# Supplementary material for: Morphological and Transcriptional Responses to CRISPRi Knockdown of Essential Genes in Escherichia coli
Source: mBio. 2021 Oct 12;12(5):e02561-21. doi: 10.1128/mBio.02561-21 (PMC8510551; doi:10.1128/mBio.02561-21)
Supplement: TABLE S1 [file mbio.02561-21-st001.xlsx]

## Sheet: Key
Strain and Primer information for the E. coli CRISPRi library
Sheet	Description
E. coli CRISPRi library	Details about the sgRNAs, strains, and targeted genes in the E. coli CRISPRi library
sgRNA sequencing results	Summary of sequencing results for sgRNA strains, demonstrating that these strains are pure
CRISPRi sequencing results	Summary of sequencing results for CRISPRi strains, showing that some strains are contaminated
Other strains	Details abut other strains used in the project
Primers	Primers used in the project, including sequencing primers
Column	Description
Library.StrainLocation	Location of CRISPRi strain in library
Gene.Name	Gene targeted by CRISPRi in this strain
Gene.ID	ECK number of gene
Spacer.ID	Gene targeted by CRISPRi in this strain
Spacer.Sequence	Unique ID for each sgRNA
Strain OK?	Is the strain free from major contamination (fraction of top contaminant less than 10^-4)
Essentiality.Category	Is the gene essential (see not at the top of sheet)
GO biological process terms (EcoCyc)
COG Class Description	-
Transcription Unit (Bioinformatically defined)	Transcription unit containing the gene, defined as set of genes with ends 50bp (or less) apart.
Pathways.EcoCyc	-
Complexes.EcoCyc	-
TU_functional_consistency	Does the transcription unit contain genes of similar function?
KEGG	-
sample_id	-
sample_name	Gene supposed to be targeted by CRISPRi in this strain
total_seq_count	Total number of sequences from this sample
sgRNA_mapped	Number of sequences from this sample alinging to strains in the library
sgRNA_conta_sum	Sum of contaminating strains
sgRNA_conta_1	Highest contaminant
sgRNA_conta_2	Second highest contaminant
sgRNA_conta_3	Third highest contaminant
other_seq_count	Sum of remaining contaminants
sgRNA_conta_1_source	-
sgRNA_conta_1_name	-
sgRNA_conta_2_source	-
sgRNA_conta_2_name	-
sgRNA_conta_3_source	-
sgRNA_conta_3_name	-
Major contamination fraction	Fraction of reads belonging to top contaminant strain
MS CAG #	-
MS strain #	-
Background	-
Genotype	-
Plasmid	-
Notes	-
Primer.Name	-
Primer.Sequence	-
Primer.Description	-

## Sheet: E. coli CRISPRi library 
						essential = essential in Koo_2017
						essential** = essential** in Koo_2017, or essential only in Goodall_2018, or essential tRNA/sRNA/RNA in coliwiki
						non-essential = not essential in Koo_2017 and not essential in Goodall_2018
						non-essential**= confirmed conditionally-essential in M9 glycerol Patrick_2007
Library.StrainLocation	Gene.Name	Gene.ID	Spacer.ID	Spacer.Sequence	Strain OK?	Essentiality.Category	GO biological process terms (EcoCyc)	COG Class Description	Transcription Unit (Bioinformatically defined)	Pathways.EcoCyc	Complexes.EcoCyc	TU_functional_consistency	KEGG
1-A01	ribF	ECK0026	ECK0026_ribF_36as	CACACCCTTCTTGCGGGGCC	TRUE	essential	phosphorylation // metabolic process // riboflavin biosynthetic process // FMN biosynthetic process // FAD biosynthetic process	Coenzyme transport and metabolism	ECK0025 // ECK0026 // ECK0027 // ECK0028	flavin biosynthesis I (bacteria and plants)	none	mixed	C 00740 Riboflavin metabolism [PATH:eco00740]
1-A02	ileS	ECK0027	ECK0027_ileS_23as	CCCTGTTTCCGGCAAATTCA	TRUE	essential	aminoacyl-tRNA metabolism involved in translational fidelity // isoleucyl-tRNA aminoacylation // tRNA aminoacylation for protein translation // response to antibiotic // translation	Translation, ribosomal structure and biogenesis	ECK0025 // ECK0026 // ECK0027 // ECK0028	tRNA charging	none	mixed	C 00970 Aminoacyl-tRNA biosynthesis [PATH:eco00970]
1-A03	lspA	ECK0028	ECK0028_lspA_87as	GAGCAAAGTTCTGGAGGATC	TRUE	essential	lipoprotein biosynthetic process via signal peptide cleavage // proteolysis	Cell wall/membrane/envelope biogenesis	ECK0025 // ECK0026 // ECK0027 // ECK0028	lipoprotein posttranslational modification	none	mixed	C 03060 Protein export [PATH:eco03060]
1-A04	ispH	ECK0030	ECK0030_ispH_12as	AACCACGCGGGTTGGCCAAC	TRUE	essential	dimethylallyl diphosphate biosynthetic process // isopentenyl diphosphate biosynthetic process, methylerythritol 4-phosphate pathway // oxidation-reduction process // isoprenoid biosynthetic process	Lipid transport and metabolism	ECK0029 // ECK0030	methylerythritol phosphate pathway I	1-hydroxy-2-methyl-2-(E)-butenyl 4-diphosphate reductase	mixed	C 00900 Terpenoid backbone biosynthesis [PATH:eco00900]
1-A05	dapB	ECK0032	ECK0032_dapB_21as	CGGCTCCCGCGATGGCAACG	TRUE	essential	lysine biosynthetic process via diaminopimelate // lysine biosynthetic process // cellular amino acid biosynthetic process // oxidation-reduction process // diaminopimelate biosynthetic process	Amino acid transport and metabolism	ECK0032	L-lysine biosynthesis I // aspartate superpathway // superpathway of L-lysine, L-threonine and L-methionine biosynthesis I	4-hydroxy-tetrahydrodipicolinate reductase	n/a	C 00300 Lysine biosynthesis [PATH:eco00300] // C 00261 Monobactam biosynthesis [PATH:eco00261]
1-A06	lptD	ECK0055	ECK0055_lptD_17as	TCATGGTGGCCAGGAGAGTG	TRUE	essential	membrane organization // lipopolysaccharide transport // Gram-negative-bacterium-type cell outer membrane assembly // response to organic substance	Cell wall/membrane/envelope biogenesis	ECK0055	none	lipopolysaccharide transport system // lipopolysaccharide transport system - outer membrane assembly complex	n/a	none
1-A07	lpxC	ECK0097	ECK0097_lpxC_62as	CGTCAGGGTGACTTTCTTGC	TRUE	essential	lipid metabolic process // lipid A biosynthetic process	Cell wall/membrane/envelope biogenesis	ECK0097	lipid IV<sub>A</sub> biosynthesis // superpathway of lipopolysaccharide biosynthesis // superpathway of (Kdo)<SUB>2</SUB>-lipid A biosynthesis	none	n/a	C 00540 Lipopolysaccharide biosynthesis [PATH:eco00540]
1-A08	secM	ECK0098	ECK0098_secM_55as	ACCATCCCTAATAAGAGATG	TRUE	essential	regulation of translation	none	ECK0098	none	none	n/a	C 03060 Protein export [PATH:eco03060] // C 03070 Bacterial secretion system [PATH:eco03070]
1-A09	secA	ECK0099	ECK0099_secA_53as	CACTTTGCGCATCCGGCGCA	TRUE	essential	intracellular protein transport // chaperone-mediated protein folding // protein transport // protein import // protein transport by the Sec complex // intracellular protein transmembrane transport // protein targeting	Intracellular trafficking, secretion, and vesicular transport	ECK0099	none	protein translocation ATPase	n/a	C 03060 Protein export [PATH:eco03060] // C 03070 Bacterial secretion system [PATH:eco03070] // C 02024 Quorum sensing [PATH:eco02024]
1-A10	can	ECK0125	ECK0125_can_1as	GAGTGTATCTATGTCTTTCA	TRUE	essential	carbon utilization	Inorganic ion transport and metabolism	ECK0125	none	carbonic anhydrase 2	n/a	C 00910 Nitrogen metabolism [PATH:eco00910]
1-A11	folK	ECK0141	ECK0141_folK_22as	AGAGGCCAGATTGCTGCCTA	TRUE	essential	folic acid-containing compound biosynthetic process // tetrahydrofolate biosynthetic process // phosphorylation // folic acid biosynthetic process	Coenzyme transport and metabolism	ECK0142 // ECK0141	6-hydroxymethyl-dihydropterin diphosphate biosynthesis I // superpathway of tetrahydrofolate biosynthesis // superpathway of chorismate metabolism	none	mixed	C 00790 Folate biosynthesis [PATH:eco00790]
1-A12	hemL	ECK0153	ECK0153_hemL_1as	AAGATTTTCAGACTTACTCA	TRUE	essential	tetrapyrrole biosynthetic process // protoporphyrinogen IX biosynthetic process // porphyrin-containing compound biosynthetic process	Coenzyme transport and metabolism	ECK0153	tetrapyrrole biosynthesis I (from glutamate)	glutamate-1-semialdehyde aminotransferase	n/a	C 00860 Porphyrin and chlorophyll metabolism [PATH:eco00860]
1-B01	erpA	ECK0155	ECK0155_erpA_25as	GCTGCGTCGGTAAACTCCAG	TRUE	essential	protein maturation by iron-sulfur cluster transfer // aerobic respiration // anaerobic respiration // iron-sulfur cluster assembly // protein maturation	Function unknown	ECK0155	none	iron-sulfur cluster insertion protein ErpA	n/a	C 99996 General function prediction only
1-B02	dapD	ECK0164	ECK0164_dapD_31as	CTCGGCACGGCGTTCAAAAG	TRUE	essential	cellular amino acid biosynthetic process // lysine biosynthetic process via diaminopimelate // diaminopimelate biosynthetic process // lysine biosynthetic process	Amino acid transport and metabolism	ECK0165 // ECK0164	L-lysine biosynthesis I // aspartate superpathway // superpathway of L-lysine, L-threonine and L-methionine biosynthesis I	tetrahydrodipicolinate succinylase	mixed	C 00300 Lysine biosynthesis [PATH:eco00300]
1-B03	map	ECK0166	ECK0166_map_22as	CATTTTTTCGATATCTTCTG	TRUE	essential	protein initiator methionine removal // proteolysis	Translation, ribosomal structure and biogenesis	ECK0166	none	none	n/a	none
1-B04	rpsB	ECK0168	ECK0168_rpsB_17as	AGCCTTGAGCATGTCGCGCA	TRUE	essential	ribosomal small subunit assembly // translation	Translation, ribosomal structure and biogenesis	ECK0168	none	none	n/a	C 03010 Ribosome [PATH:eco03010]
1-B05	pyrH	ECK0170	ECK0170_pyrH_11as	TTTATAGACGGGTTTTGCAT	TRUE	essential	nucleotide phosphorylation // 'de novo' CTP biosynthetic process // phosphorylation // metabolic process // pyrimidine nucleotide biosynthetic process	Nucleotide transport and metabolism	ECK0170	superpathway of pyrimidine deoxyribonucleotides <i>de novo</i> biosynthesis // superpathway of pyrimidine nucleobases salvage // superpathway of pyrimidine ribonucleosides salvage // superpathway of pyrimidine ribonucleotides <i>de novo</i> biosynthesis // UTP and CTP <i>de novo</i> biosynthesis // superpathway of histidine, purine, and pyrimidine biosynthesis	UMP kinase	n/a	C 00240 Pyrimidine metabolism [PATH:eco00240]
1-B06	frr	ECK0171	ECK0171_frr_68as	CGTGCGTATTTTGCTGATTT	TRUE	essential	cytoplasmic translational termination // translation	Translation, ribosomal structure and biogenesis	ECK0171	none	none	n/a	none
1-B07	ispU	ECK0173	ECK0173_ispU_25as	GCTGGCAATTTTTCGCTAAG	TRUE	essential	cell wall organization // cell division // peptidoglycan biosynthetic process // regulation of cell shape // cell cycle // polyprenol biosynthetic process // Gram-negative-bacterium-type cell wall biogenesis	Lipid transport and metabolism	ECK0173 // ECK0174 // ECK0175 // ECK0176	polyisoprenoid biosynthesis (<i>E. coli</i>) // di-<i>trans</i>,poly-<i>cis</i>-undecaprenyl phosphate biosynthesis	undecaprenyl diphosphate synthase	mixed	C 00900 Terpenoid backbone biosynthesis [PATH:eco00900]
1-B08	cdsA	ECK0174	ECK0174_cdsA_18as	TTAACACAAAAGCAGATATC	TRUE	essential	phosphatidylglycerol biosynthetic process // lipid metabolic process // CDP-diacylglycerol biosynthetic process // phospholipid biosynthetic process	Lipid transport and metabolism	ECK0173 // ECK0174 // ECK0175 // ECK0176	CDP-diacylglycerol biosynthesis I // CDP-diacylglycerol biosynthesis II // superpathway of phospholipid biosynthesis I (bacteria)	none	mixed	C 00564 Glycerophospholipid metabolism [PATH:eco00564]
1-B09	rseP	ECK0175	ECK0175_rseP_62as	GAAATGACCAAATTCATGCA	TRUE	essential	positive regulation of transcription, DNA-templated // response to stress // proteolysis	Cell wall/membrane/envelope biogenesis	ECK0173 // ECK0174 // ECK0175 // ECK0176	lipoprotein posttranslational modification	none	mixed	none
1-B10	bamA	ECK0176	ECK0176_bamA_50as	CCCTTCAGCACCGTATACGG	TRUE	essential	membrane assembly // cell adhesion // Gram-negative-bacterium-type cell outer membrane assembly // protein insertion into membrane	Cell wall/membrane/envelope biogenesis	ECK0173 // ECK0174 // ECK0175 // ECK0176	none	Outer Membrane Protein Assembly Complex	mixed	none
1-B11	lpxD	ECK0178	ECK0178_lpxD_7as	AAATCAGCCAGTCGAATTGA	TRUE	essential	lipid metabolic process // response to antibiotic // lipid A biosynthetic process	Cell wall/membrane/envelope biogenesis	ECK0177 // ECK0178	lipid IV<sub>A</sub> biosynthesis // superpathway of lipopolysaccharide biosynthesis // superpathway of (Kdo)<SUB>2</SUB>-lipid A biosynthesis	UDP-3-O-(3-hydroxymyristoyl)glucosamine N-acyltransferase	mixed	C 00540 Lipopolysaccharide biosynthesis [PATH:eco00540]
1-B12	fabZ	ECK0179	ECK0179_fabZ_55as	AGTAAGAACGGGAAACGGTG	TRUE	essential	lipid metabolic process // lipid A biosynthetic process // fatty acid biosynthetic process	Lipid transport and metabolism	ECK0179 // ECK0180 // ECK0181 // ECK0182 // ECK0183 // ECK0184	superpathway of unsaturated fatty acids biosynthesis (<i>E. coli</i>) // palmitoleate biosynthesis I (from (5Z)-dodec-5-enoate) // palmitate biosynthesis II (bacteria and plants) // <i>cis</i>-vaccenate biosynthesis // fatty acid elongation -- saturated // (5Z)-dodecenoate biosynthesis I // superpathway of fatty acid biosynthesis I (E. coli) // 8-amino-7-oxononanoate biosynthesis I // biotin bios…	3-hydroxy-acyl-[acyl-carrier-protein] dehydratase	consistent	C 00061 Fatty acid biosynthesis [PATH:eco00061] // C 00780 Biotin metabolism [PATH:eco00780]
1-C01	lpxA	ECK0180	ECK0180_lpxA_17as	GGCGGTTGGATGCACAAAGG	TRUE	essential	lipid metabolic process // lipid biosynthetic process // lipid A biosynthetic process	Cell wall/membrane/envelope biogenesis	ECK0179 // ECK0180 // ECK0181 // ECK0182 // ECK0183 // ECK0184	lipid IV<sub>A</sub> biosynthesis // superpathway of lipopolysaccharide biosynthesis // superpathway of (Kdo)<SUB>2</SUB>-lipid A biosynthesis	UDP-N-acetylglucosamine acyltransferase	consistent	C 00540 Lipopolysaccharide biosynthesis [PATH:eco00540] // C 01503 Cationic antimicrobial peptide (CAMP) resistance [PATH:eco01503]
1-C02	lpxB	ECK0181	ECK0181_lpxB_19as	GCGACCAGGGCAATCGTTAA	TRUE	essential	lipid metabolic process // lipid A biosynthetic process	Cell wall/membrane/envelope biogenesis	ECK0179 // ECK0180 // ECK0181 // ECK0182 // ECK0183 // ECK0184	lipid IV<sub>A</sub> biosynthesis // superpathway of lipopolysaccharide biosynthesis // superpathway of (Kdo)<SUB>2</SUB>-lipid A biosynthesis	lipid A disaccharide synthase	consistent	C 00540 Lipopolysaccharide biosynthesis [PATH:eco00540]
1-C03	dnaE	ECK0183	ECK0183_dnaE_13as	ACCCGCAGGTGTACGAAACG	TRUE	essential	DNA biosynthetic process // DNA replication	Replication, recombination and repair	ECK0179 // ECK0180 // ECK0181 // ECK0182 // ECK0183 // ECK0184	none	DNA polymerase III, core enzyme // DNA polymerase III, holoenzyme	consistent	C 03030 DNA replication [PATH:eco03030] // C 03430 Mismatch repair [PATH:eco03430] // C 03440 Homologous recombination [PATH:eco03440]
1-C04	accA	ECK0184	ECK0184_accA_18as	CAATCGGCTGTTCAAAATCA	TRUE	essential	fatty acid metabolic process // lipid metabolic process // malonyl-CoA biosynthetic process // long-chain fatty acid biosynthetic process // fatty acid biosynthetic process	Lipid transport and metabolism	ECK0179 // ECK0180 // ECK0181 // ECK0182 // ECK0183 // ECK0184	fatty acid biosynthesis initiation I // superpathway of fatty acid biosynthesis initiation (E. coli) // biotin-carboxyl carrier protein assembly // superpathway of fatty acid biosynthesis I (E. coli)	acetyl-CoA carboxyltransferase subunit alpha // acetyl-CoA carboxyltransferase subunit beta // acetyl-CoA carboxylase complex	consistent	C 00620 Pyruvate metabolism [PATH:eco00620] // C 00640 Propanoate metabolism [PATH:eco00640] // C 00061 Fatty acid biosynthesis [PATH:eco00061]
1-C05	tilS	ECK0187	ECK0187_tilS_35as	GGCCACCAGAATCTGGCGTG	TRUE	essential	tRNA processing // tRNA modification // tRNA wobble base lysidine biosynthesis	Cell cycle control, cell division, chromosome partitioning	ECK0187	none	none	n/a	none
1-C06	proS	ECK0194	ECK0194_proS_14as	TGAGAGTGGAGAGCAGGTAT	TRUE	essential	aminoacyl-tRNA metabolism involved in translational fidelity // tRNA aminoacylation for protein translation // translation // prolyl-tRNA aminoacylation	Translation, ribosomal structure and biogenesis	ECK0194	tRNA charging	proline-tRNA ligase	n/a	C 00970 Aminoacyl-tRNA biosynthesis [PATH:eco00970]
1-C07	hemB	ECK0366	ECK0366_hemB_1as	GCGTTGGATTAAGTCTGTCA	TRUE	essential	tetrapyrrole biosynthetic process // metabolic process // porphyrin-containing compound biosynthetic process // protoporphyrinogen IX biosynthetic process // heme biosynthetic process	Coenzyme transport and metabolism	ECK0366	tetrapyrrole biosynthesis I (from glutamate)	porphobilinogen synthase	n/a	C 00860 Porphyrin and chlorophyll metabolism [PATH:eco00860]
1-C08	secD	ECK0402	ECK0402_secD_2as	CAAAGGATAACGGTTTAACA	TRUE	essential	protein transmembrane transport // intracellular protein transport // protein transport	Intracellular trafficking, secretion, and vesicular transport	ECK0400 // ECK0401 // ECK0402 // ECK0403	none	Sec translocon accessory complex // Sec Holo-Translocon	consistent	C 03060 Protein export [PATH:eco03060] // C 03070 Bacterial secretion system [PATH:eco03070]
1-C09	secF	ECK0403	ECK0403_secF_36as	AGTCATAGACTTTACGGCCG	TRUE	essential	protein transmembrane transport // intracellular protein transport // protein transport	Intracellular trafficking, secretion, and vesicular transport	ECK0400 // ECK0401 // ECK0402 // ECK0403	none	Sec translocon accessory complex // Sec Holo-Translocon	consistent	C 03060 Protein export [PATH:eco03060] // C 03070 Bacterial secretion system [PATH:eco03070]
1-C10	ribD	ECK0408	ECK0408_ribD_2as	CATGTAATACTCGTCCTGCA	TRUE	essential	RNA modification // metabolic process // oxidation-reduction process // riboflavin biosynthetic process	Coenzyme transport and metabolism	ECK0407 // ECK0408	flavin biosynthesis I (bacteria and plants)	fused diaminohydroxyphosphoribosylaminopyrimidine deaminase / 5-amino-6-(5-phosphoribosylamino)uracil reductase	mixed	C 00740 Riboflavin metabolism [PATH:eco00740] // C 02024 Quorum sensing [PATH:eco02024]
1-C11	ribE	ECK0409	ECK0409_ribE_32as	GATGGCGACGCGAGCGTCCG	TRUE	essential	riboflavin biosynthetic process	Coenzyme transport and metabolism	ECK0409 // ECK0410	flavin biosynthesis I (bacteria and plants)	6,7-dimethyl-8-ribityllumazine synthase	mixed	C 00740 Riboflavin metabolism [PATH:eco00740]
1-C12	thiL	ECK0411	ECK0411_thiL_23as	GTCAAAATAACGGGCAATCA	TRUE	essential	thiamine diphosphate biosynthetic process // phosphorylation // thiamine biosynthetic process	Coenzyme transport and metabolism	ECK0411 // ECK0412	superpathway of thiamine diphosphate biosynthesis I // thiamine diphosphate biosynthesis I (E. coli) // thiamine salvage II	none	mixed	C 00730 Thiamine metabolism [PATH:eco00730]
1-D01	dxs	ECK0414	ECK0414_dxs_19as	CAGTGCCAGGGTCGGGTATT	FALSE	essential	isopentenyl diphosphate biosynthetic process, methylerythritol 4-phosphate pathway // metabolic process // terpenoid biosynthetic process // 1-deoxy-D-xylulose 5-phosphate biosynthetic process // isoprenoid biosynthetic process // ubiquinone biosynthetic process // pyridoxine biosynthetic process // thiamine biosynthetic process	Coenzyme transport and metabolism	ECK0416 // ECK0415 // ECK0414	methylerythritol phosphate pathway I // superpathway of thiamine diphosphate biosynthesis I // thiazole biosynthesis I (facultative anaerobic bacteria) // pyridoxal 5'-phosphate biosynthesis I // superpathway of pyridoxal 5'-phosphate biosynthesis and salvage	1-deoxy-D-xylulose-5-phosphate synthase	consistent	C 00730 Thiamine metabolism [PATH:eco00730] // C 00900 Terpenoid backbone biosynthesis [PATH:eco00900]
1-D02	ispA	ECK0415	ECK0415_ispA_12as	ACGCAGGCTTCGAGTTGCTG	TRUE	essential	isoprenoid biosynthetic process // geranyl diphosphate biosynthetic process // farnesyl diphosphate biosynthetic process	Coenzyme transport and metabolism	ECK0416 // ECK0415 // ECK0414	polyisoprenoid biosynthesis (<i>E. coli</i>) // superpathway of ubiquinol-8 biosynthesis (prokaryotic) // superpathway of chorismate metabolism // <i>trans, trans</i>-farnesyl diphosphate biosynthesis	none	consistent	C 00900 Terpenoid backbone biosynthesis [PATH:eco00900]
1-D03	dnaX	ECK0464	ECK0464_dnaX_1as	GCTAAGACCTGATAACTCAT	TRUE	essential	DNA biosynthetic process // DNA-dependent DNA replication // DNA replication	Replication, recombination and repair	ECK0464	none	DNA polymerase III, &tau; subunit dimer // DNA polymerase III, preinitiation complex // DNA polymerase III, holoenzyme	n/a	C 03030 DNA replication [PATH:eco03030] // C 03430 Mismatch repair [PATH:eco03430] // C 03440 Homologous recombination [PATH:eco03440]
1-D04	adk	ECK0468	ECK0468_adk_28as	TGAGTCCCTTTCCCCGCGCC	TRUE	essential	nucleotide phosphorylation // nucleotide biosynthetic process // nucleobase-containing compound metabolic process // AMP salvage // RNA biosynthetic process // phospholipid biosynthetic process // translation // ADP biosynthetic process // phosphorylation // purine ribonucleotide interconversion	Nucleotide transport and metabolism	ECK0468	superpathway of pyrimidine deoxyribonucleotides <i>de novo</i> biosynthesis // superpathway of pyrimidine nucleobases salvage // pyrimidine deoxyribonucleotide phosphorylation // superpathway of pyrimidine ribonucleosides salvage // CMP phosphorylation // superpathway of pyrimidine ribonucleotides <i>de novo</i> biosynthesis // pyrimidine deoxyribonucleotides <i>de novo</i> biosynthesis I // UTP …	none	n/a	C 00230 Purine metabolism [PATH:eco00230] // C 00730 Thiamine metabolism [PATH:eco00730]
1-D05	hemH	ECK0469	ECK0469_hemH_27as	GCGTACCCAGGTTTGCCAGC	TRUE	essential	porphyrin-containing compound biosynthetic process // protoporphyrinogen IX metabolic process // response to light stimulus // heme biosynthetic process	Coenzyme transport and metabolism	ECK0469	superpathway of heme <i>b</i> biosynthesis from uroporphyrinogen-III // heme <i>b</i> biosynthesis I (aerobic) // heme <i>b</i> biosynthesis II (anaerobic)	none	n/a	C 00860 Porphyrin and chlorophyll metabolism [PATH:eco00860]
1-D06	lpxH	ECK0517	ECK0517_lpxH_48as	AGAAAACCGGCGGTGATCGC	TRUE	essential	lipid metabolic process // lipid A biosynthetic process	Function unknown	ECK0518 // ECK0517	lipid IV<sub>A</sub> biosynthesis // superpathway of lipopolysaccharide biosynthesis // superpathway of (Kdo)<SUB>2</SUB>-lipid A biosynthesis	none	mixed	C 00540 Lipopolysaccharide biosynthesis [PATH:eco00540]
1-D07	cysS	ECK0519	ECK0519_cysS_33as	TAGGCTTAAATTCCTCTTTT	TRUE	essential	tRNA aminoacylation for protein translation // translation // cysteinyl-tRNA aminoacylation	Translation, ribosomal structure and biogenesis	ECK0519	tRNA charging	none	n/a	C 00970 Aminoacyl-tRNA biosynthesis [PATH:eco00970]
1-D08	holA	ECK0633	ECK0633_holA_17as	GCTGCGCGCGGAGTTGTTCC	TRUE	essential	DNA biosynthetic process // DNA replication // DNA-dependent DNA replication	Replication, recombination and repair	ECK0635 // ECK0634 // ECK0633 // ECK0632 // ECK0631	none	DNA polymerase III, preinitiation complex // DNA polymerase III, holoenzyme	mixed	C 03030 DNA replication [PATH:eco03030] // C 03430 Mismatch repair [PATH:eco03430] // C 03440 Homologous recombination [PATH:eco03440]
1-D09	lptE	ECK0634	ECK0634_lptE_49as	CAGATGCCAGCCACACCCGG	TRUE	essential	lipopolysaccharide transport // Gram-negative-bacterium-type cell outer membrane assembly	Cell wall/membrane/envelope biogenesis	ECK0635 // ECK0634 // ECK0633 // ECK0632 // ECK0631	none	lipopolysaccharide transport system // lipopolysaccharide transport system - outer membrane assembly complex	mixed	none
1-D10	leuS	ECK0635	ECK0635_leuS_1as	CGGGCGGTATTGCTCTTGCA	TRUE	essential	aminoacyl-tRNA metabolism involved in translational fidelity // tRNA aminoacylation for protein translation // translation // leucyl-tRNA aminoacylation	Translation, ribosomal structure and biogenesis	ECK0635 // ECK0634 // ECK0633 // ECK0632 // ECK0631	tRNA charging	none	mixed	C 00970 Aminoacyl-tRNA biosynthesis [PATH:eco00970]
1-D11	lnt	ECK0649	ECK0649_lnt_13as	GCGCTGGCGTTCAATTAATG	TRUE	essential	nitrogen compound metabolic process // lipoprotein biosynthetic process	Cell wall/membrane/envelope biogenesis	ECK0650 // ECK0649	lipoprotein posttranslational modification	none	mixed	C 99980 Enzymes with EC numbers
1-D12	glnS	ECK0668	ECK0668_glnS_20as	ACGGATAAAGTTAGTCGGGC	TRUE	essential	tRNA aminoacylation // tRNA aminoacylation for protein translation // translation // glutaminyl-tRNA aminoacylation	Translation, ribosomal structure and biogenesis	ECK0668	tRNA charging	none	n/a	C 00970 Aminoacyl-tRNA biosynthesis [PATH:eco00970]
1-E01	infA	ECK0875	ECK0875_infA_7as	CATTTCAATATTGTCTTCTT	TRUE	essential	translation // translational initiation	Translation, ribosomal structure and biogenesis	ECK0875	none	none	n/a	none
1-E02	serS	ECK0884	ECK0884_serS_14as	TGGCTCATTACGCAGCAGAT	TRUE	essential	tRNA aminoacylation for protein translation // selenocysteinyl-tRNA(Sec) biosynthetic process // selenocysteine biosynthetic process // translation // seryl-tRNA aminoacylation	Translation, ribosomal structure and biogenesis	ECK0884	tRNA charging // L-selenocysteine biosynthesis I (bacteria)	serine-tRNA ligase	n/a	C 00970 Aminoacyl-tRNA biosynthesis [PATH:eco00970]
1-E03	rpsA	ECK0902	ECK0902_rpsA_38as	GCGGGTTTCGATTTCTTTTA	TRUE	essential	ribosomal small subunit assembly // negative regulation of cytoplasmic translation // translation	Translation, ribosomal structure and biogenesis	ECK0902	none	none	n/a	C 03010 Ribosome [PATH:eco03010]
1-E04	lpxK	ECK0906	ECK0906_lpxK_32as	CAGCAATAGCCGCCACAAAG	TRUE	essential	lipid metabolic process // phosphorylation // lipopolysaccharide core region biosynthetic process // lipid A biosynthetic process	Cell wall/membrane/envelope biogenesis	ECK0904 // ECK0905 // ECK0906 // ECK0907	lipid IV<sub>A</sub> biosynthesis // superpathway of lipopolysaccharide biosynthesis // superpathway of (Kdo)<SUB>2</SUB>-lipid A biosynthesis	none	mixed	C 00540 Lipopolysaccharide biosynthesis [PATH:eco00540]
1-E05	kdsB	ECK0909	ECK0909_kdsB_25as	CGCGTGGACGCGTAGCGCGC	TRUE	essential	lipopolysaccharide biosynthetic process // CMP-keto-3-deoxy-D-manno-octulosonic acid biosynthetic process // keto-3-deoxy-D-manno-octulosonic acid biosynthetic process	Cell wall/membrane/envelope biogenesis	ECK0908 // ECK0909	CMP-3-deoxy-D-<I>manno</I>-octulosonate biosynthesis // superpathway of lipopolysaccharide biosynthesis // superpathway of (Kdo)<SUB>2</SUB>-lipid A biosynthesis	none	mixed	C 00540 Lipopolysaccharide biosynthesis [PATH:eco00540]
1-E06	mukF	ECK0913	ECK0913_mukF_17as	AACCAGTTCGGGGACTGTCT	TRUE	essential	DNA replication // chromosome condensation // cell division // chromosome segregation // cell cycle	Cell cycle control, cell division, chromosome partitioning	ECK0912 // ECK0913 // ECK0914 // ECK0915	none	MukEF complex // bacterial condensin MukBEF // MukF dimer	consistent	none
1-E07	mukE	ECK0914	ECK0914_mukE_64as	CTGTCCAGCGCCGGAAATAA	TRUE	essential	cell division // chromosome condensation // chromosome segregation // cell cycle	Cell cycle control, cell division, chromosome partitioning	ECK0912 // ECK0913 // ECK0914 // ECK0915	none	MukEF complex // bacterial condensin MukBEF	consistent	none
1-E08	mukB	ECK0915	ECK0915_mukB_62as	CTCGTCAAGGTCAAAAGTTC	TRUE	essential	sister chromatid cohesion // cell division // chromosome condensation // chromosome segregation // cell cycle	Cell cycle control, cell division, chromosome partitioning	ECK0912 // ECK0913 // ECK0914 // ECK0915	none	bacterial condensin MukBEF // chromosome partitioning protein MukB	consistent	none
1-E09	asnS	ECK0921	ECK0921_asnS_15as	CCCTGGAGTACGTCGGCTAC	TRUE	essential	asparaginyl-tRNA aminoacylation // tRNA aminoacylation for protein translation // translation	Translation, ribosomal structure and biogenesis	ECK0921	tRNA charging	asparagine-tRNA ligase	n/a	C 00970 Aminoacyl-tRNA biosynthesis [PATH:eco00970]
1-E10	fabA	ECK0945	ECK0945_fabA_22as	AAGAAGGTCTTCTTTTGTAT	TRUE	essential	lipid metabolic process // fatty acid metabolic process // lipid biosynthetic process // fatty acid biosynthetic process	Lipid transport and metabolism	ECK0945	superpathway of unsaturated fatty acids biosynthesis (<i>E. coli</i>) // fatty acid elongation -- saturated // (5Z)-dodecenoate biosynthesis I // superpathway of fatty acid biosynthesis I (E. coli)	beta-hydroxyacyl-acyl carrier protein dehydratase/isomerase	n/a	C 00061 Fatty acid biosynthesis [PATH:eco00061]
1-E11	ycbZ	ECK0946	ECK0946_ycbZ_7as	ACGCCATGCAAGTTTCGTAA	TRUE	non-essential	protein catabolic process // proteolysis	Posttranslational modification, protein turnover, chaperones	ECK0946	none	none	n/a	none
1-E12	rne	ECK1069	ECK1069_rne_52as	CAGACGCTGCCCATCTACAA	TRUE	essential	regulation of ATP-dependent RNA helicase activity // protein homotetramerization // RNA phosphodiester bond hydrolysis // nucleic acid phosphodiester bond hydrolysis // tRNA processing // mRNA catabolic process // rRNA processing // RNA processing // rRNA 5'-end processing // RNA catabolic process	Translation, ribosomal structure and biogenesis	ECK1069	tRNA processing	degradosome // ribonuclease E	n/a	C 03018 RNA degradation [PATH:eco03018]
1-F01	fabD	ECK1078	ECK1078_fabD_27as	CGGTTTGAGAACCCTGTCCA	TRUE	essential	metabolic process // fatty acid metabolic process // lipid metabolic process // fatty acid biosynthetic process	Lipid transport and metabolism	ECK1077 // ECK1078 // ECK1079	fatty acid biosynthesis initiation I // superpathway of fatty acid biosynthesis initiation (E. coli) // superpathway of fatty acid biosynthesis I (E. coli)	none	consistent	C 00061 Fatty acid biosynthesis [PATH:eco00061] // C 00333 Prodigiosin biosynthesis
1-F02	fabG	ECK1079	ECK1079_fabG_35as	GCCAATTCCGCGGCTTGCAC	TRUE	essential	fatty acid metabolic process // lipid metabolic process // fatty acid elongation // biotin biosynthetic process // oxidation-reduction process // lipid biosynthetic process // fatty acid biosynthetic process	Lipid transport and metabolism	ECK1077 // ECK1078 // ECK1079	superpathway of unsaturated fatty acids biosynthesis (<i>E. coli</i>) // palmitoleate biosynthesis I (from (5Z)-dodec-5-enoate) // palmitate biosynthesis II (bacteria and plants) // <i>cis</i>-vaccenate biosynthesis // fatty acid elongation -- saturated // (5Z)-dodecenoate biosynthesis I // superpathway of fatty acid biosynthesis I (E. coli) // 8-amino-7-oxononanoate biosynthesis I // biotin bios…	3-oxoacyl-[acyl-carrier-protein] reductase FabG	consistent	C 00061 Fatty acid biosynthesis [PATH:eco00061] // C 00780 Biotin metabolism [PATH:eco00780] // C 00333 Prodigiosin biosynthesis
1-F03	acpP	ECK1080	ECK1080_acpP_74as	TTCAACGAAAGAAGCATTGT	TRUE	essential	lipid biosynthetic process // fatty acid metabolic process // lipid metabolic process // response to drug // lipid A biosynthetic process // fatty acid biosynthetic process	Lipid transport and metabolism	ECK1080	acyl carrier protein metabolism // superpathway of unsaturated fatty acids biosynthesis (<i>E. coli</i>) // palmitoleate biosynthesis I (from (5Z)-dodec-5-enoate) // palmitate biosynthesis II (bacteria and plants) // <i>cis</i>-vaccenate biosynthesis // fatty acid biosynthesis initiation I // fatty acid biosynthesis initiation III // fatty acid biosynthesis initiation II // superpathway of fatty …	none	n/a	C 00061 Fatty acid biosynthesis [PATH:eco00061] // C 00998 Biosynthesis of secondary metabolites - other antibiotics
1-F04	tmk	ECK1084	ECK1084_tmk_56as	CTCAACCACCACATTACGCG	TRUE	essential	dUDP biosynthetic process // nucleotide phosphorylation // nucleotide biosynthetic process // phosphorylation // dTTP biosynthetic process // dTDP biosynthetic process // nucleobase-containing small molecule interconversion	Nucleotide transport and metabolism	ECK1082 // ECK1083 // ECK1084 // ECK1085 // ECK1086	superpathway of pyrimidine deoxyribonucleotides <i>de novo</i> biosynthesis // pyrimidine deoxyribonucleotide phosphorylation // pyrimidine deoxyribonucleotides <i>de novo</i> biosynthesis I // superpathway of pyrimidine deoxyribonucleotides <i>de novo</i> biosynthesis (E. coli) // pyrimidine deoxyribonucleotides <i>de novo</i> biosynthesis II	none	mixed	C 00240 Pyrimidine metabolism [PATH:eco00240]
1-F05	holB	ECK1085	ECK1085_holB_16as	TCGAAATCAGGTCGTAACCA	TRUE	essential	DNA biosynthetic process // nucleic acid phosphodiester bond hydrolysis // DNA replication // DNA-dependent DNA replication	Replication, recombination and repair	ECK1082 // ECK1083 // ECK1084 // ECK1085 // ECK1086	none	DNA polymerase III, preinitiation complex // DNA polymerase III, holoenzyme	mixed	C 03030 DNA replication [PATH:eco03030] // C 03430 Mismatch repair [PATH:eco03430] // C 03440 Homologous recombination [PATH:eco03440]
1-F06	lolC	ECK1102	ECK1102_lolC_9as	CAATAAATAGAGCGACAGGT	TRUE	essential	protein localization to outer membrane // lipoprotein transport // lipoprotein localization to outer membrane	Cell wall/membrane/envelope biogenesis	ECK1102 // ECK1103 // ECK1104 // ECK1105	none	lipoprotein release complex	consistent	C 02010 ABC transporters [PATH:eco02010]
1-F07	lolD	ECK1103	ECK1103_lolD_15as	ACAGGTTGTCGCATTGCAAC	TRUE	essential	lipoprotein localization to membrane // protein localization to outer membrane // lipoprotein localization to outer membrane // transport // lipoprotein transport	Defense mechanisms	ECK1102 // ECK1103 // ECK1104 // ECK1105	none	lipoprotein release complex	consistent	C 02010 ABC transporters [PATH:eco02010]
1-F08	lolE	ECK1104	ECK1104_lolE_13as	AGGCCAATTAATAACGATAA	TRUE	essential	lipoprotein transport // lipoprotein localization to outer membrane // transport	Cell wall/membrane/envelope biogenesis	ECK1102 // ECK1103 // ECK1104 // ECK1105	none	lipoprotein release complex	consistent	C 02010 ABC transporters [PATH:eco02010]
1-F09	pth	ECK1192	ECK1192_pth_26as	ATTCAGCACCGGGGTTCGCC	TRUE	essential	protein quality control for misfolded or incompletely synthesized proteins	Translation, ribosomal structure and biogenesis	ECK1192	none	none	n/a	none
1-F10	ispE	ECK1196	ECK1196_ispE_18as	AGATTAAGTTTTGCCGGAGA	TRUE	essential	terpenoid biosynthetic process // isopentenyl diphosphate biosynthetic process, methylerythritol 4-phosphate pathway // phosphorylation // isoprenoid biosynthetic process	Lipid transport and metabolism	ECK1197 // ECK1196	methylerythritol phosphate pathway I	4-(cytidine 5'-diphospho)-2-C-methyl-D-erythritol kinase	mixed	C 00900 Terpenoid backbone biosynthesis [PATH:eco00900]
1-F11	lolB	ECK1197	ECK1197_lolB_6as	ATAAGACGAAAATCGGGCAG	TRUE	essential	lipoprotein localization to outer membrane // lipoprotein metabolic process // lipid localization // localization within membrane // protein transport	Cell wall/membrane/envelope biogenesis	ECK1197 // ECK1196	none	none	mixed	C 99992 Structural proteins
1-F12	hemA	ECK1198	ECK1198_hemA_8as	GTTGATACCGAGTGCTAAAA	TRUE	essential	protoporphyrinogen IX biosynthetic process from glutamate // tetrapyrrole biosynthetic process // protoporphyrinogen IX biosynthetic process // oxidation-reduction process // porphyrin-containing compound biosynthetic process	Coenzyme transport and metabolism	ECK1198 // ECK1199 // ECK1200 // ECK1201 // ECK1202 // ECK1203	tetrapyrrole biosynthesis I (from glutamate)	glutamyl-tRNA reductase	mixed	C 00860 Porphyrin and chlorophyll metabolism [PATH:eco00860]
1-G01	prfA	ECK1199	ECK1199_prfA_1as	GCAACGATAGAAGGCTTCAT	TRUE	essential	translational termination // translation	Translation, ribosomal structure and biogenesis	ECK1198 // ECK1199 // ECK1200 // ECK1201 // ECK1202 // ECK1203	none	none	mixed	none
1-G02	prmC	ECK1200	ECK1200_prmC_39as	GGCTTTCGCTCGCCTGAAGT	TRUE	essential	regulation of gene expression // translational termination // methylation // peptidyl-glutamine methylation // protein methylation	Translation, ribosomal structure and biogenesis	ECK1198 // ECK1199 // ECK1200 // ECK1201 // ECK1202 // ECK1203	none	none	mixed	none
1-G03	kdsA	ECK1203	ECK1203_kdsA_1as	CTAACCACTTTTTGTTTCAT	TRUE	essential	protein homotetramerization // lipopolysaccharide biosynthetic process // biosynthetic process // metabolic process // keto-3-deoxy-D-manno-octulosonic acid biosynthetic process	Cell wall/membrane/envelope biogenesis	ECK1198 // ECK1199 // ECK1200 // ECK1201 // ECK1202 // ECK1203	CMP-3-deoxy-D-<I>manno</I>-octulosonate biosynthesis // superpathway of lipopolysaccharide biosynthesis // superpathway of (Kdo)<SUB>2</SUB>-lipid A biosynthesis	3-deoxy-D-manno-octulosonate 8-phosphate synthase	mixed	C 00540 Lipopolysaccharide biosynthesis [PATH:eco00540]
1-G04	tsaB	ECK1805	ECK1805_tsaB_25as	GACAGAGCAGGCCTCTGTCG	TRUE	essential	proteolysis // tRNA processing // tRNA threonylcarbamoyladenosine modification	Posttranslational modification, protein turnover, chaperones	ECK1805 // ECK1804	N<sup>6</sup>-L-threonylcarbamoyladenosine<sup>37</sup>-modified tRNA biosynthesis	N6-L-threonylcarbamoyladenine synthase, TsaB-TsaD dimer subunit // N6-L-threonylcarbamoyladenine synthase	mixed	none
1-G05	ribA	ECK1272	ECK1272_ribA_28as	GCCCCATGGGGTTGGCAGTT	TRUE	essential	riboflavin biosynthetic process	Coenzyme transport and metabolism	ECK1272	flavin biosynthesis I (bacteria and plants)	GTP cyclohydrolase 2	n/a	C 00740 Riboflavin metabolism [PATH:eco00740] // C 00790 Folate biosynthesis [PATH:eco00790] // C 02024 Quorum sensing [PATH:eco02024]
1-G06	fabI	ECK1283	ECK1283_fabI_16as	GGTTACCAGAATGCGCTTAC	TRUE	essential	fatty acid biosynthetic process // fatty acid metabolic process // lipid metabolic process // biotin biosynthetic process // fatty acid elongation // protein homotetramerization // oxidation-reduction process // response to antibiotic // lipid biosynthetic process	Lipid transport and metabolism	ECK1283	superpathway of unsaturated fatty acids biosynthesis (<i>E. coli</i>) // palmitoleate biosynthesis I (from (5Z)-dodec-5-enoate) // palmitate biosynthesis II (bacteria and plants) // <i>cis</i>-vaccenate biosynthesis // fatty acid elongation -- saturated // (5Z)-dodecenoate biosynthesis I // superpathway of fatty acid biosynthesis I (E. coli) // 8-amino-7-oxononanoate biosynthesis I // biotin bios…	enoyl-[acyl-carrier-protein] reductase	n/a	C 00061 Fatty acid biosynthesis [PATH:eco00061] // C 00780 Biotin metabolism [PATH:eco00780] // C 00333 Prodigiosin biosynthesis
1-G07	tyrS	ECK1633	ECK1633_tyrS_53as	ACGCTTCCTCGTCCGTCACC	TRUE	essential	tyrosyl-tRNA aminoacylation // tRNA aminoacylation for protein translation // translation	Translation, ribosomal structure and biogenesis	ECK1633	tRNA charging	tyrosine-tRNA ligase	n/a	C 00970 Aminoacyl-tRNA biosynthesis [PATH:eco00970]
1-G08	ribC	ECK1658	ECK1658_ribC_28as	GTCAATCGACACCAGTTTTG	TRUE	essential	riboflavin biosynthetic process	Coenzyme transport and metabolism	ECK1658	flavin biosynthesis I (bacteria and plants)	riboflavin synthase	n/a	C 00740 Riboflavin metabolism [PATH:eco00740]
1-G09	pheT	ECK1711	ECK1711_pheT_41as	GCGCATCGCTATCAATCGCC	TRUE	essential	phenylalanyl-tRNA aminoacylation // translation	Translation, ribosomal structure and biogenesis	ECK1712 // ECK1711 // ECK1710	tRNA charging	phenylalanine-tRNA ligase	consistent	C 00970 Aminoacyl-tRNA biosynthesis [PATH:eco00970]
1-G10	pheS	ECK1712	ECK1712_pheS_1as	CAGTTCTGCGAGATGTGACA	TRUE	essential	tRNA aminoacylation // phenylalanyl-tRNA aminoacylation // translation	Translation, ribosomal structure and biogenesis	ECK1712 // ECK1711 // ECK1710	tRNA charging	phenylalanine-tRNA ligase	consistent	C 00970 Aminoacyl-tRNA biosynthesis [PATH:eco00970]
1-G11	rplT	ECK1714	ECK1714_rplT_98as	TAACAGCCTGGAAGGCAACG	TRUE	essential	negative regulation of translation // ribosomal large subunit assembly // translation	Translation, ribosomal structure and biogenesis	ECK1714	none	none	n/a	C 03010 Ribosome [PATH:eco03010]
1-G12	infC	ECK1716	ECK1716_infC_35as	TTTCGCCATTGATACGGTTA	TRUE	essential	ribosome disassembly // response to cold // translational initiation // translation	Translation, ribosomal structure and biogenesis	ECK1717 // ECK1716	none	none	consistent	none
1-H01	thrS	ECK1717	ECK1717_thrS_6as	CCATCAGGAAGAGTTATAAC	TRUE	essential	aminoacyl-tRNA metabolism involved in translational fidelity // response to antibiotic // tRNA aminoacylation // tRNA aminoacylation for protein translation // regulation of translation // translation // threonyl-tRNA aminoacylation // negative regulation of translational initiation	Translation, ribosomal structure and biogenesis	ECK1717 // ECK1716	tRNA charging	threonine-tRNA ligase	consistent	C 00970 Aminoacyl-tRNA biosynthesis [PATH:eco00970]
1-H02	nadE	ECK1738	ECK1738_nadE_46as	TCCTCTTCAGCATTAATCTG	TRUE	essential	NAD biosynthetic process // cellular response to DNA damage stimulus // 'de novo' NAD biosynthetic process from aspartate // NAD salvage	Coenzyme transport and metabolism	ECK1738	NAD biosynthesis I (from aspartate) // NAD salvage pathway I // aspartate superpathway // NAD salvage pathway II	NAD synthetase, NH3-dependent	n/a	C 00760 Nicotinate and nicotinamide metabolism [PATH:eco00760]
1-H03	gapA	ECK1777	ECK1777_gapA_36as	GGAAAACAATGCGACCGATA	TRUE	essential	glucose metabolic process // oxidation-reduction process // glycolytic process	Carbohydrate transport and metabolism	ECK1777	glycolysis I (from glucose 6-phosphate) // superpathway of glycolysis, pyruvate dehydrogenase, TCA, and glyoxylate bypass // superpathway of glycolysis and the Entner-Doudoroff pathway // superpathway of hexitol degradation (bacteria) // glycolysis II (from fructose 6-phosphate) // gluconeogenesis I	glyceraldehyde-3-phosphate dehydrogenase A	n/a	C 00010 Glycolysis / Gluconeogenesis [PATH:eco00010]
1-H04	topA	ECK1268	ECK1268_topA_32as	GATCGTTTTGGCTTTTGCCG	TRUE	essential	DNA topological change	Replication, recombination and repair	ECK1268	none	none	n/a	none
1-H05	aspS	ECK1867	ECK1867_aspS_29as	GCTGCCCCACGTGGGACAAA	TRUE	essential	tRNA aminoacylation for protein translation // translation // aspartyl-tRNA aminoacylation	Translation, ribosomal structure and biogenesis	ECK1867	tRNA charging	aspartate-tRNA ligase	n/a	C 00970 Aminoacyl-tRNA biosynthesis [PATH:eco00970]
1-H06	argS	ECK1877	ECK1877_argS_1as	AGAAGAGCCTGAATATTCAC	TRUE	essential	arginyl-tRNA aminoacylation // tRNA aminoacylation for protein translation // translation	Translation, ribosomal structure and biogenesis	ECK1877	tRNA charging	none	n/a	C 00970 Aminoacyl-tRNA biosynthesis [PATH:eco00970]
1-H07	pgsA	ECK1911	ECK1911_pgsA_17as	GGAACAGTGTAAGCAACGTA	TRUE	essential	glycerophospholipid biosynthetic process // lipid metabolic process // phosphatidylglycerol biosynthetic process // phospholipid biosynthetic process	Lipid transport and metabolism	ECK1911	cardiolipin biosynthesis I // superpathway of phospholipid biosynthesis I (bacteria) // cardiolipin biosynthesis III	none	n/a	C 00564 Glycerophospholipid metabolism [PATH:eco00564]
1-H08	metG	ECK2107	ECK2107_metG_46as	TGGATTGAGCCGTTAGCGTA	TRUE	essential	methionyl-tRNA aminoacylation // tRNA aminoacylation for protein translation // translation	Translation, ribosomal structure and biogenesis	ECK2107	tRNA charging	methionine-tRNA ligase	n/a	C 00450 Selenocompound metabolism [PATH:eco00450] // C 00970 Aminoacyl-tRNA biosynthesis [PATH:eco00970]
1-H09	folE	ECK2146	ECK2146_folE_6as	GCCGCTTCTTTACTGAGTGA	TRUE	essential	tetrahydrobiopterin biosynthetic process // metabolic process // tetrahydrofolate biosynthetic process // 7,8-dihydroneopterin 3'-triphosphate biosynthetic process // queuosine biosynthetic process // one-carbon metabolic process	Coenzyme transport and metabolism	ECK2146 // ECK2145	6-hydroxymethyl-dihydropterin diphosphate biosynthesis I // preQ<sub>0</sub> biosynthesis // tetrahydromonapterin biosynthesis // superpathway of tetrahydrofolate biosynthesis // superpathway of chorismate metabolism	GTP cyclohydrolase 1	mixed	C 00790 Folate biosynthesis [PATH:eco00790]
1-H10	apbE	ECK2206	ECK2206_apbE_19as	GGCAGCCAGCAGTGCCACGC	FALSE	non-essential	protein flavinylation	Coenzyme transport and metabolism	ECK2206	none	none	n/a	C 99980 Enzymes with EC numbers
1-H11	gyrA	ECK2223	ECK2223_gyrA_11as	CCGGTGTAATTTCTCTCGCA	TRUE	essential	DNA topological change // DNA metabolic process // response to drug // response to antibiotic // transcription, DNA-templated	Replication, recombination and repair	ECK2223	none	DNA gyrase	n/a	none
1-H12	nrdA	ECK2226	ECK2226_nrdA_69as	CCGCCCAATCCAGAACGCGA	FALSE	essential	metabolic process // deoxyribonucleotide biosynthetic process // oxidation-reduction process // DNA replication // nucleobase-containing small molecule interconversion	Nucleotide transport and metabolism	ECK2226	superpathway of pyrimidine deoxyribonucleotides <i>de novo</i> biosynthesis // pyrimidine deoxyribonucleotides <i>de novo</i> biosynthesis I // superpathway of guanosine nucleotides <i>de novo</i> biosynthesis II // superpathway of adenosine nucleotides <i>de novo</i> biosynthesis II // superpathway of purine nucleotides <i>de novo</i> biosynthesis II // superpathway of pyrimidine deoxyribonucleo…	ribonucleoside-diphosphate reductase 1, alpha subunit dimer // ribonucleoside-diphosphate reductase 1	n/a	C 00230 Purine metabolism [PATH:eco00230] // C 00240 Pyrimidine metabolism [PATH:eco00240]
2-A01	fabB	ECK2317	ECK2317_fabB_26as	CGATGCTGGAAACAATGCCC	FALSE	essential	lipid biosynthetic process // metabolic process // fatty acid metabolic process // lipid metabolic process // fatty acid biosynthetic process	Lipid transport and metabolism	ECK2317	superpathway of unsaturated fatty acids biosynthesis (<i>E. coli</i>) // palmitoleate biosynthesis I (from (5Z)-dodec-5-enoate) // palmitate biosynthesis II (bacteria and plants) // fatty acid biosynthesis initiation III // fatty acid biosynthesis initiation II // superpathway of fatty acid biosynthesis initiation (E. coli) // fatty acid elongation -- saturated // (5Z)-dodecenoate biosynthesis I …	beta-ketoacyl-[acyl carrier protein] synthase I	n/a	C 00061 Fatty acid biosynthesis [PATH:eco00061] // C 00780 Biotin metabolism [PATH:eco00780]
2-A02	gltX	ECK2394	ECK2394_gltX_27as	TGCAGATAGCCTGTTGGGCT	TRUE	essential	tRNA aminoacylation // tRNA aminoacylation for protein translation // glutamyl-tRNA aminoacylation // translation // porphyrin-containing compound biosynthetic process	Translation, ribosomal structure and biogenesis	ECK2394	tRNA charging // tetrapyrrole biosynthesis I (from glutamate)	none	n/a	C 00860 Porphyrin and chlorophyll metabolism [PATH:eco00860] // C 00970 Aminoacyl-tRNA biosynthesis [PATH:eco00970]
2-A03	ligA	ECK2406	ECK2406_ligA_50as	CATGATAAAGATATTCATGA	FALSE	essential	base-excision repair, DNA ligation // cellular response to DNA damage stimulus // DNA replication // DNA repair // DNA ligation	Replication, recombination and repair	ECK2406 // ECK2405	none	none	mixed	C 03030 DNA replication [PATH:eco03030] // C 03410 Base excision repair [PATH:eco03410] // C 03420 Nucleotide excision repair [PATH:eco03420] // C 03430 Mismatch repair [PATH:eco03430]
2-A04	zipA	ECK2407	ECK2407_zipA_49as	ATGTACCAGTAAAGCGATTA	FALSE	essential	cell septum assembly // cell division // cell cycle // division septum assembly	Cell cycle control, cell division, chromosome partitioning	ECK2407	none	none	n/a	none
2-A05	dapE	ECK2467	ECK2467_dapE_12as	GTTGTGTCAGCTCAATAACC	TRUE	essential	FtsZ-dependent cytokinesis // metabolic process // proteolysis // lysine biosynthetic process via diaminopimelate // diaminopimelate biosynthetic process // lysine biosynthetic process // cellular amino acid biosynthetic process	Amino acid transport and metabolism	ECK2466 // ECK2467 // ECK2468	L-lysine biosynthesis I // aspartate superpathway // superpathway of L-lysine, L-threonine and L-methionine biosynthesis I	succinyl-diaminopimelate desuccinylase	consistent	C 00300 Lysine biosynthesis [PATH:eco00300]
2-A06	dapA	ECK2474	ECK2474_dapA_1as	GACAATACTTCCCGTGAACA	TRUE	essential	lysine biosynthetic process via diaminopimelate // lysine biosynthetic process // cellular amino acid biosynthetic process // metabolic process // diaminopimelate biosynthetic process	Amino acid transport and metabolism	ECK2474 // ECK2473	L-lysine biosynthesis I // aspartate superpathway // superpathway of L-lysine, L-threonine and L-methionine biosynthesis I	4-hydroxy-tetrahydrodipicolinate synthase	mixed	C 00300 Lysine biosynthesis [PATH:eco00300] // C 00261 Monobactam biosynthesis [PATH:eco00261]
2-A07	der	ECK2507	ECK2507_der_9as	CGCCCGACAAGCGCGACCAC	FALSE	essential	ribosome biogenesis // ribosomal large subunit assembly	General function prediction only	ECK2507	none	none	n/a	none
2-A08	hisS	ECK2510	ECK2510_hisS_22as	GTAATCGTTCATGCCGCGAA	FALSE	essential	translation // histidyl-tRNA aminoacylation	Translation, ribosomal structure and biogenesis	ECK2510 // ECK2509 // ECK2508	tRNA charging	histidine-tRNA ligase	mixed	C 00970 Aminoacyl-tRNA biosynthesis [PATH:eco00970]
2-A09	ispG	ECK2511	ECK2511_ispG_11as	TTCTACGTTGAATTGGAGCC	TRUE	essential	cellular metabolic process // terpenoid biosynthetic process // isopentenyl diphosphate biosynthetic process, methylerythritol 4-phosphate pathway // oxidation-reduction process // isoprenoid biosynthetic process	Lipid transport and metabolism	ECK2512 // ECK2511	methylerythritol phosphate pathway I	none	mixed	C 00900 Terpenoid backbone biosynthesis [PATH:eco00900]
2-A10	acpS	ECK2561	ECK2561_acpS_64as	TGCCAGGCGATCACCGGATC	FALSE	essential	fatty acid metabolic process // lipid metabolic process // peptidyl-serine phosphopantetheinylation // fatty acid biosynthetic process	Lipid transport and metabolism	ECK2565 // ECK2564 // ECK2563 // ECK2562 // ECK2561	acyl carrier protein metabolism // enterobactin biosynthesis // superpathway of chorismate metabolism	holo-[acyl-carrier-protein] synthase	mixed	C 00770 Pantothenate and CoA biosynthesis [PATH:eco00770]
2-A11	era	ECK2564	ECK2564_era_37as	AACGTTCGGACGTCCGACGA	FALSE	essential	protein autophosphorylation // ribosome biogenesis // ribosomal small subunit biogenesis // protein phosphorylation	General function prediction only	ECK2565 // ECK2564 // ECK2563 // ECK2562 // ECK2561	none	none	mixed	none
2-A12	lepB	ECK2566	ECK2566_lepB_19as	TGTGGCAATCACCAGAATCA	FALSE	essential	signal peptide processing // proteolysis // protein processing	Intracellular trafficking, secretion, and vesicular transport	ECK2567 // ECK2566	none	none	mixed	C 03060 Protein export [PATH:eco03060]
2-B01	pssA	ECK2583	ECK2583_pssA_42as	AAATCTTGGGTAGTTGGGCA	TRUE	essential	cardiolipin biosynthetic process // lipid metabolic process // phospholipid biosynthetic process	Lipid transport and metabolism	ECK2583 // ECK2584	phosphatidylethanolamine biosynthesis I // superpathway of phospholipid biosynthesis I (bacteria)	phosphatidylserine synthase	mixed	C 00564 Glycerophospholipid metabolism [PATH:eco00564] // C 00260 Glycine, serine and threonine metabolism [PATH:eco00260]
2-B02	bamD	ECK2593	ECK2593_bamD_32as	CAAAAACAGGCTTAGTGTGG	TRUE	essential	Gram-negative-bacterium-type cell outer membrane assembly // protein insertion into membrane	General function prediction only	ECK2593	none	Outer Membrane Protein Assembly Complex	n/a	none
2-B03	rplS	ECK2603	ECK2603_rplS_54as	GTATCACCCGGACGGAAGGA	TRUE	essential	ribosomal large subunit assembly // translation	Translation, ribosomal structure and biogenesis	ECK2606 // ECK2605 // ECK2604 // ECK2603	none	none	mixed	C 03010 Ribosome [PATH:eco03010]
2-B04	trmD	ECK2604	ECK2604_trmD_23as	CGCGGAACATTTCAGGAAAC	FALSE	essential	methylation // tRNA processing // tRNA N1-guanine methylation // tRNA methylation	Translation, ribosomal structure and biogenesis	ECK2606 // ECK2605 // ECK2604 // ECK2603	none	tRNA m1G37 methyltransferase	mixed	none
2-B05	rpsP	ECK2606	ECK2606_rpsP_45as	GCGACAACAACCTGGTAGAA	FALSE	essential	DNA metabolic process // nucleic acid phosphodiester bond hydrolysis // translation // ribosomal small subunit assembly	Translation, ribosomal structure and biogenesis	ECK2606 // ECK2605 // ECK2604 // ECK2603	none	none	mixed	C 03010 Ribosome [PATH:eco03010]
2-B06	ffh	ECK2607	ECK2607_ffh_19as	CAGCGTGCGCGACAAACGAT	TRUE	essential	SRP-dependent cotranslational protein targeting to membrane // protein targeting to membrane	Intracellular trafficking, secretion, and vesicular transport	ECK2607	none	none	n/a	C 03060 Protein export [PATH:eco03060] // C 03070 Bacterial secretion system [PATH:eco03070] // C 02024 Quorum sensing [PATH:eco02024]
2-B07	grpE	ECK2610	ECK2610_grpE_27as	TCTTCCGGGGCTTGCCCCTC	TRUE	essential	protein-containing complex assembly // chaperone cofactor-dependent protein refolding // regulation of catalytic activity // protein folding // protein unfolding // response to heat	Posttranslational modification, protein turnover, chaperones	ECK2610	none	nucleotide exchange factor GrpE	n/a	none
2-B08	nadK	ECK2611	ECK2611_nadK_42as	TCAGTGCAGTGGGGTGCCGT	FALSE	essential	metabolic process // NAD metabolic process // phosphorylation // NADP biosynthetic process	Carbohydrate transport and metabolism	ECK2611	NAD phosphorylation and dephosphorylation	NAD kinase	n/a	C 00760 Nicotinate and nicotinamide metabolism [PATH:eco00760]
2-B09	ispF	ECK2741	ECK2741_ispF_34as	AATTGGGCCTTCACCGCCAA	TRUE	essential	terpenoid biosynthetic process // isopentenyl diphosphate biosynthetic process, methylerythritol 4-phosphate pathway // isoprenoid biosynthetic process // ubiquinone biosynthetic process	Lipid transport and metabolism	ECK2743 // ECK2742 // ECK2741 // ECK2740 // ECK2739 // ECK2738	methylerythritol phosphate pathway I	2-C-methyl-D-erythritol 2,4-cyclodiphosphate synthase	mixed	C 00900 Terpenoid backbone biosynthesis [PATH:eco00900]
2-B10	ispD	ECK2742	ECK2742_ispD_10as	GGCGCAAACATCCAAATGAG	FALSE	essential	isopentenyl diphosphate biosynthetic process, methylerythritol 4-phosphate pathway // isoprenoid biosynthetic process	Lipid transport and metabolism	ECK2743 // ECK2742 // ECK2741 // ECK2740 // ECK2739 // ECK2738	methylerythritol phosphate pathway I	2-C-methyl-D-erythritol 4-phosphate cytidylyltransferase	mixed	C 00900 Terpenoid backbone biosynthesis [PATH:eco00900]
2-B11	eno	ECK2773	ECK2773_eno_7as	ACCGATGATTTTTACGATTT	FALSE	essential	glycolytic process	Carbohydrate transport and metabolism	ECK2773	glycolysis I (from glucose 6-phosphate) // superpathway of glycolysis, pyruvate dehydrogenase, TCA, and glyoxylate bypass // superpathway of glycolysis and the Entner-Doudoroff pathway // superpathway of hexitol degradation (bacteria) // glycolysis II (from fructose 6-phosphate) // gluconeogenesis I	enolase // degradosome	n/a	C 00010 Glycolysis / Gluconeogenesis [PATH:eco00010] // C 00680 Methane metabolism [PATH:eco00680] // C 03018 RNA degradation [PATH:eco03018]
2-B12	pyrG	ECK2774	ECK2774_pyrG_28as	CAGAGAGGATACGACCCCGC	TRUE	essential	pyrimidine nucleotide biosynthetic process // 'de novo' CTP biosynthetic process // glutamine metabolic process // CTP biosynthetic process	Nucleotide transport and metabolism	ECK2774	superpathway of pyrimidine deoxyribonucleotides <i>de novo</i> biosynthesis // superpathway of pyrimidine nucleobases salvage // superpathway of pyrimidine ribonucleosides salvage // superpathway of pyrimidine ribonucleotides <i>de novo</i> biosynthesis // UTP and CTP <i>de novo</i> biosynthesis // L-glutamine degradation I // superpathway of histidine, purine, and pyrimidine biosynthesis	CTP synthase	n/a	C 00240 Pyrimidine metabolism [PATH:eco00240]
2-C01	mazE	ECK2777	ECK2777_mazE_8as	CCCAACGCTTTACGCTACTG	FALSE	essential	protein heterooligomerization // regulation of transcription, DNA-templated // transcription, DNA-templated	Signal transduction mechanisms	ECK2777 // ECK2776	none	MazE-MazF antitoxin/toxin complex / DNA-binding transcriptional repressor // MazE antitoxin of the MazF-MazE toxin-antitoxin system / DNA-binding transcriptional repressor	consistent	none
2-C02	lgt	ECK2824	ECK2824_lgt_7as	CGGAAAATGCAGATAGCTAC	TRUE	essential	lipoprotein biosynthetic process	Cell wall/membrane/envelope biogenesis	ECK2824 // ECK2823	lipoprotein posttranslational modification	none	mixed	C 99980 Enzymes with EC numbers
2-C03	fbaA	ECK2921	ECK2921_fbaA_30as	TCATCACCAGTGATTACGCC	TRUE	essential	gluconeogenesis // carbohydrate metabolic process // glycolytic process	Carbohydrate transport and metabolism	ECK2921	glycolysis I (from glucose 6-phosphate) // sedoheptulose bisphosphate bypass // superpathway of glycolysis, pyruvate dehydrogenase, TCA, and glyoxylate bypass // superpathway of glycolysis and the Entner-Doudoroff pathway // superpathway of hexitol degradation (bacteria) // glycolysis II (from fructose 6-phosphate) // gluconeogenesis I	fructose-bisphosphate aldolase class II	n/a	C 00010 Glycolysis / Gluconeogenesis [PATH:eco00010] // C 00030 Pentose phosphate pathway [PATH:eco00030] // C 00051 Fructose and mannose metabolism [PATH:eco00051] // C 00680 Methane metabolism [PATH:eco00680]
2-C04	pgk	ECK2922	ECK2922_pgk_1as	GGTCATCTTAATTACAGACA	FALSE	essential	phosphorylation // glycolytic process	Carbohydrate transport and metabolism	ECK2923 // ECK2922	glycolysis I (from glucose 6-phosphate) // superpathway of glycolysis, pyruvate dehydrogenase, TCA, and glyoxylate bypass // superpathway of glycolysis and the Entner-Doudoroff pathway // superpathway of hexitol degradation (bacteria) // glycolysis II (from fructose 6-phosphate) // gluconeogenesis I	none	mixed	C 00010 Glycolysis / Gluconeogenesis [PATH:eco00010]
2-C05	metK	ECK2937	ECK2937_metK_15as	AGACGGACTCGGACGTAAAA	FALSE	essential	S-adenosylmethionine cycle // one-carbon metabolic process // S-adenosylmethionine biosynthetic process	Coenzyme transport and metabolism	ECK2937	<i>S</i>-adenosyl-L-methionine cycle I // S-adenosyl-L-methionine biosynthesis // aspartate superpathway // superpathway of <i>S</i>-adenosyl-L-methionine biosynthesis	methionine adenosyltransferase	n/a	C 00270 Cysteine and methionine metabolism [PATH:eco00270]
2-C06	yqgF	ECK2944	ECK2944_yqgF_14as	GCCGAAGTCGAAGGCGAGTA	FALSE	essential	DNA metabolic process // transcription antitermination // rRNA processing // cellular response to DNA damage stimulus // ribosome biogenesis // rRNA 5'-end processing // nucleic acid phosphodiester bond hydrolysis // nucleobase-containing compound metabolic process	Replication, recombination and repair	ECK2943 // ECK2944	none	none	mixed	C 99980 Enzymes with EC numbers
2-C07	plsC	ECK3009	ECK3009_plsC_31as	GACTAAGATGCTGTAAATCA	FALSE	essential	phosphatidic acid biosynthetic process // metabolic process // lipid metabolic process // CDP-diacylglycerol biosynthetic process // phospholipid biosynthetic process	Lipid transport and metabolism	ECK3009	CDP-diacylglycerol biosynthesis I // CDP-diacylglycerol biosynthesis II // superpathway of phospholipid biosynthesis I (bacteria)	none	n/a	C 00561 Glycerolipid metabolism [PATH:eco00561] // C 00564 Glycerophospholipid metabolism [PATH:eco00564]
2-C08	parC	ECK3010	ECK3010_parC_23as	CCGTAAATTCATGTAGCGCA	TRUE	essential	DNA metabolic process // plasmid partitioning // sister chromatid cohesion // chromosome segregation // DNA topological change	Replication, recombination and repair	ECK3010	none	DNA topoisomerase IV // dimer of DNA topoisomerase IV subunit A	n/a	none
2-C09	parE	ECK3021	ECK3021_parE_1as	AGCGTTATAAGTTTGCGTCA	TRUE	essential	chromosome organization // plasmid partitioning // sister chromatid cohesion // response to antibiotic // DNA topological change	Replication, recombination and repair	ECK3025 // ECK3024 // ECK3023 // ECK3022 // ECK3021	none	DNA topoisomerase IV	mixed	none
2-C10	ribB	ECK3032	ECK3032_ribB_1as	GGAAAGTAGCGTCTGATTCA	TRUE	essential	riboflavin biosynthetic process	Coenzyme transport and metabolism	ECK3032	flavin biosynthesis I (bacteria and plants)	3,4-dihydroxy-2-butanone-4-phosphate synthase	n/a	C 00740 Riboflavin metabolism [PATH:eco00740]
2-C11	cca	ECK3046	ECK3046_cca_55as	ACCCAATCTCTGTCTTTGAC	FALSE	essential	metabolic process // tRNA processing // RNA processing // RNA repair // tRNA 3'-terminal CCA addition	Translation, ribosomal structure and biogenesis	ECK3046	none	none	n/a	none
2-C12	tsaD	ECK3054	ECK3054_tsaD_28as	GGCGATGCCGGTTTCATCGC	TRUE	essential	proteolysis // tRNA processing // tRNA threonylcarbamoyladenosine modification	Posttranslational modification, protein turnover, chaperones	ECK3054	N<sup>6</sup>-L-threonylcarbamoyladenosine<sup>37</sup>-modified tRNA biosynthesis	N6-L-threonylcarbamoyladenine synthase, TsaB-TsaD dimer subunit // N6-L-threonylcarbamoyladenine synthase	n/a	none
2-D01	rpoD	ECK3057	ECK3057_rpoD_15as	GAAGTTTCAGCTGTGACTGC	FALSE	essential	DNA-templated transcription, initiation // response to heat // regulation of transcription, DNA-templated // transcription, DNA-templated	Transcription	ECK3057	none	RNA polymerase sigma 70	n/a	none
2-D02	infB	ECK3157	ECK3157_infB_31as	CACGGAGGTCTGTCGCTCTG	TRUE	essential	translation // translational initiation	Translation, ribosomal structure and biogenesis	ECK3159 // ECK3158 // ECK3157	none	none	consistent	none
2-D03	nusA	ECK3158	ECK3158_nusA_34as	TAGCGCCTTTTCATTGGATA	FALSE	essential	transcription termination from bacterial-type RNA polymerase promoter // regulation of DNA-templated transcription, termination // regulation of transcription, DNA-templated // DNA-templated transcription, termination // transcription, DNA-templated // transcription antitermination	Transcription	ECK3159 // ECK3158 // ECK3157	none	none	consistent	none
2-D04	obgE	ECK3172	ECK3172_obgE_71as	TCGGAATATACTTTTCGCGG	FALSE	essential	negative regulation of ribosome biogenesis // dormancy process // ribosome assembly // chromosome segregation	General function prediction only	ECK3173 // ECK3172	none	none	mixed	none
2-D05	rpmA	ECK3174	ECK3174_rpmA_28as	TGAATCGCGACCGTTACGTG	FALSE	essential	mature ribosome assembly // assembly of large subunit precursor of preribosome // positive regulation of ribosome biogenesis // regulation of cell growth // ribosomal large subunit assembly // translation	Translation, ribosomal structure and biogenesis	ECK3175 // ECK3174	none	none	consistent	C 03010 Ribosome [PATH:eco03010]
2-D06	rplU	ECK3175	ECK3175_rplU_17as	GGTGTTGTTTACCACCACTT	TRUE	essential	translation	Translation, ribosomal structure and biogenesis	ECK3175 // ECK3174	none	none	consistent	C 03010 Ribosome [PATH:eco03010]
2-D07	ispB	ECK3176	ECK3176_ispB_32as	AACACCCGCCATATCTTGCG	FALSE	essential	ubiquinone biosynthetic process // isoprenoid biosynthetic process // polyprenol biosynthetic process	Coenzyme transport and metabolism	ECK3176	polyisoprenoid biosynthesis (<i>E. coli</i>) // octaprenyl diphosphate biosynthesis // superpathway of menaquinol-8 biosynthesis I // superpathway of ubiquinol-8 biosynthesis (prokaryotic) // superpathway of chorismate metabolism	all-trans-octaprenyl-diphosphate synthase	n/a	C 00900 Terpenoid backbone biosynthesis [PATH:eco00900]
2-D08	lptC	ECK3188	ECK3188_lptC_14as	CACAATGATAACCCAACGTC	FALSE	essential**	glycolipid transport // lipopolysaccharide transport	Function unknown	ECK3185 // ECK3186 // ECK3187 // ECK3188 // ECK3189 // ECK3190 // ECK3191 // ECK3192	none	lipopolysaccharide transport system	mixed	none
2-D09	lptA	ECK3189	ECK3189_lptA_47as	GCTGGCGGCCAGAAGTGAGC	FALSE	essential	glycolipid transport // lipopolysaccharide transport	Function unknown	ECK3185 // ECK3186 // ECK3187 // ECK3188 // ECK3189 // ECK3190 // ECK3191 // ECK3192	none	lipopolysaccharide transport system	mixed	none
2-D10	rplM	ECK3220	ECK3220_rplM_24as	CAGTCGCGTTTTACGGTTTC	FALSE	essential	negative regulation of translation // translation	Translation, ribosomal structure and biogenesis	ECK3220 // ECK3219	none	none	consistent	C 03010 Ribosome [PATH:eco03010]
2-D11	accB	ECK3242	ECK3242_accB_59as	GCCTTCAGAAATTTCCAGTT	TRUE	essential	cell growth // protein biotinylation // fatty acid metabolic process // lipid metabolic process // fatty acid biosynthetic process	Lipid transport and metabolism	ECK3242 // ECK3243	none	biotin carboxyl carrier protein (dimer) // acetyl-CoA carboxylase complex	consistent	C 00620 Pyruvate metabolism [PATH:eco00620] // C 00640 Propanoate metabolism [PATH:eco00640] // C 00061 Fatty acid biosynthesis [PATH:eco00061]
2-D12	accC	ECK3243	ECK3243_accC_26as	CAATGCAATCTCGCCGCGGT	FALSE	essential	fatty acid metabolic process // lipid metabolic process // malonyl-CoA biosynthetic process // negative regulation of fatty acid biosynthetic process // fatty acid biosynthetic process	Lipid transport and metabolism	ECK3242 // ECK3243	biotin-carboxyl carrier protein assembly	acetyl-CoA carboxylase complex // biotin carboxylase	consistent	C 00620 Pyruvate metabolism [PATH:eco00620] // C 00640 Propanoate metabolism [PATH:eco00640] // C 00061 Fatty acid biosynthesis [PATH:eco00061]
2-E01	def	ECK3273	ECK3273_def_31as	ACTTTGCGAAGCCGCTCGTC	TRUE	essential	peptidyl-methionine modification // co-translational protein modification // N-terminal protein amino acid modification // translation	Translation, ribosomal structure and biogenesis	ECK3273 // ECK3274 // ECK3275 // ECK3276	none	none	mixed	C 99980 Enzymes with EC numbers
2-E02	fmt	ECK3274	ECK3274_fmt_107as	TCCTGCCGGTCGGTCTGGCT	TRUE	essential	translational initiation // conversion of methionyl-tRNA to N-formyl-methionyl-tRNA // biosynthetic process // charged-tRNA amino acid modification // translation	Translation, ribosomal structure and biogenesis	ECK3273 // ECK3274 // ECK3275 // ECK3276	none	none	mixed	C 00670 One carbon pool by folate [PATH:eco00670] // C 00970 Aminoacyl-tRNA biosynthesis [PATH:eco00970]
2-E03	rplQ	ECK3281	ECK3281_rplQ_8as	GTTGACGACCACTCTTACGA	FALSE	essential	ribosomal large subunit assembly // translation	Translation, ribosomal structure and biogenesis	ECK3285 // ECK3284 // ECK3283 // ECK3282 // ECK3281	none	none	consistent	C 03010 Ribosome [PATH:eco03010]
2-E04	rpoA	ECK3282	ECK3282_rpoA_33as	TGCTCGATATCAACCAGGCG	FALSE	essential	DNA-templated transcription, elongation // transcription, DNA-templated	Transcription	ECK3285 // ECK3284 // ECK3283 // ECK3282 // ECK3281	none	RNA polymerase sigma 24 // RNA polymerase sigma S // RNA polymerase sigma 54 // RNA polymerase sigma 19 // RNA polymerase sigma 70 // RNA polymerase sigma 28 // RNA polymerase, core enzyme // RNA polymerase sigma 32	consistent	C 03020 RNA polymerase [PATH:eco03020]
2-E05	rpsD	ECK3283	ECK3283_rpsD_21as	CGACGGCTCAGCTTGAGCTT	FALSE	essential	ribosomal small subunit assembly // positive regulation of translational fidelity // maintenance of translational fidelity // regulation of translation // translation // regulation of transcription, DNA-templated // DNA-templated transcription, termination // transcription, DNA-templated // response to antibiotic // transcription antitermination // negative regulation of translational initiation	Translation, ribosomal structure and biogenesis	ECK3285 // ECK3284 // ECK3283 // ECK3282 // ECK3281	none	none	consistent	C 03010 Ribosome [PATH:eco03010]
2-E06	rpsK	ECK3284	ECK3284_rpsK_15as	ACACGTTTACGTGCACGAAT	FALSE	essential	maturation of SSU-rRNA from tricistronic rRNA transcript (SSU-rRNA, 5.8S rRNA, LSU-rRNA) // ribosomal small subunit assembly // translation	Translation, ribosomal structure and biogenesis	ECK3285 // ECK3284 // ECK3283 // ECK3282 // ECK3281	none	none	consistent	C 03010 Ribosome [PATH:eco03010]
2-E07	rplO	ECK3288	ECK3288_rplO_24as	GCCTTTTTGGAGCCTTCGGC	FALSE	essential	translation	Translation, ribosomal structure and biogenesis	ECK3297 // ECK3296 // ECK3295 // ECK3294 // ECK3293 // ECK3292 // ECK3291 // ECK3290 // ECK3289 // ECK3288 // ECK3287 // ECK3286	none	none	consistent	C 03010 Ribosome [PATH:eco03010]
2-E08	rpmD	ECK3289	ECK3289_rpmD_1as	AATTTTAATAGTCTTTGCCA	FALSE	essential	ribosomal large subunit assembly // translation	Translation, ribosomal structure and biogenesis	ECK3297 // ECK3296 // ECK3295 // ECK3294 // ECK3293 // ECK3292 // ECK3291 // ECK3290 // ECK3289 // ECK3288 // ECK3287 // ECK3286	none	none	consistent	C 03010 Ribosome [PATH:eco03010]
2-E09	rpsE	ECK3290	ECK3290_rpsE_59as	CTTTAACGGTTTTAGATACG	FALSE	essential	ribosomal small subunit assembly // maintenance of translational fidelity // translation // response to antibiotic	Translation, ribosomal structure and biogenesis	ECK3297 // ECK3296 // ECK3295 // ECK3294 // ECK3293 // ECK3292 // ECK3291 // ECK3290 // ECK3289 // ECK3288 // ECK3287 // ECK3286	none	none	consistent	C 03010 Ribosome [PATH:eco03010]
2-E10	rplR	ECK3291	ECK3291_rplR_26as	GGCGTGCGCGGGTCGCACGA	FALSE	essential	translation	Translation, ribosomal structure and biogenesis	ECK3297 // ECK3296 // ECK3295 // ECK3294 // ECK3293 // ECK3292 // ECK3291 // ECK3290 // ECK3289 // ECK3288 // ECK3287 // ECK3286	none	none	consistent	C 03010 Ribosome [PATH:eco03010]
2-E11	rplF	ECK3292	ECK3292_rplF_24as	ACGCCGGCAGGAACAACGAC	FALSE	essential	ribosomal large subunit assembly // cytoplasmic translation // translation // response to antibiotic	Translation, ribosomal structure and biogenesis	ECK3297 // ECK3296 // ECK3295 // ECK3294 // ECK3293 // ECK3292 // ECK3291 // ECK3290 // ECK3289 // ECK3288 // ECK3287 // ECK3286	none	none	consistent	C 03010 Ribosome [PATH:eco03010]
2-E12	rpsH	ECK3293	ECK3293_rpsH_18as	CGGGTCAGCATATCCGCGAT	TRUE	essential	ribosomal small subunit assembly // regulation of translation // translation // regulation of mRNA stability	Translation, ribosomal structure and biogenesis	ECK3297 // ECK3296 // ECK3295 // ECK3294 // ECK3293 // ECK3292 // ECK3291 // ECK3290 // ECK3289 // ECK3288 // ECK3287 // ECK3286	none	none	consistent	C 03010 Ribosome [PATH:eco03010]
2-F01	rpsN	ECK3294	ECK3294_rpsN_112as	AGCGTTCCAACGATCTTCGT	TRUE	essential	ribosomal small subunit assembly // translation	Translation, ribosomal structure and biogenesis	ECK3297 // ECK3296 // ECK3295 // ECK3294 // ECK3293 // ECK3292 // ECK3291 // ECK3290 // ECK3289 // ECK3288 // ECK3287 // ECK3286	none	none	consistent	C 03010 Ribosome [PATH:eco03010]
2-F02	rplE	ECK3295	ECK3295_rplE_86as	GGGTGATCTTCTCGACCCGA	FALSE	essential	ribosomal large subunit assembly // translation	Translation, ribosomal structure and biogenesis	ECK3297 // ECK3296 // ECK3295 // ECK3294 // ECK3293 // ECK3292 // ECK3291 // ECK3290 // ECK3289 // ECK3288 // ECK3287 // ECK3286	none	none	consistent	C 03010 Ribosome [PATH:eco03010]
2-F03	rplX	ECK3296	ECK3296_rplX_17as	CGATAACTTCGTCATCACGA	FALSE	essential	ribosomal large subunit assembly // translation	Translation, ribosomal structure and biogenesis	ECK3297 // ECK3296 // ECK3295 // ECK3294 // ECK3293 // ECK3292 // ECK3291 // ECK3290 // ECK3289 // ECK3288 // ECK3287 // ECK3286	none	none	consistent	C 03010 Ribosome [PATH:eco03010]
2-F04	rplN	ECK3297	ECK3297_rplN_8as	CGTTCAGCATAGTCTGTTCT	FALSE	essential	translation	Translation, ribosomal structure and biogenesis	ECK3297 // ECK3296 // ECK3295 // ECK3294 // ECK3293 // ECK3292 // ECK3291 // ECK3290 // ECK3289 // ECK3288 // ECK3287 // ECK3286	none	none	consistent	C 03010 Ribosome [PATH:eco03010]
2-F05	rpmC	ECK3299	ECK3299_rpmC_49as	ACGCAGCAGGTTCAGCAGCT	FALSE	essential	ribosomal large subunit assembly // translation	Translation, ribosomal structure and biogenesis	ECK3308 // ECK3307 // ECK3306 // ECK3305 // ECK3304 // ECK3303 // ECK3302 // ECK3301 // ECK3300 // ECK3299 // ECK3298	none	none	consistent	C 03010 Ribosome [PATH:eco03010]
2-F06	rpsC	ECK3301	ECK3301_rpsC_21as	ATACCCAGGCGAATACCATT	TRUE	essential	cytoplasmic translation // ribosomal small subunit assembly // translation	Translation, ribosomal structure and biogenesis	ECK3308 // ECK3307 // ECK3306 // ECK3305 // ECK3304 // ECK3303 // ECK3302 // ECK3301 // ECK3300 // ECK3299 // ECK3298	none	none	consistent	C 03010 Ribosome [PATH:eco03010]
2-F07	rpsS	ECK3303	ECK3303_rpsS_1as	TTTCTTGAGAGAACGTGGCA	TRUE	essential	ribosomal small subunit assembly // translation	Translation, ribosomal structure and biogenesis	ECK3308 // ECK3307 // ECK3306 // ECK3305 // ECK3304 // ECK3303 // ECK3302 // ECK3301 // ECK3300 // ECK3299 // ECK3298	none	none	consistent	C 03010 Ribosome [PATH:eco03010]
2-F08	rplB	ECK3304	ECK3304_rplB_24as	TGGCGACGACCCGGAGATGT	FALSE	essential	ribosomal large subunit assembly // cytoplasmic translation // translation	Translation, ribosomal structure and biogenesis	ECK3308 // ECK3307 // ECK3306 // ECK3305 // ECK3304 // ECK3303 // ECK3302 // ECK3301 // ECK3300 // ECK3299 // ECK3298	none	none	consistent	C 03010 Ribosome [PATH:eco03010]
2-F09	rplW	ECK3305	ECK3305_rplW_42as	GACGCTTTTTCAGAAACGTG	FALSE	essential	ribosomal large subunit assembly // translation	Translation, ribosomal structure and biogenesis	ECK3308 // ECK3307 // ECK3306 // ECK3305 // ECK3304 // ECK3303 // ECK3302 // ECK3301 // ECK3300 // ECK3299 // ECK3298	none	none	consistent	C 03010 Ribosome [PATH:eco03010]
2-F10	rplD	ECK3306	ECK3306_rplD_46as	ATCACGACCGAAGGTAGTTT	FALSE	essential	negative regulation of transcription, DNA-templated // ribosome assembly // negative regulation of translation // negative regulation of endoribonuclease activity // regulation of translation // translation // regulation of transcription, DNA-templated // response to antibiotic // DNA-templated transcription, termination // transcription, DNA-templated	Translation, ribosomal structure and biogenesis	ECK3308 // ECK3307 // ECK3306 // ECK3305 // ECK3304 // ECK3303 // ECK3302 // ECK3301 // ECK3300 // ECK3299 // ECK3298	none	none	consistent	C 03010 Ribosome [PATH:eco03010]
2-F11	rplC	ECK3307	ECK3307_rplC_37as	GCCGTCTTCTGTGAAGATAC	FALSE	essential	ribosomal large subunit assembly // translation	Translation, ribosomal structure and biogenesis	ECK3308 // ECK3307 // ECK3306 // ECK3305 // ECK3304 // ECK3303 // ECK3302 // ECK3301 // ECK3300 // ECK3299 // ECK3298	none	none	consistent	C 03010 Ribosome [PATH:eco03010]
2-F12	rpsJ	ECK3308	ECK3308_rpsJ_11as	TCAGGCGGATACGGATTCTT	TRUE	essential	transcription antitermination // translation	Translation, ribosomal structure and biogenesis	ECK3308 // ECK3307 // ECK3306 // ECK3305 // ECK3304 // ECK3303 // ECK3302 // ECK3301 // ECK3300 // ECK3299 // ECK3298	none	NusB-S10 complex	consistent	C 03010 Ribosome [PATH:eco03010]
2-G01	fusA	ECK3327	ECK3327_fusA_18as	ATGTTACGGTAGCGTGCGAT	FALSE	essential	translational elongation // translation	Translation, ribosomal structure and biogenesis	ECK3328 // ECK3327	none	none	consistent	none
2-G02	rpsL	ECK3329	ECK3329_rpsL_17as	CACGTGGTTTGCGTACCAGC	TRUE	essential	maintenance of translational fidelity // RNA folding // positive regulation of RNA splicing // Group I intron splicing // response to antibiotic // translation	Translation, ribosomal structure and biogenesis	ECK3329	none	none	n/a	C 03010 Ribosome [PATH:eco03010]
2-G03	trpS	ECK3371	ECK3371_trpS_12as	TGTGCGCCACTAAAAACGAT	FALSE	essential	tryptophanyl-tRNA aminoacylation // tRNA aminoacylation for protein translation // translation	Translation, ribosomal structure and biogenesis	ECK3374 // ECK3373 // ECK3372 // ECK3371	tRNA charging	tryptophan-tRNA ligase	mixed	C 00970 Aminoacyl-tRNA biosynthesis [PATH:eco00970]
2-G04	asd	ECK3419	ECK3419_asd_46as	AACCATGCGTTGCATGAGAA	FALSE	essential	lysine biosynthetic process // cellular amino acid biosynthetic process // cellular amino acid metabolic process // isoleucine biosynthetic process // threonine biosynthetic process // methionine biosynthetic process // cellular response to DNA damage stimulus // oxidation-reduction process // diaminopimelate biosynthetic process // lysine biosynthetic process via diaminopimelate // homoserine bi…	Amino acid transport and metabolism	ECK3419	L-lysine biosynthesis I // superpathway of L-threonine biosynthesis // L-homoserine biosynthesis // aspartate superpathway // L-homoserine and L-methionine biosynthesis // superpathway of L-lysine, L-threonine and L-methionine biosynthesis I // superpathway of <i>S</i>-adenosyl-L-methionine biosynthesis	aspartate-semialdehyde dehydrogenase	n/a	C 00260 Glycine, serine and threonine metabolism [PATH:eco00260] // C 00270 Cysteine and methionine metabolism [PATH:eco00270] // C 00300 Lysine biosynthesis [PATH:eco00300] // C 00261 Monobactam biosynthesis [PATH:eco00261]
2-G05	rpoH	ECK3445	ECK3445_rpoH_34as	GGAATCCAGGTTGCCAACTG	FALSE	essential	DNA recombination // bacterial transcription // regulation of gene expression // response to heat // DNA-templated transcription, initiation // regulation of transcription, DNA-templated // transcription, DNA-templated	Transcription	ECK3445	none	RNA polymerase sigma 32	n/a	none
2-G06	glyQ	ECK3548	ECK3548_glyQ_19as	GATCAAGCCCTGGAAGGTCC	FALSE	essential	glycyl-tRNA aminoacylation // translation	Translation, ribosomal structure and biogenesis	ECK3548 // ECK3547	tRNA charging	glycine-tRNA ligase	consistent	C 00970 Aminoacyl-tRNA biosynthesis [PATH:eco00970]
2-G07	waaA	ECK3623	ECK3623_waaA_23as	CTGAATAAGGTAGAGAAGGG	FALSE	essential	lipopolysaccharide biosynthetic process // lipopolysaccharide core region biosynthetic process // Kdo2-lipid A biosynthetic process // lipid A biosynthetic process	Cell wall/membrane/envelope biogenesis	ECK3623 // ECK3624	Kdo transfer to lipid IV<sub>A</sub> I // superpathway of lipopolysaccharide biosynthesis // superpathway of (Kdo)<SUB>2</SUB>-lipid A biosynthesis	none	mixed	C 00540 Lipopolysaccharide biosynthesis [PATH:eco00540]
2-G08	coaD	ECK3624	ECK3624_coaD_25as	GTAATGGGATCGAAAGTACC	FALSE	essential	biosynthetic process // coenzyme A biosynthetic process	Coenzyme transport and metabolism	ECK3623 // ECK3624	superpathway of coenzyme A biosynthesis I (bacteria) // coenzyme A biosynthesis I (prokaryotic)	pantetheine-phosphate adenylyltransferase	mixed	C 00770 Pantothenate and CoA biosynthesis [PATH:eco00770]
2-G09	rpmB	ECK3627	ECK3627_rpmB_7as	GCCAGTAACTTGGCAGACTC	FALSE	essential	ribosomal large subunit assembly // translation	Translation, ribosomal structure and biogenesis	ECK3627 // ECK3626	none	none	consistent	C 03010 Ribosome [PATH:eco03010]
2-G10	dfp	ECK3629	ECK3629_dfp_9as	GAACGATTTTTTTACCGGCC	TRUE	essential	metabolic process // pantothenate catabolic process // coenzyme A biosynthetic process	Coenzyme transport and metabolism	ECK3629 // ECK3630	superpathway of coenzyme A biosynthesis I (bacteria) // coenzyme A biosynthesis I (prokaryotic)	fused 4'-phosphopantothenoylcysteine decarboxylase and phosphopantothenoylcysteine synthetase	mixed	C 00770 Pantothenate and CoA biosynthesis [PATH:eco00770]
2-G11	dut	ECK3630	ECK3630_dut_33as	GAAATTCCTTCCCAACGCGC	TRUE	essential	protein homotrimerization // dUTP catabolic process // dUTP metabolic process // dUMP biosynthetic process // nucleotide metabolic process	Nucleotide transport and metabolism	ECK3629 // ECK3630	superpathway of pyrimidine deoxyribonucleotides <i>de novo</i> biosynthesis // pyrimidine deoxyribonucleotides dephosphorylation // pyrimidine deoxyribonucleotides <i>de novo</i> biosynthesis I // superpathway of pyrimidine deoxyribonucleotides <i>de novo</i> biosynthesis (E. coli) // pyrimidine deoxyribonucleotides <i>de novo</i> biosynthesis II	deoxyuridine triphosphatase	mixed	C 00240 Pyrimidine metabolism [PATH:eco00240]
2-G12	gmk	ECK3638	ECK3638_gmk_37as	CTGGATTTACCCGCGCCACT	FALSE	essential	purine nucleotide metabolic process // GDP metabolic process // GMP metabolic process // phosphorylation	Nucleotide transport and metabolism	ECK3638	superpathway of guanosine nucleotides <i>de novo</i> biosynthesis II // superpathway of purine nucleotides <i>de novo</i> biosynthesis II // superpathway of histidine, purine, and pyrimidine biosynthesis // guanosine ribonucleotides <i>de novo</i> biosynthesis	guanylate kinase	n/a	C 00230 Purine metabolism [PATH:eco00230]
2-H01	gyrB	ECK3691	ECK3691_gyrB_22as	TTTCAGGACTTTGATACTGG	FALSE	essential	chromosome segregation // response to drug // response to antibiotic // DNA topological change // transcription, DNA-templated	Replication, recombination and repair	ECK3694 // ECK3693 // ECK3692 // ECK3691	none	DNA gyrase	consistent	none
2-H02	dnaA	ECK3694	ECK3694_dnaA_34as	TGGTAACTCATCCTGCAATC	TRUE	essential	DNA replication // negative regulation of DNA replication // regulation of transcription, DNA-templated // transcription, DNA-templated // DNA replication initiation // regulation of DNA replication	Replication, recombination and repair	ECK3694 // ECK3693 // ECK3692 // ECK3691	none	none	consistent	C 02020 Two-component system [PATH:eco02020]
2-H03	rpmH	ECK3695	ECK3695_rpmH_22as	CGGTTGCGCTTCAGTACAGA	FALSE	essential	translation	Translation, ribosomal structure and biogenesis	ECK3695 // ECK3696 // ECK3697 // ECK3698	none	none	mixed	C 03010 Ribosome [PATH:eco03010]
2-H04	rnpA	ECK3696	ECK3696_rnpA_22as	GTTAACAAGCGTAACTCCCT	FALSE	essential	RNA phosphodiester bond hydrolysis, endonucleolytic // RNA phosphodiester bond hydrolysis // nucleic acid phosphodiester bond hydrolysis // RNA processing // tRNA 5'-leader removal // tRNA processing	Translation, ribosomal structure and biogenesis	ECK3695 // ECK3696 // ECK3697 // ECK3698	tRNA processing	none	mixed	none
2-H05	yidC	ECK3698	ECK3698_yidC_68as	CGGGTTTTTATCCTGCTCCC	TRUE	essential	protein homooligomerization // protein transport // protein-containing complex assembly // protein insertion into membrane // protein folding	Intracellular trafficking, secretion, and vesicular transport	ECK3695 // ECK3696 // ECK3697 // ECK3698	none	Sec translocon accessory complex // Sec Holo-Translocon	mixed	C 03060 Protein export [PATH:eco03060] // C 03070 Bacterial secretion system [PATH:eco03070] // C 02024 Quorum sensing [PATH:eco02024]
2-H06	glmS	ECK3722	ECK3722_glmS_50as	GACGACGTAAACCTTCAAGA	TRUE	essential	protein N-linked glycosylation // fructose 6-phosphate metabolic process // carbohydrate derivative metabolic process // carbohydrate derivative biosynthetic process // glutamine metabolic process // UDP-N-acetylglucosamine biosynthetic process	Cell wall/membrane/envelope biogenesis	ECK3722	<i>O</i>-antigen building blocks biosynthesis (<i>E. coli</i>) // UDP-<i>N</i>-acetyl-D-glucosamine biosynthesis I	L-glutamine-D-fructose-6-phosphate aminotransferase	n/a	C 00520 Amino sugar and nucleotide sugar metabolism [PATH:eco00520] // C 00250 Alanine, aspartate and glutamate metabolism [PATH:eco00250]
2-H07	glmU	ECK3723	ECK3723_glmU_32as	GCGTGCCTTTGCCTGCGGCA	FALSE	essential	cell wall organization // metabolic process // lipopolysaccharide biosynthetic process // cell morphogenesis // lipid A biosynthetic process // peptidoglycan biosynthetic process // regulation of cell shape // UDP-N-acetylglucosamine biosynthetic process	Cell wall/membrane/envelope biogenesis	ECK3723	<i>O</i>-antigen building blocks biosynthesis (<i>E. coli</i>) // UDP-<i>N</i>-acetyl-D-glucosamine biosynthesis I // anhydromuropeptides recycling I	fused N-acetylglucosamine-1-phosphate uridyltransferase and glucosamine-1-phosphate acetyltransferase	n/a	C 00520 Amino sugar and nucleotide sugar metabolism [PATH:eco00520]
2-H08	rho	ECK3775	ECK3775_rho_14as	AACCGGCGTATTCTTTAATT	TRUE	essential	regulation of transcription, DNA-templated // DNA-templated transcription, termination // transcription, DNA-templated	Transcription	ECK3775	none	transcription termination factor Rho	n/a	C 03018 RNA degradation [PATH:eco03018]
2-H09	hemD	ECK3798	ECK3798_hemD_24as	AACTCTTCTCCAGCGGGAGA	TRUE	essential	tetrapyrrole biosynthetic process // protoporphyrinogen IX biosynthetic process // porphyrin-containing compound biosynthetic process	Coenzyme transport and metabolism	ECK3799 // ECK3798 // ECK3797 // ECK3796	tetrapyrrole biosynthesis I (from glutamate)	none	consistent	C 00860 Porphyrin and chlorophyll metabolism [PATH:eco00860]
2-H10	hemC	ECK3799	ECK3799_hemC_28as	TGCAAGTGGGCTTTGGCGTG	FALSE	essential	porphyrin-containing compound biosynthetic process // tetrapyrrole biosynthetic process // protoporphyrinogen IX biosynthetic process // peptidyl-pyrromethane cofactor linkage // heme biosynthetic process	Coenzyme transport and metabolism	ECK3799 // ECK3798 // ECK3797 // ECK3796	tetrapyrrole biosynthesis I (from glutamate)	none	consistent	C 00860 Porphyrin and chlorophyll metabolism [PATH:eco00860]
2-H11	hemG	ECK3842	ECK3842_hemG_56as	CAGTTCCGAAGCCAGGTAGG	TRUE	essential	electron transport chain // protoporphyrinogen IX biosynthetic process // porphyrin-containing compound biosynthetic process // heme biosynthetic process // oxidation-reduction process	Energy production and conversion	ECK3839 // ECK3840 // ECK3841 // ECK3842	superpathway of heme <i>b</i> biosynthesis from uroporphyrinogen-III // heme <i>b</i> biosynthesis I (aerobic) // heme <i>b</i> biosynthesis II (anaerobic)	protoporphyrinogen oxidase	mixed	C 00860 Porphyrin and chlorophyll metabolism [PATH:eco00860]
2-H12	secE	ECK3972	ECK3972_secE_17as	GCGCCCGCTTCCTTGAGCTT	TRUE	essential	protein insertion into membrane from inner side // SRP-dependent cotranslational protein targeting to membrane, translocation // protein transport // intracellular protein transport // protein secretion // protein targeting // protein transport by the Sec complex // intracellular protein transmembrane transport	Intracellular trafficking, secretion, and vesicular transport	ECK3972 // ECK3973	none	SecYEG translocon // Sec Holo-Translocon	mixed	C 03060 Protein export [PATH:eco03060] // C 03070 Bacterial secretion system [PATH:eco03070] // C 02024 Quorum sensing [PATH:eco02024]
3-A01	rplL	ECK3977	ECK3977_rplL_104as	TACAGCTACAGCAGCAGCAG	TRUE	essential	translation	Translation, ribosomal structure and biogenesis	ECK3977	none	50S ribosomal protein complex L8 // 50S ribosomal subunit protein L7/L12 dimer	n/a	C 03010 Ribosome [PATH:eco03010]
3-A02	plsB	ECK4033	ECK4033_plsB_7as	GTAGTAAATTCGTGGCCAGC	TRUE	essential	cellular lipid metabolic process // metabolic process // lipid metabolic process // CDP-diacylglycerol biosynthetic process // fatty acid metabolic process // phospholipid biosynthetic process	Lipid transport and metabolism	ECK4033	CDP-diacylglycerol biosynthesis I // CDP-diacylglycerol biosynthesis II // superpathway of phospholipid biosynthesis I (bacteria)	none	n/a	C 00561 Glycerolipid metabolism [PATH:eco00561] // C 00564 Glycerophospholipid metabolism [PATH:eco00564]
3-A03	yihA	ECK3857	ECK3857_yihA_48as	GAAGGTAGGTGGCGAATATC	TRUE	essential	cell division // cell cycle // cytokinesis	General function prediction only	ECK3857	none	none	n/a	none
3-A04	nusG	ECK3973	ECK3973_nusG_16as	ACGACGTACCAGCGCTTTTT	TRUE	essential	regulation of transcription, DNA-templated // transcription, DNA-templated // regulation of DNA-templated transcription, elongation // transcription antitermination // DNA-templated transcription, termination	Transcription	ECK3972 // ECK3973	none	none	mixed	none
3-A05	rpoC	ECK3979	ECK3979_rpoC_2as	AAACTTTAATAAATCTTTCA	TRUE	essential	transcription, DNA-templated	Transcription	ECK3979	none	RNA polymerase sigma 24 // RNA polymerase sigma S // RNA polymerase sigma 54 // RNA polymerase sigma 19 // RNA polymerase sigma 70 // RNA polymerase sigma 28 // RNA polymerase, core enzyme // RNA polymerase sigma 32	n/a	C 03020 RNA polymerase [PATH:eco03020]
3-A06	lexA	ECK4035	ECK4035_lexA_20as	ATCAAACACCTCTTGTTGCC	TRUE	essential	proteolysis // negative regulation of transcription, DNA-templated // regulation of transcription, DNA-templated // cellular response to DNA damage stimulus // DNA replication // DNA repair // SOS response // transcription, DNA-templated	Transcription	ECK4035 // ECK4036	none	DNA-binding transcriptional repressor LexA	mixed	none
3-A07	birA	ECK3965	ECK3965_birA_17as	GGCAATCAATTTCAGTGGCA	TRUE	essential	biotin metabolic process // protein biotinylation // cellular protein modification process // regulation of transcription, DNA-templated // biotin biosynthetic process // transcription, DNA-templated	Coenzyme transport and metabolism	ECK3964 // ECK3965	biotin-carboxyl carrier protein assembly	none	mixed	C 00780 Biotin metabolism [PATH:eco00780]
3-A08	rplJ	ECK3976	ECK3976_rplJ_59as	TTTATCTACAGTTACGCCAC	TRUE	essential	negative regulation of translation // ribosome biogenesis // translation // regulation of translation	Translation, ribosomal structure and biogenesis	ECK3976	none	50S ribosomal protein complex L8	n/a	C 03010 Ribosome [PATH:eco03010]
3-A09	ubiA	ECK4032	ECK4032_ubiA_94as	ACCCACAACGCCCATAATGT	TRUE	essential	ubiquinone biosynthetic process	Coenzyme transport and metabolism	ECK4031 // ECK4032	ubiquinol-8 biosynthesis (prokaryotic) // superpathway of ubiquinol-8 biosynthesis (prokaryotic) // superpathway of chorismate metabolism	none	consistent	C 00130 Ubiquinone and other terpenoid-quinone biosynthesis [PATH:eco00130]
3-A10	dusA	ECK4041	ECK4041_dusA_41as	AGTTTTTTCAGGCATTGCGC	TRUE	non-essential	tRNA dihydrouridine synthesis // tRNA processing // oxidation-reduction process	Translation, ribosomal structure and biogenesis	ECK4041	none	none	n/a	none
3-A11	dnaB	ECK4044	ECK4044_dnaB_19as	TCAGCCTGCTGTTTGTTGAA	TRUE	essential	response to ionizing radiation // DNA unwinding involved in DNA replication // DNA replication, synthesis of RNA primer // DNA replication	Replication, recombination and repair	ECK4044	none	primosome // replicative DNA helicase	n/a	C 03030 DNA replication [PATH:eco03030]
3-A12	chpS	ECK4220	ECK4220_chpS_14as	ACTGTTCCCCCATCTTTTTA	TRUE	essential	regulation of transcription, DNA-templated // transcription, DNA-templated // positive regulation of cell growth	Signal transduction mechanisms	ECK4220 // ECK4221	none	ChpB-ChpS complex	mixed	none
3-B01	lptF	ECK4254	ECK4254_lptF_105as	CGCCGTCAACCGCTGCGCCG	TRUE	essential	transmembrane transport // lipopolysaccharide transport	General function prediction only	ECK4254 // ECK4255	none	lipopolysaccharide transport system	consistent	C 02010 ABC transporters [PATH:eco02010]
3-B02	ssb	ECK4051	ECK4051_ssb_8as	AACCTTGTTTACGCCTCTGC	TRUE	essential	positive regulation of catalytic activity // DNA recombination // cellular response to DNA damage stimulus // DNA repair // recombinational repair // mismatch repair // DNA replication // SOS response	Replication, recombination and repair	ECK4051	none	ssDNA-binding protein	n/a	C 03030 DNA replication [PATH:eco03030] // C 03430 Mismatch repair [PATH:eco03430] // C 03440 Homologous recombination [PATH:eco03440]
3-B03	psd	ECK4156	ECK4156_psd_1as	AAGTTTAAATGAATTTAACA	TRUE	essential	lipid metabolic process // phosphatidylethanolamine biosynthetic process // phospholipid biosynthetic process	Lipid transport and metabolism	ECK4156 // ECK4155	phosphatidylethanolamine biosynthesis I // superpathway of phospholipid biosynthesis I (bacteria)	phosphatidylserine decarboxylase, heterodimer // phosphatidylserine decarboxylase, heterodimer	mixed	C 00564 Glycerophospholipid metabolism [PATH:eco00564]
3-B04	ppa	ECK4222	ECK4222_ppa_39as	ATAACAACGTAGATGTCTTC	TRUE	essential	phosphate-containing compound metabolic process	Energy production and conversion	ECK4222	aminomethylphosphonate degradation	inorganic pyrophosphatase	n/a	C 00190 Oxidative phosphorylation [PATH:eco00190]
3-B05	lptG	ECK4255	ECK4255_lptG_10as	TAGCGGTCAAGTACGCCAAA	TRUE	essential	transmembrane transport // lipopolysaccharide transport	General function prediction only	ECK4254 // ECK4255	none	lipopolysaccharide transport system	consistent	C 02010 ABC transporters [PATH:eco02010]
3-B06	alsK	ECK4077	ECK4077_alsK_56as	CTGCTGTCCGCAGACAAAAG	TRUE	non-essential	glucose 6-phosphate metabolic process // carbohydrate phosphorylation // carbohydrate metabolic process // phosphorylation // D-allose catabolic process	Carbohydrate transport and metabolism	ECK4080 // ECK4079 // ECK4078 // ECK4077	D-allose degradation	none	mixed	C 00051 Fructose and mannose metabolism [PATH:eco00051]
3-B07	tsaE	ECK4164	ECK4164_tsaE_51as	CTTTCGCTACCCGCTCGCCC	TRUE	essential	protein autophosphorylation // tRNA processing // tRNA threonylcarbamoyladenosine modification	General function prediction only	ECK4163 // ECK4164 // ECK4165 // ECK4166 // ECK4167	N<sup>6</sup>-L-threonylcarbamoyladenosine<sup>37</sup>-modified tRNA biosynthesis	N6-L-threonylcarbamoyladenine synthase	mixed	none
3-B08	valS	ECK4251	ECK4251_valS_20as	GCGGCTGTTCGATATCTTGT	TRUE	essential	aminoacyl-tRNA metabolism involved in translational fidelity // positive regulation of translational fidelity // cytosolic valyl-tRNA aminoacylation // valyl-tRNA aminoacylation // tRNA aminoacylation for protein translation // translation	Translation, ribosomal structure and biogenesis	ECK4252 // ECK4251	tRNA charging	none	mixed	C 00970 Aminoacyl-tRNA biosynthesis [PATH:eco00970]
3-B09	dnaC	ECK4351	ECK4351_dnaC_20as	TTTTTTGCAGGCGTTGCATC	TRUE	essential	DNA replication // DNA strand elongation involved in DNA replication // DNA replication, synthesis of RNA primer	Replication, recombination and repair	ECK4352 // ECK4351 // ECK4350	none	none	consistent	none
3-B10	ythA	ECK4434	ECK4434_ythA_49as	AGGGATGTTTTTATCATAAA	TRUE	non-essential	none	none	ECK4269 // ECK4270 // ECK4434	none	none	mixed	none
3-B11	ibsE	ECK4481	ECK4481_ibsE_51as	TGATGAGTTGTTAGTAAGTC	TRUE	non-essential	programmed cell death	none	ECK4481	none	none	n/a	none
3-B12	ykgR	ECK4486	ECK4486_ykgR_0as	TGTACTTTATTCTCTTTCAT	TRUE	non-essential	none	none	ECK4486	none	none	n/a	none
3-C01	yobI	ECK4492	ECK4492_yobI_60as	ATTTATTCTACAGGTTATAT	TRUE	essential**	none	none	ECK4492	none	none	n/a	none
3-C02	safA	ECK4475	ECK4475_safA_13as	CGTGATTTTGTTTTTCACTG	TRUE	essential**	none	none	ECK4475	none	none	n/a	C 02020 Two-component system [PATH:eco02020]
3-C03	ibsA	ECK4482	ECK4482_ibsA_50as	CCTGGTGTTCTTAGTAAGCC	TRUE	non-essential	programmed cell death	none	ECK4482	none	none	n/a	none
3-C04	ynbG	ECK4489	ECK4489_ynbG_1as	TACACAATTTATATATTTCA	TRUE	non-essential	none	none	ECK4489	none	none	n/a	none
3-C05	yoeI	ECK4493	ECK4493_yoeI_-5as	AAAAAATTGCCCCATTTTTT	TRUE		none	none	ECK4493 // ECK2008	none	none	mixed	none
3-C06	sgrT	ECK4477	ECK4477_sgrT_1as	TGCTGATAAAACTGACGCAT	TRUE	non-essential	negative regulation of catalytic activity // phosphoenolpyruvate-dependent sugar phosphotransferase system // carbohydrate transport // negative regulation of glucose import	none	ECK4477	none	none	n/a	none
3-C07	ibsB	ECK4483	ECK4483_ibsB_47as	CCTGGTAGTCTTAGTAAGCG	TRUE	non-essential	programmed cell death	none	ECK4483	none	none	n/a	none
3-C08	yoaK	ECK4491	ECK4491_yoaK_25as	GCTGTAATGAAGATTACAAC	TRUE	non-essential	none	none	ECK1792 // ECK4491 // ECK4490	none	none	consistent	none
3-C09	yohP	ECK4494	ECK4494_yohP_1as	GCCCAGAGTATAATTTTCAT	TRUE	non-essential	none	none	ECK4494	none	none	n/a	none
3-C10	ypdK	ECK4495	ECK4495_ypdK_50as	GATCATCAGGGCAAAAGTAC	TRUE	non-essential	none	none	ECK4495	none	none	n/a	none
3-C11	yqfG	ECK4499	ECK4499_yqfG_61as	GCAACACAGTCAGAAATGAC	TRUE	non-essential	none	none	ECK2883 // ECK4499	none	none	mixed	none
3-C12	pmrR	ECK4515	ECK4515_pmrR_12as	TAGTTAAACTTTCATAAACA	TRUE	non-essential	none	none	ECK4515	none	none	n/a	none
3-D01	sokE	ECK4512	ECK4512_sokE_35as	GGTTTGGAGTGGCAGCCCCA	TRUE	non-essential	none	none	ECK4512	none	none	n/a	none
3-D02	yqcG	ECK4497	ECK4497_yqcG_53as	AGAAAAAATAAATATAATTT	FALSE	essential**	cellular response to cell envelope stress	none	ECK4497 // ECK2772	none	none	mixed	none
3-D03	yshB	ECK4501	ECK4501_yshB_50as	CAACGGCAGTTTGCGGTGTG	TRUE	non-essential	none	none	ECK4501	none	none	n/a	none
3-D04	ffs	ECK0449	ECK0449_ffs_22as	GGTAAACAGAGTAGCGTTGC	TRUE	essential**	SRP-dependent cotranslational protein targeting to membrane	none	ECK0449	none	none	n/a	C 03060 Protein export [PATH:eco03060]
3-D05	ilvX	ECK4484	ECK4484_ilvX_-10as	GTTATTCATTGTCTGCTCCT	TRUE	non-essential	none	none	ECK4484 // ECK3761 // ECK3762	none	none	consistent	none
3-D06	yqeL	ECK4498	ECK4498_yqeL_41as	TTAAATATTCTCGCAGTATA	TRUE	essential**	none	none	ECK2847 // ECK4498	none	none	consistent	none
3-D07	ymiB	ECK4487	ECK4487_ymiB_66as	AACTGGCGTTTTTCCAAAAC	TRUE	essential**	none	none	ECK4487	none	none	n/a	none
3-D08	yjeV	ECK4485	ECK4485_yjeV_9as	TTATTTTTATTCACAAGCTG	TRUE	non-essential	none	none	ECK4485	none	none	n/a	none
3-D09	yoaJ	ECK4490	ECK4490_yoaJ_-10as	TTTTTTCATCTTTATGCTCC	TRUE	non-essential	none	none	ECK1792 // ECK4491 // ECK4490	none	none	consistent	none
3-D10	ibsC	ECK4480	ECK4480_ibsC_51s	GCTTATTAACAGTCAGTCTC	TRUE	non-essential	programmed cell death	none	ECK4480	none	none	n/a	none
3-D11	sokX	ECK4514	ECK4514_sokX_22as	GCGATATTTCTATCAACCTG	TRUE	essential**	none	none	ECK4514	none	none	n/a	none
3-D12	tpke11	G0-8893	G0-8893_tpke11_6as	AGTATAATTACCCGTTTATA	TRUE	essential**	none	none	G0-8893	none	none	n/a	none
3-E01	sroE	G0-9385	G0-9385_sroE_14as	AACATTGAGGGAAGCGTTGA	TRUE	essential**	none	none	G0-9385	none	none	n/a	none
3-E02	mgrR	ECK4510	ECK4510_mgrR_28as	TGTTTTGCTTTTACGCTAAC	TRUE	essential**	negative regulation of translation, ncRNA-mediated	none	ECK4510	none	none	n/a	C 01503 Cationic antimicrobial peptide (CAMP) resistance [PATH:eco01503]
3-E03	argU	ECK0529	ECK0529_argU_7as	GCTCTATCCAACTGAGCTAA	TRUE	essential**	none	none	ECK0529	tRNA charging	none	n/a	C 00970 Aminoacyl-tRNA biosynthesis [PATH:eco00970]
3-E04	C0614	G0-8907	G0-8907_C0614_5as	ATTTAGCGTATTATCGACAC	TRUE	essential**	none	none	G0-8907	none	none	n/a	none
3-E05	ibsD	ECK4479	ECK4479_ibsD_-16as	CATAACCCTTTCCTTCTGTA	TRUE	non-essential	programmed cell death	none	ECK4479	none	none	n/a	none
3-E06	fnrS	ECK4511	ECK4511_fnrS_41as	AAAAAGGAAGTAAGACAATA	TRUE	essential**	negative regulation of translation, ncRNA-mediated	none	ECK4511	none	none	n/a	none
3-E07	leuW	ECK0660	ECK0660_leuW_30as	GCGGCGCCAGAACCTAAATC	TRUE	essential**	none	none	ECK0661 // ECK0660 // ECK0659 // ECK0658 // ECK0657 // ECK0656 // ECK0655	tRNA charging // N-end rule pathway I (prokaryotic)	none	consistent	C 00970 Aminoacyl-tRNA biosynthesis [PATH:eco00970]
3-E08	serT	ECK0962	ECK0962_serT_1as	CAACCGCTCGGCCACACTTC	TRUE	essential**	none	none	ECK0962	tRNA charging	none	n/a	C 00970 Aminoacyl-tRNA biosynthesis [PATH:eco00970]
3-E09	rnpB	ECK3111	ECK3111_rnpB_1as	GGCGACTGTCTGGTCAGCTT	TRUE	essential**	tRNA 5'-leader removal // tRNA processing	none	ECK3111	tRNA processing	none	n/a	none
3-E10	argX	ECK3789	ECK3789_argX_34as	CTGAGACCTCTGCCTCCGGA	TRUE	essential**	none	none	ECK3789	tRNA charging	none	n/a	C 00970 Aminoacyl-tRNA biosynthesis [PATH:eco00970]
3-E11	thrU	ECK3967	ECK3967_thrU_5as	CTCTACCTACTGAGCTAAGT	TRUE	essential**	none	none	ECK3967 // ECK3968	tRNA charging	none	consistent	C 00970 Aminoacyl-tRNA biosynthesis [PATH:eco00970]
3-E12	leuZ	ECK1908	ECK1908_leuZ_4as	GTCTACCGATTCCACCATCC	TRUE	essential**	none	none	ECK1909 // ECK1908	tRNA charging // N-end rule pathway I (prokaryotic)	none	consistent	C 00970 Aminoacyl-tRNA biosynthesis [PATH:eco00970]
3-F01	leuU	ECK3163	ECK3163_leuU_4as	GTCTACCAATTCCACCACCT	TRUE	essential**	none	none	ECK3164 // ECK3163	tRNA charging // N-end rule pathway I (prokaryotic)	none	mixed	C 00970 Aminoacyl-tRNA biosynthesis [PATH:eco00970]
3-F02	hisR	ECK3790	ECK3790_hisR_29as	ACAACTGGAATCACAATCCA	TRUE	essential**	none	none	ECK3790 // ECK3791 // ECK3792	tRNA charging	none	consistent	C 00970 Aminoacyl-tRNA biosynthesis [PATH:eco00970]
3-F03	glyT	ECK3969	ECK3969_glyT_28as	ATCATCAGCTTGGAAGGCTG	TRUE	essential**	none	none	ECK3969 // ECK3970	tRNA charging	none	consistent	C 00970 Aminoacyl-tRNA biosynthesis [PATH:eco00970]
3-F04	cysT	ECK1909	ECK1909_cysT_41as	CGGAGTCGAACCGGACTAGA	TRUE	essential**	none	none	ECK1909 // ECK1908	tRNA charging	none	consistent	C 00970 Aminoacyl-tRNA biosynthesis [PATH:eco00970]
3-F05	trpT	ECK3755	ECK3755_trpT_30as	CAACACCCGGTTTTGGAGAC	TRUE	essential**	none	none	ECK3754 // ECK3755	tRNA charging	none	consistent	C 00970 Aminoacyl-tRNA biosynthesis [PATH:eco00970]
3-F06	proM	ECK3792	ECK3792_proM_43as	GATTCGAACCTCCGACCCAC	TRUE	essential**	none	none	ECK3790 // ECK3791 // ECK3792	tRNA charging	none	consistent	C 00970 Aminoacyl-tRNA biosynthesis [PATH:eco00970]
3-F07	mrdA	ECK0628	ECK0628_mrdA_43as	CGCCCGGCGCACAAACAGCG	TRUE	essential	proteolysis // response to antibiotic // regulation of cell shape // cell wall organization // response to drug // peptidoglycan biosynthetic process	Cell wall/membrane/envelope biogenesis	ECK0630 // ECK0629 // ECK0628 // ECK0627 // ECK0626	peptidoglycan maturation (<i>meso</i>-diaminopimelate containing)	none	consistent	C 00550 Peptidoglycan biosynthesis [PATH:eco00550] // C 01501 beta-Lactam resistance [PATH:eco01501]
3-F08	ftsQ	ECK0094	ECK0094_ftsQ_57as	CCAGACGCGTTCCATTATTG	TRUE	essential	cell septum assembly // cell division // FtsZ-dependent cytokinesis // cell cycle // division septum assembly	Cell wall/membrane/envelope biogenesis	ECK0092 // ECK0093 // ECK0094 // ECK0095	none	FtsLBQ cell division complex	consistent	none
3-F09	nrdB	ECK2227	ECK2227_nrdB_14as	ATTTTTCGTCTGTGAAAAGG	TRUE	essential	deoxyribonucleotide biosynthetic process // oxidation-reduction process // DNA replication // nucleobase-containing small molecule interconversion	Nucleotide transport and metabolism	ECK2227 // ECK2228	superpathway of pyrimidine deoxyribonucleotides <i>de novo</i> biosynthesis // pyrimidine deoxyribonucleotides <i>de novo</i> biosynthesis I // superpathway of guanosine nucleotides <i>de novo</i> biosynthesis II // superpathway of adenosine nucleotides <i>de novo</i> biosynthesis II // superpathway of purine nucleotides <i>de novo</i> biosynthesis II // superpathway of pyrimidine deoxyribonucleo…	ribonucleoside-diphosphate reductase 1, beta subunit dimer // ribonucleoside-diphosphate reductase 1	consistent	C 00230 Purine metabolism [PATH:eco00230] // C 00240 Pyrimidine metabolism [PATH:eco00240]
3-F10	ftsY	ECK3448	ECK3448_ftsY_34as	TTTTTGACCAAAGCCCAGCC	TRUE	essential	SRP-dependent cotranslational protein targeting to membrane	Intracellular trafficking, secretion, and vesicular transport	ECK3448 // ECK3447 // ECK3446	none	none	consistent	C 03060 Protein export [PATH:eco03060] // C 03070 Bacterial secretion system [PATH:eco03070] // C 02024 Quorum sensing [PATH:eco02024]
3-F11	ftsL	ECK0084	ECK0084_ftsL_57as	CAGGCAATGCATGGCGCTCG	TRUE	essential	FtsZ-dependent cytokinesis // cell division // cell cycle	Cell cycle control, cell division, chromosome partitioning	ECK0082 // ECK0083 // ECK0084 // ECK0085 // ECK0086 // ECK0087 // ECK0088 // ECK0089 // ECK0090 // ECK0091	none	FtsLBQ cell division complex	consistent	none
3-F12	ftsA	ECK0095	ECK0095_ftsA_53as	TACTAAAGCGGCAACCTTCG	TRUE	essential	cell division // cell cycle	Cell cycle control, cell division, chromosome partitioning	ECK0092 // ECK0093 // ECK0094 // ECK0095	none	none	consistent	none
3-G01	ftsB	ECK2743	ECK2743_ftsB_91as	CGCCACATCATCATTGACGC	TRUE	essential	FtsZ-dependent cytokinesis // cell division // cell cycle	Cell cycle control, cell division, chromosome partitioning	ECK2743 // ECK2742 // ECK2741 // ECK2740 // ECK2739 // ECK2738	none	FtsLBQ cell division complex	mixed	none
3-G02	rpoB	ECK3978	ECK3978_rpoB_1as	TCGGTATAGGAGTAAACCAT	TRUE	essential	transcription, DNA-templated	Transcription	ECK3978	none	RNA polymerase sigma 24 // RNA polymerase sigma S // RNA polymerase sigma 54 // RNA polymerase sigma 19 // RNA polymerase sigma 70 // RNA polymerase sigma 28 // RNA polymerase, core enzyme // RNA polymerase sigma 32	n/a	C 03020 RNA polymerase [PATH:eco03020]
3-G03	ftsK	ECK0881	ECK0881_ftsK_9as	CTTTGTCTTCAATGTATTCC	TRUE	essential	response to osmotic stress // positive regulation of catalytic activity // cellular response to antibiotic // positive regulation of transcription, DNA-templated // response to salt stress // cell separation after cytokinesis // cell division // chromosome segregation // cell cycle	Cell cycle control, cell division, chromosome partitioning	ECK0881	none	none	n/a	none
3-G04	ftsE	ECK3447	ECK3447_ftsE_71as	CCATCTCACCCGGCTGCATA	TRUE	essential	response to antibiotic // cell division // cell cycle	Cell cycle control, cell division, chromosome partitioning	ECK3448 // ECK3447 // ECK3446	none	divisome protein complex FtsEX	consistent	C 02010 ABC transporters [PATH:eco02010]
3-G05	murE	ECK0086	ECK0086_murE_27as	CTGGCACCCACGGAGCAAGA	TRUE	essential	cell wall organization // biosynthetic process // cell division // regulation of cell shape // cell cycle // peptidoglycan biosynthetic process	Cell wall/membrane/envelope biogenesis	ECK0082 // ECK0083 // ECK0084 // ECK0085 // ECK0086 // ECK0087 // ECK0088 // ECK0089 // ECK0090 // ECK0091	peptidoglycan biosynthesis I (<I>meso</I>-diaminopimelate containing) // UDP-<i>N</i>-acetylmuramoyl-pentapeptide biosynthesis I (<i>meso</i>-diaminopimelate containing)	none	consistent	C 00300 Lysine biosynthesis [PATH:eco00300] // C 00550 Peptidoglycan biosynthesis [PATH:eco00550]
3-G06	murD	ECK0089	ECK0089_murD_42as	AGGAAAGCCCGGTGAGGCCC	TRUE	essential	cell wall organization // biosynthetic process // cell division // regulation of cell shape // cell cycle // peptidoglycan biosynthetic process	Cell wall/membrane/envelope biogenesis	ECK0082 // ECK0083 // ECK0084 // ECK0085 // ECK0086 // ECK0087 // ECK0088 // ECK0089 // ECK0090 // ECK0091	peptidoglycan biosynthesis I (<I>meso</I>-diaminopimelate containing) // UDP-<i>N</i>-acetylmuramoyl-pentapeptide biosynthesis I (<i>meso</i>-diaminopimelate containing)	none	consistent	C 00471 D-Glutamine and D-glutamate metabolism [PATH:eco00471] // C 00550 Peptidoglycan biosynthesis [PATH:eco00550]
3-G07	murJ	ECK1054	ECK1054_murJ_1as	AGCGATTTTAATAAATTCAT	TRUE	essential	glycolipid translocation // cell wall organization // regulation of cell shape // lipid-linked peptidoglycan transport // peptidoglycan biosynthetic process // lipid translocation	General function prediction only	ECK1054	none	none	n/a	none
3-G08	mreB	ECK3239	ECK3239_mreB_31as	CAGGTCAATGGACAAGTCAT	TRUE	essential	FtsZ-dependent cytokinesis // negative regulation of cell division // cell morphogenesis // regulation of chromosome segregation // regulation of cell shape	Cell cycle control, cell division, chromosome partitioning	ECK3239	none	none	n/a	none
3-G09	accD	ECK2310	ECK2310_accD_39as	CACTTAGTCCACACCCCTTC	TRUE	essential	fatty acid metabolic process // lipid metabolic process // regulation of translation // malonyl-CoA biosynthetic process // long-chain fatty acid biosynthetic process // negative regulation of translation // fatty acid biosynthetic process	Lipid transport and metabolism	ECK2310	fatty acid biosynthesis initiation I // superpathway of fatty acid biosynthesis initiation (E. coli) // biotin-carboxyl carrier protein assembly // superpathway of fatty acid biosynthesis I (E. coli)	acetyl-CoA carboxyltransferase subunit alpha // acetyl-CoA carboxyltransferase subunit beta // acetyl-CoA carboxylase complex	n/a	C 00620 Pyruvate metabolism [PATH:eco00620] // C 00640 Propanoate metabolism [PATH:eco00640] // C 00061 Fatty acid biosynthesis [PATH:eco00061]
3-G10	murG	ECK0091	ECK0091_murG_47as	TCCCGGGAATACATGTCCAC	TRUE	essential	carbohydrate metabolic process // cell wall organization // lipid glycosylation // cell division // regulation of cell shape // cell cycle // peptidoglycan biosynthetic process	Cell wall/membrane/envelope biogenesis	ECK0082 // ECK0083 // ECK0084 // ECK0085 // ECK0086 // ECK0087 // ECK0088 // ECK0089 // ECK0090 // ECK0091	peptidoglycan biosynthesis I (<I>meso</I>-diaminopimelate containing)	none	consistent	C 00550 Peptidoglycan biosynthesis [PATH:eco00550] // C 01502 Vancomycin resistance [PATH:eco01502]
3-G11	murI	ECK3959	ECK3959_murI_61as	AACACCAGCACGGTGGGACG	TRUE	essential	cell wall organization // metabolic process // nitrogen compound metabolic process // regulation of cell shape // peptidoglycan biosynthetic process	Cell wall/membrane/envelope biogenesis	ECK3959	peptidoglycan biosynthesis I (<I>meso</I>-diaminopimelate containing) // UDP-<i>N</i>-acetylmuramoyl-pentapeptide biosynthesis I (<i>meso</i>-diaminopimelate containing)	none	n/a	C 00471 D-Glutamine and D-glutamate metabolism [PATH:eco00471]
3-G12	nadD	ECK0632	ECK0632_nadD_34as	ACCATAGTGCACCGGATCAA	TRUE	essential	pyridine nucleotide biosynthetic process // NAD biosynthetic process // biosynthetic process // 'de novo' NAD biosynthetic process from aspartate // NAD salvage	Coenzyme transport and metabolism	ECK0635 // ECK0634 // ECK0633 // ECK0632 // ECK0631	NAD biosynthesis I (from aspartate) // NAD salvage pathway I // aspartate superpathway // NAD salvage pathway II	none	mixed	C 00760 Nicotinate and nicotinamide metabolism [PATH:eco00760]
3-H01	murC	ECK0092	ECK0092_murC_35as	GCGACGCATTTCGGGCACGA	TRUE	essential	cell wall organization // biosynthetic process // cell division // regulation of cell shape // cell cycle // peptidoglycan biosynthetic process	Cell wall/membrane/envelope biogenesis	ECK0092 // ECK0093 // ECK0094 // ECK0095	peptidoglycan biosynthesis I (<I>meso</I>-diaminopimelate containing) // UDP-<i>N</i>-acetylmuramoyl-pentapeptide biosynthesis I (<i>meso</i>-diaminopimelate containing)	UDP-N-acetylmuramate-L-alanine ligase	consistent	C 00471 D-Glutamine and D-glutamate metabolism [PATH:eco00471] // C 00550 Peptidoglycan biosynthesis [PATH:eco00550]
3-H02	mreC	ECK3238	ECK3238_mreC_9as	GACGGGCCACGGCTAAAAAT	TRUE	essential	establishment or maintenance of cell polarity regulating cell shape // regulation of cell shape	Cell wall/membrane/envelope biogenesis	ECK3238 // ECK3237 // ECK3236 // ECK3235	none	none	mixed	none
3-H03	fldA	ECK0672	ECK0672_fldA_37as	TGCGATATTTTCGGTATTAC	TRUE	essential	electron transport chain // oxidation-reduction process	Energy production and conversion	ECK0672	methylerythritol phosphate pathway I	none	n/a	C 99982 Energy metabolism
3-H04	degS	ECK3224	ECK3224_degS_26as	GACAATTAATCCAATCGCAA	TRUE	essential	cellular response to misfolded protein // proteolysis	Posttranslational modification, protein turnover, chaperones	ECK3224	none	serine endoprotease	n/a	none
3-H05	rplV	ECK3302	ECK3302_rplV_26as	TCTGAGCAGAAGAACGAGCA	FALSE	essential	ribosome assembly // translation // response to antibiotic	Translation, ribosomal structure and biogenesis	ECK3308 // ECK3307 // ECK3306 // ECK3305 // ECK3304 // ECK3303 // ECK3302 // ECK3301 // ECK3300 // ECK3299 // ECK3298	none	none	consistent	C 03010 Ribosome [PATH:eco03010]
3-H06	rpsG	ECK3328	ECK3328_rpsG_1as	AATGACGCGACGACGTGGCA	FALSE	essential	translation // ribosomal small subunit assembly // negative regulation of translation	Translation, ribosomal structure and biogenesis	ECK3328 // ECK3327	none	none	consistent	C 03010 Ribosome [PATH:eco03010]
3-H07	ftsH	ECK3167	ECK3167_ftsH_14as	CAATGACCAGCCAGAGTATT	TRUE	essential	protein catabolic process // proteolysis	Posttranslational modification, protein turnover, chaperones	ECK3167	none	FtsH/HflKC protease complex	n/a	none
3-H08	murF	ECK0087	ECK0087_murF_17as	AATGTCGGTAAGTTGGCTAA	FALSE	essential	cell wall organization // biosynthetic process // cell division // regulation of cell shape // cell cycle // peptidoglycan biosynthetic process	Cell wall/membrane/envelope biogenesis	ECK0082 // ECK0083 // ECK0084 // ECK0085 // ECK0086 // ECK0087 // ECK0088 // ECK0089 // ECK0090 // ECK0091	peptidoglycan biosynthesis I (<I>meso</I>-diaminopimelate containing) // UDP-<i>N</i>-acetylmuramoyl-pentapeptide biosynthesis I (<i>meso</i>-diaminopimelate containing)	none	consistent	C 00300 Lysine biosynthesis [PATH:eco00300] // C 00550 Peptidoglycan biosynthesis [PATH:eco00550] // C 01502 Vancomycin resistance [PATH:eco01502]
3-H09	mraY	ECK0088	ECK0088_mraY_20as	ATAATATTTGACCAAATGTT	TRUE	essential	cell wall organization // cell division // regulation of cell shape // cell cycle // peptidoglycan biosynthetic process	Cell wall/membrane/envelope biogenesis	ECK0082 // ECK0083 // ECK0084 // ECK0085 // ECK0086 // ECK0087 // ECK0088 // ECK0089 // ECK0090 // ECK0091	peptidoglycan biosynthesis I (<I>meso</I>-diaminopimelate containing)	none	consistent	C 00550 Peptidoglycan biosynthesis [PATH:eco00550] // C 01502 Vancomycin resistance [PATH:eco01502]
3-H10	murB	ECK3964	ECK3964_murB_9as	TGTTCCAGGGTTTTAAGGAG	FALSE	essential	cell wall organization // oxidation-reduction process // cell division // regulation of cell shape // cell cycle // peptidoglycan biosynthetic process	Cell wall/membrane/envelope biogenesis	ECK3964 // ECK3965	peptidoglycan biosynthesis I (<I>meso</I>-diaminopimelate containing) // anhydromuropeptides recycling I // UDP-<i>N</i>-acetylmuramoyl-pentapeptide biosynthesis I (<i>meso</i>-diaminopimelate containing)	none	mixed	C 00520 Amino sugar and nucleotide sugar metabolism [PATH:eco00520] // C 00550 Peptidoglycan biosynthesis [PATH:eco00550]
3-H11	mreD	ECK3237	ECK3237_mreD_20as	GCCAGATTACCCAGCGTCCC	TRUE	essential	regulation of cell shape	Cell wall/membrane/envelope biogenesis	ECK3238 // ECK3237 // ECK3236 // ECK3235	none	none	mixed	none
3-H12	coaE	ECK0103	ECK0103_coaE_19as	ACTGCCAATGCCTCCCGTTA	FALSE	essential	phosphorylation // coenzyme A biosynthetic process	Coenzyme transport and metabolism	ECK0103 // ECK0102 // ECK0101	superpathway of coenzyme A biosynthesis I (bacteria) // coenzyme A biosynthesis I (prokaryotic)	none	mixed	C 00770 Pantothenate and CoA biosynthesis [PATH:eco00770]
4-A01	nusB	ECK0410	ECK0410_nusB_2as	GCGACGAGCAGCAGGTTTCA	FALSE	essential**	transcription antitermination // regulation of transcription, DNA-templated // DNA-templated transcription, termination // transcription, DNA-templated	Transcription	ECK0409 // ECK0410	none	NusB-S10 complex	mixed	none
4-A02	folD	ECK0522	ECK0522_folD_88as	CAGTCCTGGTGCCCGCAGTC	TRUE	essential	tetrahydrofolate interconversion // metabolic process // oxidation-reduction process // methionine biosynthetic process // cellular amino acid biosynthetic process // one-carbon metabolic process // purine nucleotide biosynthetic process // histidine biosynthetic process	Coenzyme transport and metabolism	ECK0522 // ECK0521	<i>N</i><sup>10</sup>-formyl-tetrahydrofolate biosynthesis	bifunctional 5,10-methylene-tetrahydrofolate dehydrogenase/ 5,10-methylene-tetrahydrofolate cyclohydrolase	mixed	C 00670 One carbon pool by folate [PATH:eco00670]
4-A03	mnmA	ECK1119	ECK1119_mnmA_13as	GCCGACGATTACTTTTTTTG	TRUE	essential**	tRNA processing // tRNA wobble position uridine thiolation	Translation, ribosomal structure and biogenesis	ECK1119 // ECK1118 // ECK1117	tRNA-uridine 2-thiolation (bacteria)	none	mixed	C 04122 Sulfur relay system [PATH:eco04122]
4-A04	yejM	ECK2182	ECK2182_yejM_27as	CCATCTGGGAGACTTTTTCA	FALSE	essential	metabolic process	General function prediction only	ECK2181 // ECK2182	none	none	mixed	C 99997 Function unknown
4-A05	hda	ECK2492	ECK2492_hda_12as	AGTGGCAAAGAGAGCTGTGC	TRUE	essential**	negative regulation of DNA replication // DNA replication // negative regulation of DNA-dependent DNA replication initiation	Replication, recombination and repair	ECK2492	none	none	n/a	none
4-A06	suhB	ECK2530	ECK2530_suhB_1as	ATGTTCAGCATCGGATGCAT	TRUE	essential	signal transduction // inositol metabolic process // phosphatidylinositol phosphorylation // inositol phosphate dephosphorylation	Carbohydrate transport and metabolism	ECK2530	none	none	n/a	C 00562 Inositol phosphate metabolism [PATH:eco00562] // C 00521 Streptomycin biosynthesis [PATH:eco00521]
4-A07	csrA	ECK2691	ECK2691_csrA_34as	GACCTCATCCCCAATCATGA	FALSE	essential**	regulation of translation // regulation of carbohydrate metabolic process // mRNA catabolic process // negative regulation of glycogen biosynthetic process // negative regulation of translational initiation	Signal transduction mechanisms	ECK2691	none	carbon storage regulator	n/a	C 02020 Two-component system [PATH:eco02020] // C 02026 Biofilm formation - Escherichia coli [PATH:eco02026]
4-A08	alaS	ECK2692	ECK2692_alaS_16as	AAACGCCTGACGGATCTCAG	FALSE	essential	aminoacyl-tRNA metabolism involved in translational fidelity // tRNA modification // tRNA aminoacylation // translation // alanyl-tRNA aminoacylation // negative regulation of transcription, DNA-templated	Translation, ribosomal structure and biogenesis	ECK2692	tRNA charging	alanine-tRNA ligase/DNA-binding transcriptional repressor	n/a	C 00970 Aminoacyl-tRNA biosynthesis [PATH:eco00970]
4-A09	prfB	ECK2886	ECK2886_prfB_1as	TACCGGATTAATTTCAAACA	FALSE	essential	translation // translational termination	none	ECK2886 // ECK2885	none	none	consistent	none
4-A10	dnaG	ECK3056	ECK3056_dnaG_1as	CGTGGGATTCGTCCAGCCAT	TRUE	essential	DNA replication // DNA replication, synthesis of RNA primer	Replication, recombination and repair	ECK3056	none	primosome	n/a	C 03030 DNA replication [PATH:eco03030]
4-A11	kdsC	ECK3187	ECK3187_kdsC_32as	GGCGCTGACAGGGCCGTAAC	FALSE	non-essential	dephosphorylation // lipopolysaccharide biosynthetic process	General function prediction only	ECK3185 // ECK3186 // ECK3187 // ECK3188 // ECK3189 // ECK3190 // ECK3191 // ECK3192	CMP-3-deoxy-D-<I>manno</I>-octulosonate biosynthesis // superpathway of lipopolysaccharide biosynthesis // superpathway of (Kdo)<SUB>2</SUB>-lipid A biosynthesis	3-deoxy-D-manno-octulosonate 8-phosphate phosphatase KdsC	mixed	C 00540 Lipopolysaccharide biosynthesis [PATH:eco00540]
4-A12	lptB	ECK3190	ECK3190_lptB_27as	GGCCTTTATAGGCTTTTGCA	FALSE	essential	transmembrane transport // lipopolysaccharide transport	General function prediction only	ECK3185 // ECK3186 // ECK3187 // ECK3188 // ECK3189 // ECK3190 // ECK3191 // ECK3192	none	lipopolysaccharide transport system	mixed	C 02010 ABC transporters [PATH:eco02010]
4-B01	rpsI	ECK3219	ECK3219_rpsI_35as	CGCGAGCTGCGGAACTTTTG	FALSE	essential	maturation of SSU-rRNA from tricistronic rRNA transcript (SSU-rRNA, 5.8S rRNA, LSU-rRNA) // translation	Translation, ribosomal structure and biogenesis	ECK3220 // ECK3219	none	none	consistent	C 03010 Ribosome [PATH:eco03010]
4-B02	tsaC	ECK3269	ECK3269_tsaC_14as	CTGCGATAGCGTCTCTTTGC	TRUE	essential	regulation of translational fidelity // tRNA processing // tRNA threonylcarbamoyladenosine modification // rRNA processing // ribosome biogenesis	Translation, ribosomal structure and biogenesis	ECK3272 // ECK3271 // ECK3270 // ECK3269 // ECK3268 // ECK3267	N<sup>6</sup>-L-threonylcarbamoyladenosine<sup>37</sup>-modified tRNA biosynthesis	none	mixed	none
4-B03	rpsM	ECK3285	ECK3285_rpsM_7as	AATGTTAATGCCTGCTATAC	TRUE	essential	ribosome biogenesis // translation	Translation, ribosomal structure and biogenesis	ECK3285 // ECK3284 // ECK3283 // ECK3282 // ECK3281	none	none	consistent	C 03010 Ribosome [PATH:eco03010]
4-B04	rpsQ	ECK3298	ECK3298_rpsQ_7as	TTGCAGAGTACGGATTTTAT	TRUE	essential	ribosomal small subunit assembly // translation // response to antibiotic	Translation, ribosomal structure and biogenesis	ECK3308 // ECK3307 // ECK3306 // ECK3305 // ECK3304 // ECK3303 // ECK3302 // ECK3301 // ECK3300 // ECK3299 // ECK3298	none	none	consistent	C 03010 Ribosome [PATH:eco03010]
4-B05	rplP	ECK3300	ECK3300_rplP_12as	TACGGCCTTTGTGCATTTTA	FALSE	essential	ribosomal large subunit assembly // translation	Translation, ribosomal structure and biogenesis	ECK3308 // ECK3307 // ECK3306 // ECK3305 // ECK3304 // ECK3303 // ECK3302 // ECK3301 // ECK3300 // ECK3299 // ECK3298	none	none	consistent	C 03010 Ribosome [PATH:eco03010]
4-B06	glyS	ECK3547	ECK3547_glyS_48as	AGGCTGCGCAGTGCTTTTGG	FALSE	essential	glycyl-tRNA aminoacylation // arginyl-tRNA aminoacylation // translation	Translation, ribosomal structure and biogenesis	ECK3548 // ECK3547	tRNA charging	glycine-tRNA ligase	consistent	C 00970 Aminoacyl-tRNA biosynthesis [PATH:eco00970]
4-B07	gpsA	ECK3598	ECK3598_gpsA_8as	CAGTCATTGAAGCATTACGT	TRUE	essential	phospholipid biosynthetic process // glycerophospholipid metabolic process // lipid metabolic process // glycerol-3-phosphate catabolic process // glycerol-3-phosphate metabolic process // carbohydrate metabolic process // glycerophospholipid biosynthetic process // oxidation-reduction process	Energy production and conversion	ECK3599 // ECK3598	CDP-diacylglycerol biosynthesis I // CDP-diacylglycerol biosynthesis II // superpathway of phospholipid biosynthesis I (bacteria)	glycerol-3-phosphate dehydrogenase, biosynthetic	mixed	C 00564 Glycerophospholipid metabolism [PATH:eco00564]
4-B08	polA	ECK3855	ECK3855_polA_15as	CAAGGATAAGTGGATTTTGG	FALSE	essential	nucleobase-containing compound metabolic process // DNA biosynthetic process // nucleic acid phosphodiester bond hydrolysis // cellular response to DNA damage stimulus // base-excision repair // DNA-dependent DNA replication // DNA repair // DNA replication	Replication, recombination and repair	ECK3855	none	none	n/a	C 03030 DNA replication [PATH:eco03030] // C 03410 Base excision repair [PATH:eco03410] // C 03420 Nucleotide excision repair [PATH:eco03420] // C 03440 Homologous recombination [PATH:eco03440]
4-B09	priA	ECK3927	ECK3927_priA_6as	GGCAAGGCAACGTGGGCAAC	FALSE	non-essential	DNA duplex unwinding // response to antibiotic // response to gamma radiation // DNA recombination // double-strand break repair // DNA replication, synthesis of RNA primer // DNA replication // DNA-dependent DNA replication // plasmid maintenance // DNA replication initiation // DNA unwinding involved in DNA replication	Replication, recombination and repair	ECK3927	none	primosome	n/a	C 03440 Homologous recombination [PATH:eco03440]
4-B10	coaA	ECK3966	ECK3966_coaA_33as	TTGCGGTCAAACTGTAGGTA	TRUE	essential	metabolic process // phosphorylation // coenzyme A biosynthetic process	Coenzyme transport and metabolism	ECK3966	superpathway of coenzyme A biosynthesis I (bacteria) // phosphopantothenate biosynthesis I	pantothenate kinase	n/a	C 00770 Pantothenate and CoA biosynthesis [PATH:eco00770]
4-B11	groL	ECK4137	ECK4137_groL_92as	GTTACGGCCTTTTGGACCGA	TRUE	essential	response to radiation // chaperone cofactor-dependent protein refolding // protein refolding // cell division // response to heat // cell cycle // virion assembly // protein folding	Posttranslational modification, protein turnover, chaperones	ECK4136 // ECK4137	none	GroEL-GroES chaperonin complex	consistent	C 03018 RNA degradation [PATH:eco03018]
4-B12	efp	ECK4141	ECK4141_efp_0as	TGCTATAGTACGTTGCCATA	TRUE	non-essential	rescue of stalled ribosome // negative regulation of translational frameshifting // peptide biosynthetic process // translational elongation // translation	Translation, ribosomal structure and biogenesis	ECK4141	none	none	n/a	none
4-C01	rsgA	ECK4157	ECK4157_rsgA_22as	GCTGGTGATTGGCGTTCACG	FALSE	essential**	ribosome biogenesis // ribosomal small subunit biogenesis	General function prediction only	ECK4157	none	none	n/a	C 00730 Thiamine metabolism [PATH:eco00730]
4-C02	orn	ECK4158	ECK4158_orn_11as	CCAAATCAGGTTGTTTTCAT	FALSE	essential	DNA metabolic process // RNA phosphodiester bond hydrolysis, exonucleolytic // RNA phosphodiester bond hydrolysis // nucleic acid phosphodiester bond hydrolysis // RNA catabolic process	RNA processing and modification	ECK4158	none	oligoribonuclease	n/a	none
4-C03	dnaT	ECK4352	ECK4352_dnaT_10as	GACGTCCGGGGTCAAAACTC	FALSE	essential**	DNA replication // pre-replicative complex assembly involved in nuclear cell cycle DNA replication // DNA replication, synthesis of RNA primer // DNA-dependent DNA replication	none	ECK4352 // ECK4351 // ECK4350	none	primosome // primosomal protein DnaT	consistent	C 03440 Homologous recombination [PATH:eco03440]
4-C04	serV	ECK2690	ECK2690_serV_13as	GGGGAGCGCCTTCAGCCTCT	TRUE	non-essential	none	none	ECK2690 // ECK2689	tRNA charging	none	consistent	C 00970 Aminoacyl-tRNA biosynthesis [PATH:eco00970]
4-C05	folB	ECK3048	ECK3048_folB_40as	CCAGTCGTAAACACCAATAG	TRUE	essential**	folic acid-containing compound metabolic process // tetrahydrofolate biosynthetic process // folic acid biosynthetic process	Coenzyme transport and metabolism	ECK3048	6-hydroxymethyl-dihydropterin diphosphate biosynthesis I // superpathway of tetrahydrofolate biosynthesis // superpathway of chorismate metabolism	dihydroneopterin aldolase	n/a	C 00790 Folate biosynthesis [PATH:eco00790]
4-C06	glmM	ECK3165	ECK3165_glmM_28as	TACACGACCACGAATCCCAT	TRUE	essential	organic substance metabolic process // carbohydrate metabolic process // UDP-N-acetylglucosamine biosynthetic process // protein autophosphorylation	Carbohydrate transport and metabolism	ECK3166 // ECK3165	<i>O</i>-antigen building blocks biosynthesis (<i>E. coli</i>) // UDP-<i>N</i>-acetyl-D-glucosamine biosynthesis I // anhydromuropeptides recycling I	none	mixed	C 00520 Amino sugar and nucleotide sugar metabolism [PATH:eco00520]
4-C07	ftsX	ECK3446	ECK3446_ftsX_62as	CTGAGCCGCCGACCGATTTA	FALSE	essential	cell division // cell cycle	Cell cycle control, cell division, chromosome partitioning	ECK3448 // ECK3447 // ECK3446	none	divisome protein complex FtsEX	consistent	C 02010 ABC transporters [PATH:eco02010]
4-C08	yrfF	ECK3385	ECK3385_yrfF_41as	CCATCCCGCAAGTAGTGAGC	TRUE	essential	none	none	ECK3385	none	none	n/a	none
4-C09	yagG	ECK0271	ECK0271_yagG_17as	GTAGCCAATTTTGTCTTTCA	TRUE	non-essential	transmembrane transport // sodium ion transport	Carbohydrate transport and metabolism	ECK0271 // ECK0272	none	none	mixed	none
4-C10	cydA	ECK0721	ECK0721_cydA_41as	GAAGTGGTACATCGCGGTCA	TRUE	essential**	oxidative phosphorylation // aerobic electron transport chain // oxidation-reduction process	Energy production and conversion	ECK0721 // ECK0722 // ECK0723 // ECK0724	NADH to cytochrome <i>bd</i> oxidase electron transfer I // succinate to cytochrome <i>bd</i> oxidase electron transfer // NADH to cytochrome <i>bd</i> oxidase electron transfer II // pyruvate to cytochrome <i>bd</i> oxidase electron transfer	cytochrome bd-I ubiquinol oxidase subunit I // cytochrome bd-I ubiquinol oxidase subunit II // cytochrome bd-I ubiquinol oxidase subunit CydX	consistent	C 00190 Oxidative phosphorylation [PATH:eco00190] // C 02020 Two-component system [PATH:eco02020]
4-C11	cydC	ECK0877	ECK0877_cydC_18as	CGTTTATACAGTGCCAGATA	TRUE	essential**	cell redox homeostasis // transmembrane transport // regulation of heme biosynthetic process // cysteine export across plasma membrane // glutathione transmembrane transport	Energy production and conversion	ECK0878 // ECK0877 // ECK0876	none	glutathione / L-cysteine ABC exporter CydDC	consistent	C 02010 ABC transporters [PATH:eco02010]
4-C12	purB	ECK1117	ECK1117_purB_13as	AGGGGAAACGGCGGTCAGTG	FALSE	essential**	purine ribonucleotide biosynthetic process // IMP biosynthetic process // 'de novo' AMP biosynthetic process // cellular response to DNA damage stimulus // 'de novo' IMP biosynthetic process // purine nucleotide biosynthetic process	Nucleotide transport and metabolism	ECK1119 // ECK1118 // ECK1117	inosine-5'-phosphate biosynthesis I // superpathway of adenosine nucleotides <i>de novo</i> biosynthesis II // superpathway of purine nucleotides <i>de novo</i> biosynthesis II // superpathway of histidine, purine, and pyrimidine biosynthesis // adenosine ribonucleotides <i>de novo</i> biosynthesis	adenylosuccinate lyase	mixed	C 00230 Purine metabolism [PATH:eco00230] // C 00250 Alanine, aspartate and glutamate metabolism [PATH:eco00250]
4-D01	prs	ECK1195	ECK1195_prs_6as	CCAGCAAAAAGCTTCATATC	FALSE	essential	metabolic process // nucleoside metabolic process // cellular biosynthetic process // ribonucleoside monophosphate biosynthetic process // 5-phosphoribose 1-diphosphate biosynthetic process // phosphorylation // nucleotide biosynthetic process	Amino acid transport and metabolism	ECK1195	superpathway of histidine, purine, and pyrimidine biosynthesis // PRPP biosynthesis	none	n/a	C 00030 Pentose phosphate pathway [PATH:eco00030] // C 00230 Purine metabolism [PATH:eco00230]
4-D02	racR	ECK1354	ECK1354_racR_26as	TAATGGCCTGCTCTATCGCT	TRUE	essential**	negative regulation of DNA-templated transcription, initiation // regulation of transcription, DNA-templated // transcription, DNA-templated	none	ECK1354	none	none	n/a	none
4-D03	ydfB	ECK1566	ECK1566_ydfB_54as	GAGCTTCTTCGCCTTCGGCA	FALSE	non-essential	none	none	ECK1565 // ECK1566 // ECK1567	none	none	consistent	none
4-D04	ydiL	ECK1687	ECK1687_ydiL_21as	CAAAAATATGGCGGAGTGCC	TRUE	non-essential	none	none	ECK1687	none	none	n/a	none
4-D05	yefM	ECK2012	ECK2012_yefM_61as	GATCGGGGCATGATCTTCAA	TRUE	non-essential	single-species biofilm formation // regulation of transcription, DNA-templated // transcription, DNA-templated // negative regulation of transcription, DNA-templated	Cell cycle control, cell division, chromosome partitioning	ECK2012 // ECK2011	none	antitoxin/DNA-binding transcriptional repressor YefM // YefM-YoeB antitoxin/toxin complex / DNA-binding transcriptional repressor	consistent	none
4-D06	tadA	ECK2557	ECK2557_tadA_23as	CGTGACGCATCCAGTATTCG	TRUE	essential	tRNA processing // tRNA wobble adenosine to inosine editing	Nucleotide transport and metabolism	ECK2557	none	tRNA adenosine34 deaminase	n/a	none
4-D07	rnc	ECK2565	ECK2565_rnc_8as	GAAGCCGATTAATTACGATG	FALSE	essential	RNA phosphodiester bond hydrolysis // nucleic acid phosphodiester bond hydrolysis // RNA phosphodiester bond hydrolysis, endonucleolytic // rRNA catabolic process // tRNA processing // mRNA processing // rRNA processing // RNA processing	Transcription	ECK2565 // ECK2564 // ECK2563 // ECK2562 // ECK2561	none	RNase III	mixed	none
4-D08	rpoE	ECK2571	ECK2571_rpoE_23as	GGACCCGTTCAACCAGGACC	FALSE	essential	transcription, DNA-templated // DNA-templated transcription, initiation // response to osmotic stress // regulation of transcription, DNA-templated // response to temperature stimulus	Transcription	ECK2571 // ECK2570 // ECK2569 // ECK2568	none	RNA polymerase sigma 24	consistent	none
4-D09	mqsA	ECK3012	ECK3012_mqsA_12as	ATTTCTCCCTGGTGGCAAAC	TRUE	non-essential	transcription, DNA-templated // regulation of transcription, DNA-templated	Transcription	ECK3013 // ECK3012	none	MqsA-MqsR antitoxin/toxin complex	consistent	none
4-D10	tdcF	ECK3102	ECK3102_tdcF_31as	ATAAGGGCCGATTGCGCCTG	TRUE	non-essential	L-threonine catabolic process to propionate // threonine metabolic process	Translation, ribosomal structure and biogenesis	ECK3106 // ECK3105 // ECK3104 // ECK3103 // ECK3102	none	predicted enamine/imine deaminase	consistent	C 99980 Enzymes with EC numbers
4-D11	rsmI	ECK3134	ECK3134_rsmI_14as	CCTGAGAATTATCCGCCGAT	FALSE	essential**	methylation // metabolic process // rRNA processing // enzyme-directed rRNA 2'-O-methylation	General function prediction only	ECK3134	none	16S rRNA 2'-O-ribose C1402 methyltransferase	n/a	none
4-D12	yhbV	ECK3147	ECK3147_yhbV_14as	GTACCACAGCACTGGCCCTA	TRUE	non-essential	proteolysis	Posttranslational modification, protein turnover, chaperones	ECK3146 // ECK3147	none	none	consistent	none
4-E01	mlaB	ECK3180	ECK3180_mlaB_52as	AACGTCCTGATCCAGCTCTC	TRUE	non-essential	intermembrane phospholipid transfer // phospholipid transport // response to antibiotic // cellular response to DNA damage stimulus	General function prediction only	ECK3184 // ECK3183 // ECK3182 // ECK3181 // ECK3180	none	intermembrane phospholipid transport system	consistent	C 02010 ABC transporters [PATH:eco02010]
4-E02	yhhQ	ECK3455	ECK3455_yhhQ_77as	CTGAACCAGATAGTTACTGG	FALSE	non-essential	pyrimidine-containing compound transmembrane transport // queuosine salvage	Function unknown	ECK3455	none	none	n/a	C 99997 Function unknown
4-E03	bcsB	ECK3517	ECK3517_bcsB_58as	CGTCGCCTGCGTCATGAAAG	FALSE	non-essential	UDP-glucose metabolic process // cellulose biosynthetic process	none	ECK3520 // ECK3519 // ECK3518 // ECK3517 // ECK3516 // ECK3515	none	cellulose synthase	consistent	none
4-E04	waaU	ECK3613	ECK3613_waaU_65as	TATTACGAAATAAAAAAGAA	TRUE	non-essential	metabolic process // lipopolysaccharide core region biosynthetic process // lipopolysaccharide biosynthetic process	Cell wall/membrane/envelope biogenesis	ECK3614 // ECK3613	Lipid A-core biosynthesis // superpathway of lipopolysaccharide biosynthesis	none	consistent	C 00540 Lipopolysaccharide biosynthesis [PATH:eco00540]
4-E05	tnaB	ECK3702	ECK3702_tnaB_94as	CAGGCACCGGCAAGATCAAC	TRUE	non-essential	amino acid transport // aromatic amino acid transport // amino acid transmembrane transport // tryptophan catabolic process	Amino acid transport and metabolism	ECK3702	none	none	n/a	none
4-E06	wzyE	ECK3786	ECK3786_wzyE_27as	AGAGCAGCCAGACAACAAAC	TRUE	essential**	enterobacterial common antigen biosynthetic process	Amino acid transport and metabolism	ECK3778 // ECK3779 // ECK3780 // ECK3781 // ECK3782 // ECK3783 // ECK3784 // ECK3785 // ECK3786 // ECK3787	none	Enterobacterial Common Antigen Biosynthesis Protein Complex	consistent	none
4-E07	ubiJ	ECK3828	ECK3828_ubiJ_7as	GCCGTCACTAAAGGTTTAAA	TRUE	non-essential	ubiquinone biosynthetic process // ubiquinone biosynthetic process from chorismate	Function unknown	ECK3827 // ECK3828 // ECK3829	none	none	consistent	C 99987 Cofactor metabolism
4-E08	ubiD	ECK3835	ECK3835_ubiD_11as	GCGTAAATCGTTATATTTCA	TRUE	essential**	ubiquinone biosynthetic process	Coenzyme transport and metabolism	ECK3835 // ECK3836	ubiquinol-8 biosynthesis (prokaryotic) // superpathway of ubiquinol-8 biosynthesis (prokaryotic) // superpathway of chorismate metabolism	3-octaprenyl-4-hydroxybenzoate decarboxylase	mixed	C 00130 Ubiquinone and other terpenoid-quinone biosynthesis [PATH:eco00130]
4-E09	yabQ	ECK0058	ECK0058_yabQ_1as	TAAGGAGGTAGCACCGTTCA	FALSE	non-essential	none	none	ECK0058	none	none	n/a	none
4-E10	ymfK	ECK1131	ECK1131_ymfK_14as	CGTTAGACCGCCGGATGTCA	FALSE	essential**	regulation of transcription, DNA-templated // transcription, DNA-templated	Transcription	ECK1131	none	none	n/a	none
4-E11	yqgD	ECK2936	ECK2936_yqgD_15as	TTAACCTGCAGAGTCGTGGT	FALSE	non-essential	none	none	ECK2936	none	none	n/a	none
4-E12	minE	ECK1162	ECK1162_minE_46as	CAGCCGTTCTTTTGCAATGT	FALSE	non-essential	division septum site selection // regulation of cell division // cell division // regulation of division septum assembly // cell cycle	Cell cycle control, cell division, chromosome partitioning	ECK1164 // ECK1163 // ECK1162	none	none	consistent	none
4-F01	minD	ECK1163	ECK1163_minD_55as	AGTGGCGATGGCCGCGCTGG	TRUE	non-essential	chromosome segregation // negative regulation of cell division // cell division // cell cycle	Cell cycle control, cell division, chromosome partitioning	ECK1164 // ECK1163 // ECK1162	none	Z-ring inhibitor complex MinCD	consistent	none
4-F02	dicA	ECK1564	ECK1564_dicA_57as	GAGACCTTTGGGTGTGTTTG	TRUE	essential**	regulation of transcription, DNA-templated // cell division // cell cycle // transcription, DNA-templated	Transcription	ECK1564	none	none	n/a	none
4-F03	thrA	ECK0002	ECK0002_thrA_2as	GCCGAACTTCAACACTCGCA	TRUE	non-essential	aspartate family amino acid biosynthetic process // cellular amino acid biosynthetic process // metabolic process // cellular amino acid metabolic process // phosphorylation // oxidation-reduction process // threonine biosynthetic process // lysine biosynthetic process via diaminopimelate // homoserine biosynthetic process	Amino acid transport and metabolism	ECK0002 // ECK0003 // ECK0004	superpathway of L-threonine biosynthesis // L-homoserine biosynthesis // aspartate superpathway // superpathway of L-lysine, L-threonine and L-methionine biosynthesis I // superpathway of <i>S</i>-adenosyl-L-methionine biosynthesis	fused aspartate kinase/homoserine dehydrogenase 1	consistent	C 00260 Glycine, serine and threonine metabolism [PATH:eco00260] // C 00270 Cysteine and methionine metabolism [PATH:eco00270] // C 00300 Lysine biosynthesis [PATH:eco00300] // C 00261 Monobactam biosynthesis [PATH:eco00261]
4-F04	thrB	ECK0003	ECK0003_thrB_20as	CATATTGGCACTGGAAGCCG	TRUE	non-essential	homoserine metabolic process // methionine biosynthetic process // cellular amino acid biosynthetic process // threonine metabolic process // phosphorylation // threonine biosynthetic process	Amino acid transport and metabolism	ECK0002 // ECK0003 // ECK0004	superpathway of L-threonine biosynthesis // L-threonine biosynthesis // aspartate superpathway // superpathway of L-lysine, L-threonine and L-methionine biosynthesis I	homoserine kinase	consistent	C 00260 Glycine, serine and threonine metabolism [PATH:eco00260]
4-F05	thrC	ECK0004	ECK0004_thrC_56as	TTTGCCCAACCCCTGGGTTA	FALSE	non-essential	cellular amino acid biosynthetic process // cellular amino acid metabolic process // threonine biosynthetic process	Amino acid transport and metabolism	ECK0002 // ECK0003 // ECK0004	superpathway of L-threonine biosynthesis // L-threonine biosynthesis // aspartate superpathway // superpathway of L-lysine, L-threonine and L-methionine biosynthesis I	none	consistent	C 00260 Glycine, serine and threonine metabolism [PATH:eco00260] // C 00750 Vitamin B6 metabolism [PATH:eco00750]
4-F06	carA	ECK0033	ECK0033_carA_41as	TATGGCCCGACCGTGAAACT	TRUE	non-essential**	urea cycle // cellular amino acid biosynthetic process // 'de novo' UMP biosynthetic process // 'de novo' pyrimidine nucleobase biosynthetic process // glutamine metabolic process // arginine biosynthetic process // pyrimidine nucleotide biosynthetic process	Amino acid transport and metabolism	ECK0033 // ECK0034	superpathway of pyrimidine deoxyribonucleotides <i>de novo</i> biosynthesis // UMP biosynthesis I // superpathway of pyrimidine ribonucleotides <i>de novo</i> biosynthesis // superpathway of arginine and polyamine biosynthesis // L-arginine biosynthesis I (via L-ornithine) // L-glutamine degradation I // superpathway of histidine, purine, and pyrimidine biosynthesis	carbamoyl phosphate synthetase subunit beta // carbamoyl phosphate synthetase subunit alpha	consistent	C 00240 Pyrimidine metabolism [PATH:eco00240] // C 00250 Alanine, aspartate and glutamate metabolism [PATH:eco00250]
4-F07	carB	ECK0034	ECK0034_carB_2as	TATATCTGTACGTTTTGGCA	TRUE	non-essential**	urea cycle // nitrogen compound metabolic process // 'de novo' UMP biosynthetic process // pyrimidine nucleobase biosynthetic process // cellular amino acid biosynthetic process // arginine biosynthetic process // pyrimidine nucleotide biosynthetic process	Amino acid transport and metabolism	ECK0033 // ECK0034	superpathway of pyrimidine deoxyribonucleotides <i>de novo</i> biosynthesis // UMP biosynthesis I // superpathway of pyrimidine ribonucleotides <i>de novo</i> biosynthesis // superpathway of arginine and polyamine biosynthesis // L-arginine biosynthesis I (via L-ornithine) // L-glutamine degradation I // superpathway of histidine, purine, and pyrimidine biosynthesis	carbamoyl phosphate synthetase subunit beta // carbamoyl phosphate synthetase subunit alpha	consistent	C 00240 Pyrimidine metabolism [PATH:eco00240] // C 00250 Alanine, aspartate and glutamate metabolism [PATH:eco00250]
4-F08	pdxA	ECK0053	ECK0053_pdxA_13as	GGGAGTGATCACAACACGTT	TRUE	non-essential	oxidation-reduction process // pyridoxal phosphate biosynthetic process // pyridoxine biosynthetic process	Coenzyme transport and metabolism	ECK0054 // ECK0053 // ECK0052 // ECK0051 // ECK0050	pyridoxal 5'-phosphate biosynthesis I // superpathway of pyridoxal 5'-phosphate biosynthesis and salvage	4-hydroxythreonine-4-phosphate dehydrogenase	mixed	C 00750 Vitamin B6 metabolism [PATH:eco00750]
4-F09	leuD	ECK0073	ECK0073_leuD_1as	TTTGATAAATTTCTCTGCCA	TRUE	non-essential	branched-chain amino acid biosynthetic process // cellular amino acid biosynthetic process // metabolic process // leucine biosynthetic process	Amino acid transport and metabolism	ECK0076 // ECK0075 // ECK0074 // ECK0073	L-leucine biosynthesis // superpathway of branched chain amino acid biosynthesis	3-isopropylmalate dehydratase	consistent	C 00660 C5-Branched dibasic acid metabolism [PATH:eco00660] // C 00290 Valine, leucine and isoleucine biosynthesis [PATH:eco00290]
4-F10	leuC	ECK0074	ECK0074_leuC_55as	TAACAGTGGGGTTTCGTTTT	TRUE	non-essential	branched-chain amino acid biosynthetic process // cellular amino acid biosynthetic process // metabolic process // leucine biosynthetic process	Amino acid transport and metabolism	ECK0076 // ECK0075 // ECK0074 // ECK0073	L-leucine biosynthesis // superpathway of branched chain amino acid biosynthesis	3-isopropylmalate dehydratase	consistent	C 00660 C5-Branched dibasic acid metabolism [PATH:eco00660] // C 00290 Valine, leucine and isoleucine biosynthesis [PATH:eco00290]
4-F11	leuB	ECK0075	ECK0075_leuB_25as	AATACCGTCCCCCGGCAATA	TRUE	non-essential	branched-chain amino acid biosynthetic process // cellular amino acid biosynthetic process // cellular response to amino acid starvation // oxidation-reduction process // leucine biosynthetic process	Energy production and conversion	ECK0076 // ECK0075 // ECK0074 // ECK0073	L-leucine biosynthesis // superpathway of branched chain amino acid biosynthesis	3-isopropylmalate dehydrogenase	consistent	C 00660 C5-Branched dibasic acid metabolism [PATH:eco00660] // C 00290 Valine, leucine and isoleucine biosynthesis [PATH:eco00290]
4-F12	leuA	ECK0076	ECK0076_leuA_1as	AATAATGACTTGCTGGCTCA	FALSE	non-essential	carboxylic acid metabolic process // branched-chain amino acid biosynthetic process // cellular amino acid biosynthetic process // leucine biosynthetic process	Amino acid transport and metabolism	ECK0076 // ECK0075 // ECK0074 // ECK0073	L-leucine biosynthesis // superpathway of branched chain amino acid biosynthesis	none	consistent	C 00620 Pyruvate metabolism [PATH:eco00620] // C 00290 Valine, leucine and isoleucine biosynthesis [PATH:eco00290]
4-G01	leuL	ECK0077	ECK0077_leuL_80as	ACTGCGTGCTGGCTTAATGC	TRUE	non-essential	transcriptional attenuation by ribosome // branched-chain amino acid biosynthetic process // cellular amino acid biosynthetic process // leucine biosynthetic process	none	ECK0077	none	none	n/a	C 99985 Amino acid metabolism
4-G02	nadC	ECK0108	ECK0108_nadC_6as	TCAGGGTTATAGCGGCGAGG	TRUE	non-essential	quinolinate catabolic process // pyridine nucleotide biosynthetic process // NAD biosynthetic process // 'de novo' NAD biosynthetic process from aspartate	Coenzyme transport and metabolism	ECK0108	NAD biosynthesis I (from aspartate) // aspartate superpathway	quinolinate phosphoribosyltransferase (decarboxylating)	n/a	C 00760 Nicotinate and nicotinamide metabolism [PATH:eco00760]
4-G03	panD	ECK0130	ECK0130_panD_32as	CATGAGTCACTTTCACGCGG	FALSE	non-essential	alanine biosynthetic process // protein autoprocessing // pantothenate biosynthetic process	Coenzyme transport and metabolism	ECK0130	superpathway of coenzyme A biosynthesis I (bacteria) // &beta;-alanine biosynthesis III	aspartate 1-decarboxylase	n/a	C 00410 beta-Alanine metabolism [PATH:eco00410] // C 00770 Pantothenate and CoA biosynthesis [PATH:eco00770]
4-G04	panC	ECK0132	ECK0132_panC_19as	TTGCTGACGCAGCAGCGGCA	TRUE	non-essential	pantothenate biosynthetic process // biosynthetic process // pantothenate biosynthetic process from valine	Coenzyme transport and metabolism	ECK0133 // ECK0132	superpathway of coenzyme A biosynthesis I (bacteria) // phosphopantothenate biosynthesis I	pantothenate synthetase	consistent	C 00410 beta-Alanine metabolism [PATH:eco00410] // C 00770 Pantothenate and CoA biosynthesis [PATH:eco00770]
4-G05	panB	ECK0133	ECK0133_panB_22as	CTGTTTGTACTTCTGCAGTA	TRUE	non-essential	pantothenate biosynthetic process // pantothenate biosynthetic process from valine	Coenzyme transport and metabolism	ECK0133 // ECK0132	superpathway of coenzyme A biosynthesis I (bacteria) // phosphopantothenate biosynthesis I	3-methyl-2-oxobutanoate hydroxymethyltransferase	consistent	C 00770 Pantothenate and CoA biosynthesis [PATH:eco00770]
4-G06	proB	ECK0243	ECK0243_proB_15as	CGAGTTTTACCACCAGCGTC	TRUE	non-essential	cellular amino acid biosynthetic process // L-proline biosynthetic process // phosphorylation // proline biosynthetic process	Amino acid transport and metabolism	ECK0243 // ECK0244	L-proline biosynthesis I	glutamate 5-kinase	consistent	C 00330 Arginine and proline metabolism [PATH:eco00330] // C 00332 Carbapenem biosynthesis [PATH:eco00332]
4-G07	proA	ECK0244	ECK0244_proA_26as	TTTATACGAGGCTTGCTTCG	TRUE	non-essential	cellular amino acid biosynthetic process // metabolic process // L-proline biosynthetic process // oxidation-reduction process // proline biosynthetic process	Amino acid transport and metabolism	ECK0243 // ECK0244	L-proline biosynthesis I	glutamate-5-semialdehyde dehydrogenase	consistent	C 00330 Arginine and proline metabolism [PATH:eco00330] // C 00332 Carbapenem biosynthesis [PATH:eco00332]
4-G08	proC	ECK0381	ECK0381_proC_49as	GGCAATCAGACCGCCGAGAA	FALSE	non-essential	L-proline biosynthetic process // cellular amino acid biosynthetic process // oxidation-reduction process // proline biosynthetic process	Amino acid transport and metabolism	ECK0381	L-proline biosynthesis I	pyrroline-5-carboxylate reductase	n/a	C 00330 Arginine and proline metabolism [PATH:eco00330]
4-G09	purK	ECK0515	ECK0515_purK_20as	GGCCTAACTGCCCGTTACCG	FALSE	non-essential**	'de novo' IMP biosynthetic process // purine nucleotide biosynthetic process	Nucleotide transport and metabolism	ECK0516 // ECK0515	inosine-5'-phosphate biosynthesis I // superpathway of purine nucleotides <i>de novo</i> biosynthesis II // superpathway of histidine, purine, and pyrimidine biosynthesis	5-(carboxyamino)imidazole ribonucleotide synthase	consistent	C 00230 Purine metabolism [PATH:eco00230]
4-G10	purE	ECK0516	ECK0516_purE_21as	ATCACGATGGCGACACGCGC	TRUE	non-essential**	'de novo' IMP biosynthetic process // purine nucleotide biosynthetic process	Nucleotide transport and metabolism	ECK0516 // ECK0515	inosine-5'-phosphate biosynthesis I // superpathway of purine nucleotides <i>de novo</i> biosynthesis II // superpathway of histidine, purine, and pyrimidine biosynthesis	N5-carboxyaminoimidazole ribonucleotide mutase	consistent	C 00230 Purine metabolism [PATH:eco00230]
4-G11	fes	ECK0577	ECK0577_fes_54as	CATTCAGACGCTGCCATTCC	FALSE	non-essential**	iron ion transport // ion transport // enterobactin catabolic process // iron ion homeostasis	Inorganic ion transport and metabolism	ECK0577 // ECK0578 // ECK0579	none	none	consistent	C 99994 Others
4-G12	gltA	ECK0709	ECK0709_gltA_28as	AACAGCTGTATCCCCGTTGA	TRUE	non-essential**	metabolic process // tricarboxylic acid cycle	Energy production and conversion	ECK0709	mixed acid fermentation // glyoxylate cycle // superpathway of glycolysis, pyruvate dehydrogenase, TCA, and glyoxylate bypass // superpathway of glyoxylate bypass and TCA // TCA cycle I (prokaryotic)	citrate synthase	n/a	C 00020 Citrate cycle (TCA cycle) [PATH:eco00020] // C 00630 Glyoxylate and dicarboxylate metabolism [PATH:eco00630]
4-H01	nadA	ECK0739	ECK0739_nadA_22as	AAAGGATAAATCGCCGTGTC	TRUE	non-essential	quinolinate biosynthetic process // pyridine nucleotide biosynthetic process // NAD biosynthetic process // 'de novo' NAD biosynthetic process from aspartate	Coenzyme transport and metabolism	ECK0739 // ECK0740	NAD biosynthesis I (from aspartate) // aspartate superpathway	quinolinate synthase	mixed	C 00760 Nicotinate and nicotinamide metabolism [PATH:eco00760]
4-H02	bioA	ECK0763	ECK0763_bioA_22as	CCAGATATGGCGTTGGTCAA	TRUE	non-essential**	biotin biosynthetic process	Coenzyme transport and metabolism	ECK0763	biotin biosynthesis from 8-amino-7-oxononanoate I // biotin biosynthesis I	adenosylmethionine-8-amino-7-oxononanoate aminotransferase	n/a	C 00780 Biotin metabolism [PATH:eco00780]
4-H03	bioB	ECK0764	ECK0764_bioB_1as	CAGCGTGGGCGGTGAGCCAT	TRUE	non-essential**	biotin biosynthetic process	Coenzyme transport and metabolism	ECK0764 // ECK0765 // ECK0766 // ECK0767	biotin biosynthesis from 8-amino-7-oxononanoate I // biotin biosynthesis I	biotin synthase	consistent	C 00780 Biotin metabolism [PATH:eco00780]
4-H04	bioF	ECK0765	ECK0765_bioF_53as	ATAACGGCGACGCAGGGCAT	TRUE	non-essential**	biosynthetic process // metabolic process // biotin biosynthetic process	Coenzyme transport and metabolism	ECK0764 // ECK0765 // ECK0766 // ECK0767	8-amino-7-oxononanoate biosynthesis I // biotin biosynthesis I	8-amino-7-oxononanoate synthase	consistent	C 00780 Biotin metabolism [PATH:eco00780]
4-H05	bioC	ECK0766	ECK0766_bioC_26as	CCGACCAAATGCCGCTGCAA	TRUE	non-essential**	metabolic process // methylation // biotin biosynthetic process	Secondary metabolites biosynthesis, transport and catabolism	ECK0764 // ECK0765 // ECK0766 // ECK0767	8-amino-7-oxononanoate biosynthesis I // biotin biosynthesis I	none	consistent	C 00780 Biotin metabolism [PATH:eco00780]
4-H06	bioD	ECK0767	ECK0767_bioD_26as	CCCCACTTCGGTATCCGTTC	TRUE	non-essential**	biotin biosynthetic process	Coenzyme transport and metabolism	ECK0764 // ECK0765 // ECK0766 // ECK0767	biotin biosynthesis from 8-amino-7-oxononanoate I // biotin biosynthesis I	dethiobiotin synthetase	consistent	C 00780 Biotin metabolism [PATH:eco00780]
4-H07	serC	ECK0898	ECK0898_serC_34as	ACCTCTGCCGGTAGCATTGC	TRUE	non-essential**	lysine biosynthetic process via diaminopimelate and N-succinyl-2-amino-6-ketopimelate // cellular amino acid biosynthetic process // L-serine metabolic process // pyridoxine biosynthetic process // pyridoxal phosphate biosynthetic process // L-serine biosynthetic process	Amino acid transport and metabolism	ECK0898	L-lysine biosynthesis I // aspartate superpathway // superpathway of L-serine and glycine biosynthesis I // superpathway of sulfate assimilation and cysteine biosynthesis // superpathway of L-lysine, L-threonine and L-methionine biosynthesis I // pyridoxal 5'-phosphate biosynthesis I // superpathway of pyridoxal 5'-phosphate biosynthesis and salvage // L-serine biosynthesis	phosphoserine/phosphohydroxythreonine aminotransferase	n/a	C 00680 Methane metabolism [PATH:eco00680] // C 00260 Glycine, serine and threonine metabolism [PATH:eco00260] // C 00270 Cysteine and methionine metabolism [PATH:eco00270] // C 00750 Vitamin B6 metabolism [PATH:eco00750]
4-H08	aroA	ECK0899	ECK0899_aroA_11as	AGCGATGGGTTGTAACGTCA	TRUE	non-essential**	aromatic amino acid family biosynthetic process // cellular amino acid biosynthetic process // chorismate biosynthetic process	Amino acid transport and metabolism	ECK0899	chorismate biosynthesis I // superpathway of aromatic amino acid biosynthesis // superpathway of chorismate metabolism // chorismate biosynthesis from 3-dehydroquinate	none	n/a	C 00400 Phenylalanine, tyrosine and tryptophan biosynthesis [PATH:eco00400]
4-H09	pyrD	ECK0936	ECK0936_pyrD_12as	AAAGGGCTTTACGAACGAAG	TRUE	non-essential	UMP biosynthetic process // 'de novo' UMP biosynthetic process // oxidation-reduction process // 'de novo' pyrimidine nucleobase biosynthetic process // pyrimidine nucleotide biosynthetic process	Nucleotide transport and metabolism	ECK0936	superpathway of pyrimidine deoxyribonucleotides <i>de novo</i> biosynthesis // UMP biosynthesis I // superpathway of pyrimidine ribonucleotides <i>de novo</i> biosynthesis // superpathway of histidine, purine, and pyrimidine biosynthesis	none	n/a	C 00240 Pyrimidine metabolism [PATH:eco00240]
4-H10	pyrC	ECK1047	ECK1047_pyrC_12as	CGGATCTTTAATACCTGGGA	TRUE	non-essential	pyrimidine nucleobase biosynthetic process // 'de novo' UMP biosynthetic process // 'de novo' pyrimidine nucleobase biosynthetic process // pyrimidine nucleotide biosynthetic process	Nucleotide transport and metabolism	ECK1047	superpathway of pyrimidine deoxyribonucleotides <i>de novo</i> biosynthesis // UMP biosynthesis I // superpathway of pyrimidine ribonucleotides <i>de novo</i> biosynthesis // superpathway of histidine, purine, and pyrimidine biosynthesis	dihydroorotase	n/a	C 00240 Pyrimidine metabolism [PATH:eco00240]
4-H11	icd	ECK1122	ECK1122_icd_25as	GTGATCTTCTTGCCTTGTGC	TRUE	non-essential	response to oxidative stress // oxidation-reduction process // electron transport chain // glyoxylate cycle // tricarboxylic acid cycle	Energy production and conversion	ECK1122	mixed acid fermentation // superpathway of glycolysis, pyruvate dehydrogenase, TCA, and glyoxylate bypass // superpathway of glyoxylate bypass and TCA // TCA cycle I (prokaryotic)	isocitrate dehydrogenase-P // isocitrate dehydrogenase	n/a	C 00020 Citrate cycle (TCA cycle) [PATH:eco00020] // C 00480 Glutathione metabolism [PATH:eco00480]
5-A01	trpA	ECK1254	ECK1254_trpA_28as	TTCTTTGCGCTCCTTCAACT	TRUE	non-essential	aromatic amino acid family biosynthetic process // cellular amino acid biosynthetic process // metabolic process // tryptophan metabolic process // tryptophan biosynthetic process	Amino acid transport and metabolism	ECK1258 // ECK1257 // ECK1256 // ECK1255 // ECK1254	superpathway of aromatic amino acid biosynthesis // superpathway of chorismate metabolism // L-tryptophan biosynthesis	tryptophan synthase subunit alpha // tryptophan synthase, beta subunit dimer	consistent	C 00260 Glycine, serine and threonine metabolism [PATH:eco00260] // C 00400 Phenylalanine, tyrosine and tryptophan biosynthesis [PATH:eco00400]
5-A02	trpB	ECK1255	ECK1255_trpB_20as	CGCCAAACTCACCAAAATAG	TRUE	non-essential	aromatic amino acid family biosynthetic process // cellular amino acid biosynthetic process // tryptophan metabolic process // tryptophan biosynthetic process	Amino acid transport and metabolism	ECK1258 // ECK1257 // ECK1256 // ECK1255 // ECK1254	superpathway of aromatic amino acid biosynthesis // superpathway of chorismate metabolism // L-tryptophan biosynthesis	tryptophan synthase, beta subunit dimer // tryptophan synthase subunit alpha // tryptophan synthase, beta subunit dimer	consistent	C 00260 Glycine, serine and threonine metabolism [PATH:eco00260] // C 00400 Phenylalanine, tyrosine and tryptophan biosynthesis [PATH:eco00400]
5-A03	trpC	ECK1256	ECK1256_trpC_58as	CAGCGGTTGCTGCTGTTTGC	TRUE	non-essential	aromatic amino acid family biosynthetic process // cellular amino acid biosynthetic process // metabolic process // tryptophan metabolic process // tryptophan biosynthetic process	Amino acid transport and metabolism	ECK1258 // ECK1257 // ECK1256 // ECK1255 // ECK1254	superpathway of aromatic amino acid biosynthesis // superpathway of chorismate metabolism // L-tryptophan biosynthesis	none	consistent	C 00400 Phenylalanine, tyrosine and tryptophan biosynthesis [PATH:eco00400]
5-A04	trpD	ECK1257	ECK1257_trpD_50as	TGCTGCGCAACTGATCTGCC	TRUE	non-essential	aromatic amino acid family biosynthetic process // cellular amino acid biosynthetic process // metabolic process // glutamine metabolic process // tryptophan biosynthetic process	Amino acid transport and metabolism	ECK1258 // ECK1257 // ECK1256 // ECK1255 // ECK1254	superpathway of aromatic amino acid biosynthesis // superpathway of chorismate metabolism // L-tryptophan biosynthesis	anthranilate synthase subunit TrpE // anthranilate synthase subunit TrpD	consistent	C 00400 Phenylalanine, tyrosine and tryptophan biosynthesis [PATH:eco00400]
5-A05	trpE	ECK1258	ECK1258_trpE_18as	CAGGTTAGCAGTTCGAGAGT	FALSE	non-essential	metabolic process // aromatic amino acid family biosynthetic process // biosynthetic process // cellular amino acid biosynthetic process // tryptophan biosynthetic process	Amino acid transport and metabolism	ECK1258 // ECK1257 // ECK1256 // ECK1255 // ECK1254	superpathway of aromatic amino acid biosynthesis // superpathway of chorismate metabolism // L-tryptophan biosynthesis	anthranilate synthase subunit TrpE // anthranilate synthase subunit TrpD	consistent	C 00400 Phenylalanine, tyrosine and tryptophan biosynthesis [PATH:eco00400] // C 00405 Phenazine biosynthesis // C 02024 Quorum sensing [PATH:eco02024]
5-A06	cysB	ECK1269	ECK1269_cysB_51as	CCGCTGTTGATGAGACATTC	TRUE	non-essential	response to X-ray // regulation of transcription, DNA-templated // cellular amino acid biosynthetic process // cysteine biosynthetic process // transcription, DNA-templated	Transcription	ECK1269	none	DNA-binding transcriptional dual regulator CysB	n/a	none
5-A07	pyrF	ECK1276	ECK1276_pyrF_29as	AGGAGAATTCGTAACAGCGC	TRUE	non-essential	metabolic process // 'de novo' UMP biosynthetic process // 'de novo' pyrimidine nucleobase biosynthetic process // pyrimidine nucleotide biosynthetic process // nucleobase-containing small molecule interconversion	Nucleotide transport and metabolism	ECK1276 // ECK1277	superpathway of pyrimidine deoxyribonucleotides <i>de novo</i> biosynthesis // UMP biosynthesis I // superpathway of pyrimidine ribonucleotides <i>de novo</i> biosynthesis // superpathway of histidine, purine, and pyrimidine biosynthesis	orotidine-5'-phosphate decarboxylase	mixed	C 00240 Pyrimidine metabolism [PATH:eco00240]
5-A08	pdxH	ECK1634	ECK1634_pdxH_1as	CAATTCGTCGTTATCAGACA	TRUE	essential**	oxidation-reduction process // pyridoxal 5'-phosphate salvage // pyridoxine biosynthetic process	Coenzyme transport and metabolism	ECK1634	pyridoxal 5'-phosphate salvage I // pyridoxal 5'-phosphate biosynthesis I // superpathway of pyridoxal 5'-phosphate biosynthesis and salvage	pyridoxal 5-phosphate synthase	n/a	C 00750 Vitamin B6 metabolism [PATH:eco00750]
5-A09	aroD	ECK1691	ECK1691_aroD_11as	GACGAGATCTTTTACAGTTA	FALSE	non-essential**	3,4-dihydroxybenzoate biosynthetic process // aromatic amino acid family biosynthetic process // cellular amino acid biosynthetic process // chorismate biosynthetic process	Amino acid transport and metabolism	ECK1689 // ECK1690 // ECK1691	chorismate biosynthesis I // superpathway of aromatic amino acid biosynthesis // superpathway of chorismate metabolism // chorismate biosynthesis from 3-dehydroquinate	3-dehydroquinate dehydratase	consistent	C 00400 Phenylalanine, tyrosine and tryptophan biosynthesis [PATH:eco00400]
5-A10	pabB	ECK1810	ECK1810_pabB_19as	CAGAGTAAAGTAATCACAGC	FALSE	non-essential**	folic acid-containing compound biosynthetic process // biosynthetic process // tetrahydrofolate biosynthetic process // folic acid biosynthetic process	Amino acid transport and metabolism	ECK1810 // ECK1811	superpathway of tetrahydrofolate biosynthesis // 4-aminobenzoate biosynthesis // superpathway of chorismate metabolism	aminodeoxychorismate synthase subunit 1 // aminodeoxychorismate synthase subunit 2 // para-aminobenzoate synthase multi-enzyme complex	mixed	C 00790 Folate biosynthesis [PATH:eco00790]
5-A11	hisG	ECK2014	ECK2014_hisG_44as	TGAGTCATCACTTAAACGGC	TRUE	non-essential	cellular amino acid biosynthetic process // histidine biosynthetic process	Amino acid transport and metabolism	ECK2014 // ECK2015 // ECK2016 // ECK2017 // ECK2018 // ECK2019 // ECK2020 // ECK2021	L-histidine biosynthesis // superpathway of histidine, purine, and pyrimidine biosynthesis	ATP phosphoribosyltransferase	consistent	C 00340 Histidine metabolism [PATH:eco00340]
5-A12	hisD	ECK2015	ECK2015_hisD_2as	AATGATTGTGTTAAAGCTCA	TRUE	non-essential**	cellular amino acid biosynthetic process // metabolic process // oxidation-reduction process // histidine biosynthetic process	Amino acid transport and metabolism	ECK2014 // ECK2015 // ECK2016 // ECK2017 // ECK2018 // ECK2019 // ECK2020 // ECK2021	L-histidine biosynthesis // superpathway of histidine, purine, and pyrimidine biosynthesis	histidinal/histidinol dehydrogenase	consistent	C 00340 Histidine metabolism [PATH:eco00340]
5-B01	hisC	ECK2016	ECK2016_hisC_11as	CGCTAAATCGGTAATAGTCA	TRUE	non-essential	biosynthetic process // cellular amino acid biosynthetic process // metabolic process // histidine biosynthetic process	Amino acid transport and metabolism	ECK2014 // ECK2015 // ECK2016 // ECK2017 // ECK2018 // ECK2019 // ECK2020 // ECK2021	L-histidine biosynthesis // superpathway of histidine, purine, and pyrimidine biosynthesis	histidinol-phosphate aminotransferase	consistent	C 00340 Histidine metabolism [PATH:eco00340] // C 00350 Tyrosine metabolism [PATH:eco00350] // C 00360 Phenylalanine metabolism [PATH:eco00360] // C 00400 Phenylalanine, tyrosine and tryptophan biosynthesis [PATH:eco00400] // C 00401 Novobiocin biosynthesis [PATH:eco00401]
5-B02	hisB	ECK2017	ECK2017_hisB_41as	ACTCGGCGGTTCGCTAATCA	TRUE	non-essential**	dephosphorylation // cellular amino acid biosynthetic process // metabolic process // histidine biosynthetic process	Amino acid transport and metabolism	ECK2014 // ECK2015 // ECK2016 // ECK2017 // ECK2018 // ECK2019 // ECK2020 // ECK2021	L-histidine biosynthesis // superpathway of histidine, purine, and pyrimidine biosynthesis	imidazoleglycerol-phosphate dehydratase / histidinol-phosphatase	consistent	C 00340 Histidine metabolism [PATH:eco00340]
5-B03	hisH	ECK2018	ECK2018_hisH_18as	GGTTGGCGCAGCCGGTATCA	TRUE	non-essential**	cellular amino acid biosynthetic process // glutamine metabolic process // histidine biosynthetic process	Amino acid transport and metabolism	ECK2014 // ECK2015 // ECK2016 // ECK2017 // ECK2018 // ECK2019 // ECK2020 // ECK2021	L-histidine biosynthesis // L-glutamine degradation I // superpathway of histidine, purine, and pyrimidine biosynthesis	imidazole glycerol phosphate synthase subunit HisH // imidazole glycerol phosphate synthase subunit HisF	consistent	C 00340 Histidine metabolism [PATH:eco00340]
5-B04	hisA	ECK2019	ECK2019_hisA_13as	CCGTCGATTAAATCTAATGC	FALSE	non-essential	tryptophan biosynthetic process // cellular amino acid biosynthetic process // metabolic process // cellular response to DNA damage stimulus // histidine biosynthetic process	Amino acid transport and metabolism	ECK2014 // ECK2015 // ECK2016 // ECK2017 // ECK2018 // ECK2019 // ECK2020 // ECK2021	L-histidine biosynthesis // superpathway of histidine, purine, and pyrimidine biosynthesis	none	consistent	C 00340 Histidine metabolism [PATH:eco00340]
5-B05	hisI	ECK2021	ECK2021_hisI_47as	AATCACCGGCATAAGTCCGT	TRUE	non-essential**	metabolic process // cellular amino acid biosynthetic process // histidine biosynthetic process	Amino acid transport and metabolism	ECK2014 // ECK2015 // ECK2016 // ECK2017 // ECK2018 // ECK2019 // ECK2020 // ECK2021	L-histidine biosynthesis // superpathway of histidine, purine, and pyrimidine biosynthesis	none	consistent	C 00340 Histidine metabolism [PATH:eco00340]
5-B06	ubiG	ECK2224	ECK2224_ubiG_22as	TGGTCTACGTTATGGTTTAC	TRUE	essential**	hyperosmotic salinity response // methylation // ubiquinone biosynthetic process	Coenzyme transport and metabolism	ECK2224	ubiquinol-8 biosynthesis (prokaryotic) // superpathway of ubiquinol-8 biosynthesis (prokaryotic) // superpathway of chorismate metabolism	bifunctional 3-demethylubiquinone-8 3-O-methyltransferase and 2-octaprenyl-6-hydroxyphenol methylase	n/a	C 00130 Ubiquinone and other terpenoid-quinone biosynthesis [PATH:eco00130]
5-B07	purF	ECK2306	ECK2306_purF_25as	CTGGTTAACCGGCATAACAC	TRUE	non-essential**	nucleoside metabolic process // purine nucleobase biosynthetic process // 'de novo' IMP biosynthetic process // glutamine metabolic process // purine nucleotide biosynthetic process	Nucleotide transport and metabolism	ECK2307 // ECK2306	superpathway of 5-aminoimidazole ribonucleotide biosynthesis // 5-aminoimidazole ribonucleotide biosynthesis I // 5-aminoimidazole ribonucleotide biosynthesis II // superpathway of purine nucleotides <i>de novo</i> biosynthesis II // superpathway of histidine, purine, and pyrimidine biosynthesis	amidophosphoribosyltransferase	mixed	C 00230 Purine metabolism [PATH:eco00230] // C 00250 Alanine, aspartate and glutamate metabolism [PATH:eco00250]
5-B08	pdxB	ECK2314	ECK2314_pdxB_11as	AAGGCATATTTTCATCAACA	TRUE	non-essential**	'de novo' pyridoxal 5'-phosphate biosynthetic process // metabolic process // oxidation-reduction process // pyridoxine biosynthetic process	Amino acid transport and metabolism	ECK2314	pyridoxal 5'-phosphate biosynthesis I // superpathway of pyridoxal 5'-phosphate biosynthesis and salvage	erythronate-4-phosphate dehydrogenase	n/a	C 00750 Vitamin B6 metabolism [PATH:eco00750]
5-B09	aroC	ECK2323	ECK2323_aroC_40as	CCCGTGCGATTCGCCGAAGG	TRUE	non-essential**	aromatic amino acid family biosynthetic process // cellular amino acid biosynthetic process // chorismate biosynthetic process	Amino acid transport and metabolism	ECK2324 // ECK2323 // ECK2322 // ECK2321 // ECK2320 // ECK2319	chorismate biosynthesis I // superpathway of aromatic amino acid biosynthesis // superpathway of chorismate metabolism // chorismate biosynthesis from 3-dehydroquinate	chorismate synthase	mixed	C 00400 Phenylalanine, tyrosine and tryptophan biosynthesis [PATH:eco00400]
5-B10	cysK	ECK2409	ECK2409_cysK_2as	ATCTTCAAAAATCTTACTCA	TRUE	non-essential	cysteine biosynthetic process // metabolic process // cellular amino acid biosynthetic process // cysteine biosynthetic process from serine	Amino acid transport and metabolism	ECK2409	L-cysteine biosynthesis I // superpathway of sulfate assimilation and cysteine biosynthesis // L-cysteine degradation II	cysteine synthase A // cysteine synthase complex	n/a	C 00920 Sulfur metabolism [PATH:eco00920] // C 00270 Cysteine and methionine metabolism [PATH:eco00270]
5-B11	ptsI	ECK2411	ECK2411_ptsI_26as	TTTACCGAAAGCGATACCCG	TRUE	essential**	carbohydrate transport // phosphorylation // phosphoenolpyruvate-dependent sugar phosphotransferase system	Carbohydrate transport and metabolism	ECK2410 // ECK2411 // ECK2412	none	PTS enzyme I	consistent	C 02060 Phosphotransferase system (PTS) [PATH:eco02060]
5-B12	cysA	ECK2417	ECK2417_cysA_19as	ACCAAACGACTTCTTAATAT	TRUE	non-essential	thiosulfate transport // ATP hydrolysis coupled anion transmembrane transport // sulfate transmembrane transport // sulfate transport	Inorganic ion transport and metabolism	ECK2420 // ECK2419 // ECK2418 // ECK2417	none	sulfate/thiosulfate ABC transporter // thiosulfate/sulfate ABC transporter	consistent	C 00920 Sulfur metabolism [PATH:eco00920] // C 02010 ABC transporters [PATH:eco02010]
5-C01	cysU	ECK2419	ECK2419_cysU_16as	GCCCGGCAGCACGCGTCTGG	TRUE	non-essential	transmembrane transport // ATP hydrolysis coupled anion transmembrane transport // sulfate transmembrane transport // sulfate transport // transport	Posttranslational modification, protein turnover, chaperones	ECK2420 // ECK2419 // ECK2418 // ECK2417	none	sulfate/thiosulfate ABC transporter // thiosulfate/sulfate ABC transporter	consistent	C 00920 Sulfur metabolism [PATH:eco00920] // C 02010 ABC transporters [PATH:eco02010]
5-C02	cysP	ECK2420	ECK2420_cysP_7as	GTTCTTTTTCAGTAAGTTAA	TRUE	non-essential	ATP hydrolysis coupled anion transmembrane transport // thiosulfate transport // sulfate transmembrane transport // sulfate transport // sulfur compound metabolic process	Inorganic ion transport and metabolism	ECK2420 // ECK2419 // ECK2418 // ECK2417	none	thiosulfate/sulfate ABC transporter	consistent	C 00920 Sulfur metabolism [PATH:eco00920] // C 02010 ABC transporters [PATH:eco02010]
5-C03	purC	ECK2472	ECK2472_purC_43as	CGGGTTTTCCGTGCTGTATA	TRUE	non-essential**	cobalamin biosynthetic process // 'de novo' IMP biosynthetic process // purine nucleotide biosynthetic process	Nucleotide transport and metabolism	ECK2472	inosine-5'-phosphate biosynthesis I // superpathway of purine nucleotides <i>de novo</i> biosynthesis II // superpathway of histidine, purine, and pyrimidine biosynthesis	phosphoribosylaminoimidazole-succinocarboxamide synthase	n/a	C 00230 Purine metabolism [PATH:eco00230]
5-C04	purM	ECK2495	ECK2495_purM_8as	GTAGCTAAGAGAGGTTTTAT	TRUE	non-essential	'de novo' IMP biosynthetic process // purine nucleotide biosynthetic process	Nucleotide transport and metabolism	ECK2495 // ECK2496	superpathway of 5-aminoimidazole ribonucleotide biosynthesis // 5-aminoimidazole ribonucleotide biosynthesis I // 5-aminoimidazole ribonucleotide biosynthesis II // superpathway of purine nucleotides <i>de novo</i> biosynthesis II // superpathway of histidine, purine, and pyrimidine biosynthesis	phosphoribosylformylglycinamide cyclo-ligase	consistent	C 00230 Purine metabolism [PATH:eco00230]
5-C05	guaA	ECK2503	ECK2503_guaA_32as	GAGAACCGAAGTCCAGAATG	TRUE	essential**	purine nucleotide biosynthetic process // glutamine metabolic process // GMP biosynthetic process	Nucleotide transport and metabolism	ECK2503	superpathway of guanosine nucleotides <i>de novo</i> biosynthesis II // superpathway of purine nucleotides <i>de novo</i> biosynthesis II // L-glutamine degradation I // superpathway of histidine, purine, and pyrimidine biosynthesis // guanosine ribonucleotides <i>de novo</i> biosynthesis	GMP synthetase	n/a	C 00230 Purine metabolism [PATH:eco00230]
5-C06	guaB	ECK2504	ECK2504_guaB_1as	TTCTTTAGCGATACGTAGCA	TRUE	non-essential**	response to UV // GTP biosynthetic process // oxidation-reduction process // GMP biosynthetic process // purine nucleotide biosynthetic process	Nucleotide transport and metabolism	ECK2504	superpathway of guanosine nucleotides <i>de novo</i> biosynthesis II // superpathway of purine nucleotides <i>de novo</i> biosynthesis II // superpathway of histidine, purine, and pyrimidine biosynthesis // guanosine ribonucleotides <i>de novo</i> biosynthesis	IMP dehydrogenase	n/a	C 00230 Purine metabolism [PATH:eco00230]
5-C07	iscS	ECK2527	ECK2527_iscS_12as	GCGGAGTAGTCGAGATAAAT	TRUE	essential**	[2Fe-2S] cluster assembly // tRNA processing // tRNA pseudouridine synthesis // iron-sulfur cluster assembly // oxazole or thiazole biosynthetic process	Amino acid transport and metabolism	ECK2527 // ECK2526 // ECK2525	molybdenum cofactor biosynthesis // tRNA-uridine 2-thiolation (bacteria) // superpathway of thiamine diphosphate biosynthesis I // L-alanine biosynthesis III // superpathway of L-alanine biosynthesis // thiazole biosynthesis I (facultative anaerobic bacteria)	cysteine desulfurase	consistent	C 00730 Thiamine metabolism [PATH:eco00730] // C 04122 Sulfur relay system [PATH:eco04122]
5-C08	glyA	ECK2548	ECK2548_glyA_28as	CCACAGTTCGGCATCATAAT	TRUE	essential**	cellular amino acid biosynthetic process // glycine biosynthetic process // tetrahydrofolate interconversion // glycine catabolic process // one-carbon metabolic process // L-serine catabolic process // glycine biosynthetic process from serine	Amino acid transport and metabolism	ECK2548	glycine biosynthesis I // folate polyglutamylation // superpathway of L-serine and glycine biosynthesis I // <i>N</i><sup>10</sup>-formyl-tetrahydrofolate biosynthesis	serine hydroxymethyltransferase	n/a	C 00630 Glyoxylate and dicarboxylate metabolism [PATH:eco00630] // C 00680 Methane metabolism [PATH:eco00680] // C 00260 Glycine, serine and threonine metabolism [PATH:eco00260] // C 00460 Cyanoamino acid metabolism [PATH:eco00460] // C 00670 One carbon pool by folate [PATH:eco00670]
5-C09	purL	ECK2555	ECK2555_purL_27as	ATTCGGAATGCCGACAGTGC	TRUE	non-essential	'de novo' IMP biosynthetic process // glutamine metabolic process // purine nucleotide biosynthetic process	Nucleotide transport and metabolism	ECK2555	superpathway of 5-aminoimidazole ribonucleotide biosynthesis // 5-aminoimidazole ribonucleotide biosynthesis I // 5-aminoimidazole ribonucleotide biosynthesis II // superpathway of purine nucleotides <i>de novo</i> biosynthesis II // superpathway of histidine, purine, and pyrimidine biosynthesis	none	n/a	C 00230 Purine metabolism [PATH:eco00230]
5-C10	pdxJ	ECK2562	ECK2562_pdxJ_35as	CGTTGCGCAGCGTAGCGATA	TRUE	non-essential	pyridoxine biosynthetic process	Coenzyme transport and metabolism	ECK2565 // ECK2564 // ECK2563 // ECK2562 // ECK2561	pyridoxal 5'-phosphate biosynthesis I // superpathway of pyridoxal 5'-phosphate biosynthesis and salvage	pyridoxine 5'-phosphate synthase	mixed	C 00750 Vitamin B6 metabolism [PATH:eco00750]
5-C11	nadB	ECK2572	ECK2572_nadB_15as	ACACGTCACATGAATGTTCA	TRUE	non-essential	pyridine nucleotide biosynthetic process // NAD biosynthetic process // oxidation-reduction process // 'de novo' NAD biosynthetic process from aspartate	Coenzyme transport and metabolism	ECK2572	NAD biosynthesis I (from aspartate) // aspartate superpathway	none	n/a	C 00250 Alanine, aspartate and glutamate metabolism [PATH:eco00250] // C 00760 Nicotinate and nicotinamide metabolism [PATH:eco00760]
5-C12	pheA	ECK2596	ECK2596_pheA_18as	TCTCTCGCAGCGCCAGTAAC	TRUE	non-essential	aromatic amino acid family biosynthetic process // cellular amino acid biosynthetic process // metabolic process // chorismate metabolic process // tyrosine biosynthetic process // L-phenylalanine biosynthetic process	Amino acid transport and metabolism	ECK2596	L-phenylalanine biosynthesis I // superpathway of aromatic amino acid biosynthesis // superpathway of chorismate metabolism // L-tyrosine biosynthesis I	fused chorismate mutase/prephenate dehydratase	n/a	C 00400 Phenylalanine, tyrosine and tryptophan biosynthesis [PATH:eco00400]
5-D01	tyrA	ECK2597	ECK2597_tyrA_19as	ATCAATTTGATCGCGTAATG	TRUE	non-essential	aromatic amino acid family biosynthetic process // cellular amino acid biosynthetic process // metabolic process // chorismate metabolic process // oxidation-reduction process // tyrosine biosynthetic process // L-phenylalanine biosynthetic process	Amino acid transport and metabolism	ECK2598 // ECK2597	L-phenylalanine biosynthesis I // superpathway of aromatic amino acid biosynthesis // superpathway of chorismate metabolism // L-tyrosine biosynthesis I	fused chorismate mutase/prephenate dehydrogenase	consistent	C 00400 Phenylalanine, tyrosine and tryptophan biosynthesis [PATH:eco00400] // C 00401 Novobiocin biosynthesis [PATH:eco00401]
5-D02	cysC	ECK2745	ECK2745_cysC_38as	GTTGTTGCACAGTGACCGGA	TRUE	non-essential**	sulfate assimilation // hydrogen sulfide biosynthetic process // phosphorylation	Inorganic ion transport and metabolism	ECK2747 // ECK2746 // ECK2745 // ECK2744	sulfate activation for sulfonation // sulfate reduction I (assimilatory) // superpathway of sulfate assimilation and cysteine biosynthesis	adenylyl-sulfate kinase	consistent	C 00920 Sulfur metabolism [PATH:eco00920] // C 00230 Purine metabolism [PATH:eco00230]
5-D03	cysN	ECK2746	ECK2746_cysN_10as	GGCGATTTGTTGTGCAAGTG	TRUE	non-essential**	hydrogen sulfide biosynthetic process // sulfur compound metabolic process	Inorganic ion transport and metabolism	ECK2747 // ECK2746 // ECK2745 // ECK2744	sulfate activation for sulfonation // sulfate reduction I (assimilatory) // superpathway of sulfate assimilation and cysteine biosynthesis	sulfate adenylyltransferase	consistent	C 00920 Sulfur metabolism [PATH:eco00920] // C 00230 Purine metabolism [PATH:eco00230] // C 00450 Selenocompound metabolism [PATH:eco00450] // C 00261 Monobactam biosynthesis [PATH:eco00261]
5-D04	cysD	ECK2747	ECK2747_cysD_26as	TTTCCGCCTCCAGTTGCCGC	TRUE	non-essential	response to oxidative stress // metabolic process // sulfate reduction // hydrogen sulfide biosynthetic process // sulfur compound metabolic process	Amino acid transport and metabolism	ECK2747 // ECK2746 // ECK2745 // ECK2744	sulfate activation for sulfonation // sulfate reduction I (assimilatory) // superpathway of sulfate assimilation and cysteine biosynthesis	sulfate adenylyltransferase	consistent	C 00920 Sulfur metabolism [PATH:eco00920] // C 00230 Purine metabolism [PATH:eco00230] // C 00450 Selenocompound metabolism [PATH:eco00450] // C 00261 Monobactam biosynthesis [PATH:eco00261]
5-D05	cysH	ECK2757	ECK2757_cysH_7as	CAGGGCGTTTAGATCGAGTT	TRUE	non-essential**	sulfate assimilation, phosphoadenylyl sulfate reduction by phosphoadenylyl-sulfate reductase (thioredoxin) // metabolic process // hydrogen sulfide biosynthetic process // oxidation-reduction process // sulfur compound metabolic process	Amino acid transport and metabolism	ECK2757	sulfate reduction I (assimilatory) // superpathway of sulfate assimilation and cysteine biosynthesis	phosphoadenosine phosphosulfate reductase	n/a	C 00920 Sulfur metabolism [PATH:eco00920]
5-D06	cysI	ECK2758	ECK2758_cysI_18as	CCTTCGACCACTAAAGGCCC	TRUE	non-essential**	sulfate reduction // hydrogen sulfide biosynthetic process // oxidation-reduction process // cysteine biosynthetic process // cellular amino acid biosynthetic process	Inorganic ion transport and metabolism	ECK2759 // ECK2758	sulfate reduction I (assimilatory) // superpathway of sulfate assimilation and cysteine biosynthesis	assimilatory sulfite reductase (NADPH)	consistent	C 00920 Sulfur metabolism [PATH:eco00920]
5-D07	cysJ	ECK2759	ECK2759_cysJ_17as	ACGGAAGCAACGCGGAAGGT	FALSE	non-essential**	sulfate assimilation // hydrogen sulfide biosynthetic process // oxidation-reduction process // cysteine biosynthetic process // cellular amino acid biosynthetic process	Inorganic ion transport and metabolism	ECK2759 // ECK2758	sulfate reduction I (assimilatory) // superpathway of sulfate assimilation and cysteine biosynthesis	assimilatory sulfite reductase (NADPH) // sulfite reductase, flavoprotein subunit complex	consistent	C 00920 Sulfur metabolism [PATH:eco00920]
5-D08	argA	ECK2814	ECK2814_argA_2as	GGTTTTACGTTCCTTTACCA	TRUE	non-essential**	cellular amino acid biosynthetic process // arginine biosynthetic process	Amino acid transport and metabolism	ECK2814	superpathway of arginine and polyamine biosynthesis // L-arginine biosynthesis I (via L-ornithine) // L-ornithine biosynthesis I	N-acetylglutamate synthase	n/a	C 00220 Arginine biosynthesis [PATH:eco00220]
5-D09	thyA	ECK2823	ECK2823_thyA_1as	CAGTTCTAAATACTGTTTCA	TRUE	essential**	response to radiation // dTMP biosynthetic process // dTTP biosynthetic process // methylation // nucleotide biosynthetic process // regulation of translation	Nucleotide transport and metabolism	ECK2824 // ECK2823	superpathway of pyrimidine deoxyribonucleotides <i>de novo</i> biosynthesis // pyrimidine deoxyribonucleotides <i>de novo</i> biosynthesis I // superpathway of pyrimidine deoxyribonucleotides <i>de novo</i> biosynthesis (E. coli) // <i>N</i><sup>10</sup>-formyl-tetrahydrofolate biosynthesis // pyrimidine deoxyribonucleotides <i>de novo</i> biosynthesis II	thymidylate synthase	mixed	C 00240 Pyrimidine metabolism [PATH:eco00240] // C 00670 One carbon pool by folate [PATH:eco00670]
5-D10	lysA	ECK2836	ECK2836_lysA_6as	TCGGTGCTGAACAGTGAATG	TRUE	non-essential	lysine biosynthetic process via diaminopimelate // lysine biosynthetic process // cellular amino acid biosynthetic process	Amino acid transport and metabolism	ECK2836	L-lysine biosynthesis I // aspartate superpathway // superpathway of L-lysine, L-threonine and L-methionine biosynthesis I	diaminopimelate decarboxylase	n/a	C 00300 Lysine biosynthesis [PATH:eco00300]
5-D11	serA	ECK2909	ECK2909_serA_62as	GAAGGCTTTCCAGCGCCTTT	TRUE	non-essential**	cellular amino acid biosynthetic process // metabolic process // oxidation-reduction process // L-serine biosynthetic process	Amino acid transport and metabolism	ECK2909	superpathway of L-serine and glycine biosynthesis I // superpathway of sulfate assimilation and cysteine biosynthesis // L-serine biosynthesis	phosphoglycerate dehydrogenase	n/a	C 00680 Methane metabolism [PATH:eco00680] // C 00260 Glycine, serine and threonine metabolism [PATH:eco00260] // C 00270 Cysteine and methionine metabolism [PATH:eco00270]
5-D12	metC	ECK3000	ECK3000_metC_-1as	AAGCTTTTTGTCCGCCATGT	TRUE	non-essential**	protein homotetramerization // L-cysteine catabolic process to pyruvate // cellular amino acid metabolic process // cellular amino acid biosynthetic process // methionine biosynthetic process	Amino acid transport and metabolism	ECK3000	L-methionine biosynthesis I // aspartate superpathway // L-homoserine and L-methionine biosynthesis // superpathway of L-lysine, L-threonine and L-methionine biosynthesis I // superpathway of <i>S</i>-adenosyl-L-methionine biosynthesis // L-cysteine degradation II	cystathionine beta-lyase / L-cysteine desulfhydrase	n/a	C 00270 Cysteine and methionine metabolism [PATH:eco00270] // C 00450 Selenocompound metabolism [PATH:eco00450]
5-E01	argG	ECK3161	ECK3161_argG_27as	TACCAATACGTTGACCTACC	TRUE	non-essential**	argininosuccinate metabolic process // urea cycle // cellular amino acid biosynthetic process // arginine biosynthetic process	Amino acid transport and metabolism	ECK3161	superpathway of arginine and polyamine biosynthesis // L-arginine biosynthesis I (via L-ornithine)	argininosuccinate synthetase	n/a	C 00250 Alanine, aspartate and glutamate metabolism [PATH:eco00250] // C 00220 Arginine biosynthesis [PATH:eco00220]
5-E02	folP	ECK3166	ECK3166_folP_16as	AAGGTCCAGTGAAGTACCCT	TRUE	essential**	cellular metabolic process // pteridine-containing compound metabolic process // folic acid-containing compound biosynthetic process // tetrahydrofolate biosynthetic process // response to drug // folic acid biosynthetic process	Coenzyme transport and metabolism	ECK3166 // ECK3165	superpathway of tetrahydrofolate biosynthesis // tetrahydrofolate biosynthesis // superpathway of chorismate metabolism	dihydropteroate synthase	mixed	C 00790 Folate biosynthesis [PATH:eco00790]
5-E03	aroE	ECK3268	ECK3268_aroE_30as	GGCGATTTGCTGTGGGCTAT	TRUE	non-essential**	shikimate metabolic process // oxidation-reduction process // aromatic amino acid family biosynthetic process // cellular amino acid biosynthetic process // chorismate biosynthetic process	Amino acid transport and metabolism	ECK3272 // ECK3271 // ECK3270 // ECK3269 // ECK3268 // ECK3267	chorismate biosynthesis I // superpathway of aromatic amino acid biosynthesis // superpathway of chorismate metabolism // chorismate biosynthesis from 3-dehydroquinate	none	mixed	C 00400 Phenylalanine, tyrosine and tryptophan biosynthesis [PATH:eco00400]
5-E04	pabA	ECK3348	ECK3348_pabA_1as	GTTATCTATAAGCAGGATCA	TRUE	non-essential**	tryptophan biosynthetic process // metabolic process // tetrahydrofolate biosynthetic process // glutamine metabolic process // folic acid biosynthetic process	Amino acid transport and metabolism	ECK3350 // ECK3349 // ECK3348	superpathway of tetrahydrofolate biosynthesis // 4-aminobenzoate biosynthesis // superpathway of chorismate metabolism	aminodeoxychorismate synthase subunit 1 // aminodeoxychorismate synthase subunit 2 // para-aminobenzoate synthase multi-enzyme complex	mixed	C 00790 Folate biosynthesis [PATH:eco00790]
5-E05	cysG	ECK3356	ECK3356_cysG_16as	TCGCGTAATTGGCAAAATAT	TRUE	non-essential**	response to osmotic stress // siroheme biosynthetic process // methylation // oxidation-reduction process // cobalamin biosynthetic process // metabolic process // porphyrin-containing compound biosynthetic process	`	ECK3355 // ECK3356	siroheme biosynthesis	siroheme synthase	mixed	C 00860 Porphyrin and chlorophyll metabolism [PATH:eco00860]
5-E06	aroB	ECK3376	ECK3376_aroB_41as	AACCAGATGCGATGGTAATT	TRUE	non-essential**	aromatic amino acid family biosynthetic process // cellular amino acid biosynthetic process // chorismate biosynthetic process	Amino acid transport and metabolism	ECK3376	chorismate biosynthesis I // superpathway of aromatic amino acid biosynthesis // superpathway of chorismate metabolism // 3-dehydroquinate biosynthesis I	none	n/a	C 00400 Phenylalanine, tyrosine and tryptophan biosynthesis [PATH:eco00400]
5-E07	panM	ECK3443	ECK3443_panM_1as	CGAATGATGGTCAGCTTCAT	TRUE	non-essential	negative regulation of catalytic activity // zymogen activation // protein processing // pantothenate biosynthetic process	Transcription	ECK3443	none	none	n/a	none
5-E08	cysE	ECK3597	ECK3597_cysE_46as	GTCCGCCAGCGTTCTGGCTT	TRUE	non-essential**	response to X-ray // cysteine biosynthetic process // cellular amino acid biosynthetic process // cysteine biosynthetic process from serine	Amino acid transport and metabolism	ECK3597	L-cysteine biosynthesis I // L-cysteine biosynthesis VII // superpathway of sulfate assimilation and cysteine biosynthesis	serine acetyltransferase // cysteine synthase complex	n/a	C 00920 Sulfur metabolism [PATH:eco00920] // C 00270 Cysteine and methionine metabolism [PATH:eco00270]
5-E09	pyrE	ECK3632	ECK3632_pyrE_9as	TCAATAAACTGGCGCTGATA	TRUE	non-essential	nucleoside metabolic process // 'de novo' UMP biosynthetic process // 'de novo' pyrimidine nucleobase biosynthetic process // pyrimidine nucleotide biosynthetic process	Nucleotide transport and metabolism	ECK3632	superpathway of pyrimidine deoxyribonucleotides <i>de novo</i> biosynthesis // UMP biosynthesis I // superpathway of pyrimidine ribonucleotides <i>de novo</i> biosynthesis // superpathway of histidine, purine, and pyrimidine biosynthesis	orotate phosphoribosyltransferase	n/a	C 00240 Pyrimidine metabolism [PATH:eco00240]
5-E10	ilvB	ECK3662	ECK3662_ilvB_43as	ATGAACGATAAATTCTGCGC	TRUE	non-essential	branched-chain amino acid biosynthetic process // cellular amino acid biosynthetic process // isoleucine biosynthetic process // valine biosynthetic process	Amino acid transport and metabolism	ECK3662 // ECK3661	L-valine biosynthesis // superpathway of L-threonine metabolism // superpathway of branched chain amino acid biosynthesis	acetohydroxy acid synthase I subunit IlvB // acetohydroxy acid synthase I subunit IlvN	consistent	C 00650 Butanoate metabolism [PATH:eco00650] // C 00660 C5-Branched dibasic acid metabolism [PATH:eco00660] // C 00290 Valine, leucine and isoleucine biosynthesis [PATH:eco00290] // C 00770 Pantothenate and CoA biosynthesis [PATH:eco00770]
5-E11	atpC	ECK3724	ECK3724_atpC_17as	CTGCGCTGACGACGTCCAGG	TRUE	non-essential	ATP hydrolysis coupled cation transmembrane transport // proton transmembrane transport // ATP synthesis coupled proton transport // ion transport // ATP biosynthetic process	Energy production and conversion	ECK3726 // ECK3725 // ECK3724	ATP biosynthesis	ATP synthase F1 complex // ATP synthase Fo complex // ATP synthase F1 complex	consistent	C 00190 Oxidative phosphorylation [PATH:eco00190]
5-E12	atpB	ECK3731	ECK3731_atpB_24as	TGGTGTCCTATGTAATCCTG	TRUE	non-essential	ATP hydrolysis coupled cation transmembrane transport // ATP synthesis coupled proton transport // plasma membrane ATP synthesis coupled proton transport // proton transmembrane transport // ion transport // ATP biosynthetic process	Energy production and conversion	ECK3732 // ECK3731 // ECK3730	ATP biosynthesis	ATP synthase Fo complex // ATP synthase F1 complex // ATP synthase Fo complex	consistent	C 00190 Oxidative phosphorylation [PATH:eco00190]
5-F01	ilvE	ECK3762	ECK3762_ilvE_8as	AATGTAATCAGCTTTCTTCG	TRUE	non-essential**	branched-chain amino acid biosynthetic process // branched-chain amino acid metabolic process // cellular amino acid biosynthetic process // metabolic process // isoleucine biosynthetic process // aspartate biosynthetic process // leucine biosynthetic process // valine biosynthetic process	Amino acid transport and metabolism	ECK4484 // ECK3761 // ECK3762	L-phenylalanine biosynthesis I // L-valine biosynthesis // L-isoleucine biosynthesis I (from threonine) // L-leucine biosynthesis // superpathway of L-threonine metabolism // L-alanine biosynthesis I // superpathway of branched chain amino acid biosynthesis // superpathway of aromatic amino acid biosynthesis // superpathway of L-alanine biosynthesis // superpathway of chorismate metabolism	branched-chain-amino-acid aminotransferase	consistent	C 00270 Cysteine and methionine metabolism [PATH:eco00270] // C 00280 Valine, leucine and isoleucine degradation [PATH:eco00280] // C 00290 Valine, leucine and isoleucine biosynthesis [PATH:eco00290] // C 00770 Pantothenate and CoA biosynthesis [PATH:eco00770]
5-F02	ilvD	ECK3763	ECK3763_ilvD_7as	GTGGTGGCGGAACGGTACTT	TRUE	non-essential**	branched-chain amino acid biosynthetic process // cellular amino acid biosynthetic process // metabolic process // isoleucine biosynthetic process // valine biosynthetic process	Amino acid transport and metabolism	ECK3763 // ECK3764	L-valine biosynthesis // L-isoleucine biosynthesis I (from threonine) // superpathway of L-threonine metabolism // superpathway of branched chain amino acid biosynthesis	dihydroxy-acid dehydratase	consistent	C 00290 Valine, leucine and isoleucine biosynthesis [PATH:eco00290] // C 00770 Pantothenate and CoA biosynthesis [PATH:eco00770]
5-F03	ilvA	ECK3764	ECK3764_ilvA_19as	CCTTCCGGAGCACCGGACAG	TRUE	non-essential**	cellular amino acid biosynthetic process // metabolic process // cellular amino acid metabolic process // threonine metabolic process // branched-chain amino acid biosynthetic process // isoleucine biosynthetic process	Amino acid transport and metabolism	ECK3763 // ECK3764	L-isoleucine biosynthesis I (from threonine) // superpathway of L-threonine metabolism // superpathway of branched chain amino acid biosynthesis	threonine deaminase	consistent	C 00260 Glycine, serine and threonine metabolism [PATH:eco00260] // C 00290 Valine, leucine and isoleucine biosynthesis [PATH:eco00290]
5-F04	ilvC	ECK3766	ECK3766_ilvC_2as	TGTATTGAAGTAGTTAGCCA	TRUE	non-essential	protein homotetramerization // branched-chain amino acid biosynthetic process // cellular amino acid biosynthetic process // oxidation-reduction process // isoleucine biosynthetic process // valine biosynthetic process	Amino acid transport and metabolism	ECK3766	superpathway of coenzyme A biosynthesis I (bacteria) // L-valine biosynthesis // L-isoleucine biosynthesis I (from threonine) // phosphopantothenate biosynthesis I // superpathway of L-threonine metabolism // superpathway of branched chain amino acid biosynthesis	ketol-acid reductoisomerase (NADP+)	n/a	C 00290 Valine, leucine and isoleucine biosynthesis [PATH:eco00290] // C 00770 Pantothenate and CoA biosynthesis [PATH:eco00770]
5-F05	metR	ECK3822	ECK3822_metR_20as	GCAACGCTTGTAGCGTTTTC	TRUE	non-essential**	transcription, DNA-templated // cellular amino acid biosynthetic process // regulation of transcription, DNA-templated // methionine biosynthetic process	Transcription	ECK3822	none	DNA-binding transcriptional dual regulator MetR	n/a	none
5-F06	metE	ECK3823	ECK3823_metE_23as	GCCAACGCGAGGGAAACCGA	TRUE	non-essential	homocysteine metabolic process // tetrahydrofolate interconversion // protein methylation // methylation // cellular amino acid biosynthetic process // methionine biosynthetic process	Amino acid transport and metabolism	ECK3823	<i>S</i>-adenosyl-L-methionine cycle I // L-methionine biosynthesis I // aspartate superpathway // L-homoserine and L-methionine biosynthesis // superpathway of L-lysine, L-threonine and L-methionine biosynthesis I // superpathway of <i>S</i>-adenosyl-L-methionine biosynthesis	none	n/a	C 00270 Cysteine and methionine metabolism [PATH:eco00270] // C 00450 Selenocompound metabolism [PATH:eco00450]
5-F07	glnA	ECK3863	ECK3863_glnA_7as	CATCGTCAGTACGTGTTCAG	TRUE	non-essential**	response to radiation // nitrogen compound metabolic process // nitrogen fixation // glutamine biosynthetic process // nitrogen utilization // ammonia assimilation cycle	Amino acid transport and metabolism	ECK3863	Nitrogen Regulation Two-Component System // L-glutamine biosynthesis I // ammonia assimilation cycle III	glutamine synthetase	n/a	C 00630 Glyoxylate and dicarboxylate metabolism [PATH:eco00630] // C 00910 Nitrogen metabolism [PATH:eco00910] // C 00250 Alanine, aspartate and glutamate metabolism [PATH:eco00250] // C 00220 Arginine biosynthesis [PATH:eco00220] // C 02020 Two-component system [PATH:eco02020]
5-F08	tpiA	ECK3911	ECK3911_tpiA_12as	TTCCAGTTACCCATCACTAA	TRUE	non-essential	glyceraldehyde-3-phosphate biosynthetic process // glycerol catabolic process // metabolic process // pentose-phosphate shunt // gluconeogenesis // glycolytic process	Carbohydrate transport and metabolism	ECK3911	glycolysis I (from glucose 6-phosphate) // superpathway of glycolysis, pyruvate dehydrogenase, TCA, and glyoxylate bypass // superpathway of glycolysis and the Entner-Doudoroff pathway // superpathway of hexitol degradation (bacteria) // glycolysis II (from fructose 6-phosphate) // gluconeogenesis I	triose-phosphate isomerase	n/a	C 00010 Glycolysis / Gluconeogenesis [PATH:eco00010] // C 00051 Fructose and mannose metabolism [PATH:eco00051] // C 00562 Inositol phosphate metabolism [PATH:eco00562]
5-F09	metB	ECK3931	ECK3931_metB_20as	CCCGCTACGCACTGCGATGG	TRUE	non-essential	cellular amino acid biosynthetic process // methionine biosynthetic process	Amino acid transport and metabolism	ECK3931 // ECK3932	L-methionine biosynthesis I // aspartate superpathway // L-homoserine and L-methionine biosynthesis // superpathway of L-lysine, L-threonine and L-methionine biosynthesis I // superpathway of <i>S</i>-adenosyl-L-methionine biosynthesis	O-succinylhomoserine(thiol)-lyase / O-succinylhomoserine lyase	consistent	C 00920 Sulfur metabolism [PATH:eco00920] // C 00270 Cysteine and methionine metabolism [PATH:eco00270] // C 00450 Selenocompound metabolism [PATH:eco00450]
5-F10	metL	ECK3932	ECK3932_metL_124as	GAAACCACCATCATATCGTC	TRUE	non-essential	aspartate family amino acid biosynthetic process // cellular amino acid biosynthetic process // metabolic process // cellular amino acid metabolic process // threonine biosynthetic process // phosphorylation // oxidation-reduction process // methionine biosynthetic process // lysine biosynthetic process via diaminopimelate // homoserine biosynthetic process	Amino acid transport and metabolism	ECK3931 // ECK3932	superpathway of L-threonine biosynthesis // L-homoserine biosynthesis // aspartate superpathway // L-homoserine and L-methionine biosynthesis // superpathway of L-lysine, L-threonine and L-methionine biosynthesis I // superpathway of <i>S</i>-adenosyl-L-methionine biosynthesis	fused aspartate kinase/homoserine dehydrogenase 2	consistent	C 00260 Glycine, serine and threonine metabolism [PATH:eco00260] // C 00270 Cysteine and methionine metabolism [PATH:eco00270] // C 00300 Lysine biosynthesis [PATH:eco00300] // C 00261 Monobactam biosynthesis [PATH:eco00261]
5-F11	metF	ECK3933	ECK3933_metF_20as	ATTCAGGGCATCCCGCTGGC	FALSE	non-essential	one-carbon metabolic process // protein homotetramerization // tetrahydrofolate biosynthetic process // methionine metabolic process // tetrahydrofolate interconversion // oxidation-reduction process // methionine biosynthetic process // cellular amino acid biosynthetic process	Amino acid transport and metabolism	ECK3933	<i>N</i><sup>10</sup>-formyl-tetrahydrofolate biosynthesis	5,10-methylenetetrahydrofolate reductase	n/a	C 00670 One carbon pool by folate [PATH:eco00670]
5-F12	ppc	ECK3947	ECK3947_ppc_19as	ACTGACATTACTACGCAATG	TRUE	non-essential**	tricarboxylic acid cycle // metabolic process // carbon fixation	Energy production and conversion	ECK3947	mixed acid fermentation	phosphoenolpyruvate carboxylase	n/a	C 00620 Pyruvate metabolism [PATH:eco00620] // C 00680 Methane metabolism [PATH:eco00680]
5-G01	argE	ECK3948	ECK3948_argE_18as	CGGTAAATCTCGATAAATGG	TRUE	non-essential**	cellular amino acid biosynthetic process // metabolic process // proteolysis // arginine biosynthetic process	Amino acid transport and metabolism	ECK3948	superpathway of arginine and polyamine biosynthesis // L-arginine biosynthesis I (via L-ornithine) // L-ornithine biosynthesis I	acetylornithine deacetylase	n/a	C 00220 Arginine biosynthesis [PATH:eco00220]
5-G02	argC	ECK3949	ECK3949_argC_1as	ACAATCAGCGTATTCAACAT	TRUE	non-essential**	cellular amino acid biosynthetic process // oxidation-reduction process // arginine biosynthetic process	Amino acid transport and metabolism	ECK3949 // ECK3950	superpathway of arginine and polyamine biosynthesis // L-arginine biosynthesis I (via L-ornithine) // L-ornithine biosynthesis I	none	consistent	C 00220 Arginine biosynthesis [PATH:eco00220]
5-G03	argB	ECK3950	ECK3950_argB_13as	CCGCCCAGTTTGATAATTAA	TRUE	non-essential**	cellular amino acid biosynthetic process // cellular response to DNA damage stimulus // phosphorylation // arginine biosynthetic process	Amino acid transport and metabolism	ECK3949 // ECK3950	superpathway of arginine and polyamine biosynthesis // L-arginine biosynthesis I (via L-ornithine) // L-ornithine biosynthesis I	acetylglutamate kinase	consistent	C 00220 Arginine biosynthesis [PATH:eco00220]
5-G04	argH	ECK3951	ECK3951_argH_29as	GAACCGTTGATCTGCTGCCT	TRUE	non-essential**	arginine biosynthetic process via ornithine // cellular amino acid biosynthetic process // arginine biosynthetic process	Amino acid transport and metabolism	ECK3951	superpathway of arginine and polyamine biosynthesis // L-arginine biosynthesis I (via L-ornithine)	none	n/a	C 00250 Alanine, aspartate and glutamate metabolism [PATH:eco00250] // C 00220 Arginine biosynthesis [PATH:eco00220]
5-G05	purD	ECK3997	ECK3997_purD_49as	CGGCGACTGGGCCGCTTTCC	TRUE	non-essential**	purine nucleobase biosynthetic process // cellular response to DNA damage stimulus // 'de novo' IMP biosynthetic process // purine nucleotide biosynthetic process	Nucleotide transport and metabolism	ECK3998 // ECK3997	superpathway of 5-aminoimidazole ribonucleotide biosynthesis // 5-aminoimidazole ribonucleotide biosynthesis I // 5-aminoimidazole ribonucleotide biosynthesis II // superpathway of purine nucleotides <i>de novo</i> biosynthesis II // superpathway of histidine, purine, and pyrimidine biosynthesis	none	consistent	C 00230 Purine metabolism [PATH:eco00230]
5-G06	purH	ECK3998	ECK3998_purH_1as	GACTGGACGACGTTGTTGCA	FALSE	non-essential**	'de novo' IMP biosynthetic process // metabolic process // purine nucleotide biosynthetic process	Nucleotide transport and metabolism	ECK3998 // ECK3997	inosine-5'-phosphate biosynthesis I // superpathway of purine nucleotides <i>de novo</i> biosynthesis II // superpathway of histidine, purine, and pyrimidine biosynthesis	none	consistent	C 00230 Purine metabolism [PATH:eco00230] // C 00670 One carbon pool by folate [PATH:eco00670]
5-G07	metA	ECK4005	ECK4005_metA_7as	AGCTCGTCCGGCACACGAAT	TRUE	non-essential	L-methionine biosynthetic process from homoserine via O-succinyl-L-homoserine and cystathionine // cellular amino acid biosynthetic process // methionine biosynthetic process	Amino acid transport and metabolism	ECK4005	L-methionine biosynthesis I // aspartate superpathway // L-homoserine and L-methionine biosynthesis // superpathway of L-lysine, L-threonine and L-methionine biosynthesis I // superpathway of <i>S</i>-adenosyl-L-methionine biosynthesis	homoserine O-succinyltransferase	n/a	C 00920 Sulfur metabolism [PATH:eco00920] // C 00270 Cysteine and methionine metabolism [PATH:eco00270]
5-G08	purA	ECK4173	ECK4173_purA_32as	TTTACCTTCGTCACCCCATT	TRUE	non-essential**	IMP metabolic process // 'de novo' AMP biosynthetic process // cellular response to DNA damage stimulus // adenosine biosynthetic process // nucleobase-containing small molecule interconversion // purine nucleotide biosynthetic process	Nucleotide transport and metabolism	ECK4173	superpathway of adenosine nucleotides <i>de novo</i> biosynthesis II // superpathway of purine nucleotides <i>de novo</i> biosynthesis II // superpathway of histidine, purine, and pyrimidine biosynthesis // adenosine ribonucleotides <i>de novo</i> biosynthesis	adenylosuccinate synthetase	n/a	C 00230 Purine metabolism [PATH:eco00230] // C 00250 Alanine, aspartate and glutamate metabolism [PATH:eco00250]
5-G09	cysQ	ECK4210	ECK4210_cysQ_21as	CGCCTGCATTCCGTGCAAGC	TRUE	non-essential	dephosphorylation // phosphatidylinositol phosphorylation // sulfate assimilation	Inorganic ion transport and metabolism	ECK4210	none	none	n/a	C 00920 Sulfur metabolism [PATH:eco00920]
5-G10	pyrB	ECK4240	ECK4240_pyrB_12as	ATGATATGTTTCTGATATAG	TRUE	non-essential	protein homotrimerization // pyrimidine ribonucleotide biosynthetic process // cellular amino acid metabolic process // 'de novo' pyrimidine nucleobase biosynthetic process // 'de novo' UMP biosynthetic process // pyrimidine nucleotide biosynthetic process	Nucleotide transport and metabolism	ECK4241 // ECK4240 // ECK4239	superpathway of pyrimidine deoxyribonucleotides <i>de novo</i> biosynthesis // UMP biosynthesis I // superpathway of pyrimidine ribonucleotides <i>de novo</i> biosynthesis // superpathway of histidine, purine, and pyrimidine biosynthesis	aspartate carbamoyltransferase catalytic subunit // aspartate carbamoyltransferase catalytic subunit // aspartate carbamoyltransferase, regulatory subunit	consistent	C 00240 Pyrimidine metabolism [PATH:eco00240] // C 00250 Alanine, aspartate and glutamate metabolism [PATH:eco00250]
5-G11	serB	ECK4380	ECK4380_serB_7as	AGGTCGCACCAGGTAATGTT	TRUE	non-essential**	dephosphorylation // cellular amino acid biosynthetic process // L-serine biosynthetic process	Amino acid transport and metabolism	ECK4380 // ECK4381 // ECK4382	superpathway of L-serine and glycine biosynthesis I // superpathway of sulfate assimilation and cysteine biosynthesis // L-serine biosynthesis	none	mixed	C 00680 Methane metabolism [PATH:eco00680] // C 00260 Glycine, serine and threonine metabolism [PATH:eco00260]
5-G12	mrcB	ECK0148	ECK0148_mrcB_8as	AATTGGCTCGCGGTCATTCC	FALSE	non-essential	response to X-ray // proteolysis // cell wall organization // metabolic process // response to antibiotic // regulation of cell shape // peptidoglycan biosynthetic process	Cell wall/membrane/envelope biogenesis	ECK0148	peptidoglycan maturation (<i>meso</i>-diaminopimelate containing)	peptidoglycan glycosyltransferase / peptidoglycan DD-transpeptidase - MrcB-LpoB complex // peptidoglycan glycosyltransferase / peptidoglycan DD-transpeptidase MrcB	n/a	C 00550 Peptidoglycan biosynthesis [PATH:eco00550]
5-H01	ampH	ECK0371	ECK0371_ampH_28as	CAATGACGCCGCACACAGCA	TRUE	non-essential	cell wall organization // peptidoglycan catabolic process // regulation of cell shape // proteolysis	Defense mechanisms	ECK0371	peptidoglycan maturation (<i>meso</i>-diaminopimelate containing)	none	n/a	none
5-H02	dacA	ECK0625	ECK0625_dacA_1as	AGCGGAAAAAATGGTATTCA	TRUE	non-essential	cell wall organization // peptidoglycan metabolic process // cell division // peptidoglycan biosynthetic process // regulation of cell shape // proteolysis	Cell wall/membrane/envelope biogenesis	ECK0625	peptidoglycan maturation (<i>meso</i>-diaminopimelate containing)	D-alanyl-D-alanine carboxypeptidase DacA	n/a	C 00550 Peptidoglycan biosynthesis [PATH:eco00550]
5-H03	dacC	ECK0829	ECK0829_dacC_17as	TGCAAGACCACGAAGGAGAG	TRUE	non-essential	cell wall organization // peptidoglycan biosynthetic process // regulation of cell shape // proteolysis // response to drug	Cell wall/membrane/envelope biogenesis	ECK0829	peptidoglycan maturation (<i>meso</i>-diaminopimelate containing)	D-alanyl-D-alanine carboxypeptidase DacC	n/a	C 00550 Peptidoglycan biosynthesis [PATH:eco00550]
5-H04	dacD	ECK2004	ECK2004_dacD_11as	AAGAAGCAGCAATAATAAGA	FALSE	non-essential	peptidoglycan metabolic process // cell wall organization // peptidoglycan biosynthetic process // regulation of cell shape // proteolysis	Cell wall/membrane/envelope biogenesis	ECK2004	peptidoglycan maturation (<i>meso</i>-diaminopimelate containing)	none	n/a	C 00550 Peptidoglycan biosynthesis [PATH:eco00550]
5-H05	pbpG	ECK2127	ECK2127_pbpG_6as	AATAAAGAAACTCGAAATTT	FALSE	non-essential	proteolysis // FtsZ-dependent cytokinesis // peptidoglycan metabolic process // regulation of cell shape // cell wall organization // response to drug // peptidoglycan biosynthetic process	Cell wall/membrane/envelope biogenesis	ECK2127	none	none	n/a	none
5-H06	yfeW	ECK2425	ECK2425_yfeW_59as	TGTCAGAACAGGGTATTTTG	FALSE	non-essential	proteolysis	Defense mechanisms	ECK2423 // ECK2424 // ECK2425	peptidoglycan maturation (<i>meso</i>-diaminopimelate containing)	none	mixed	C 00550 Peptidoglycan biosynthesis [PATH:eco00550]
5-H07	pbpC	ECK2515	ECK2515_pbpC_6as	CCGCGTTTGGTTAACAAGCG	FALSE	non-essential	metabolic process // proteolysis // cell wall organization // positive regulation of cell division // regulation of cell shape // peptidoglycan biosynthetic process	Cell wall/membrane/envelope biogenesis	ECK2516 // ECK2515	peptidoglycan maturation (<i>meso</i>-diaminopimelate containing)	none	mixed	C 00550 Peptidoglycan biosynthesis [PATH:eco00550]
5-H08	dacB	ECK3171	ECK3171_dacB_14as	GGTCAATCCGATGATAAATC	FALSE	non-essential	proteolysis // cell division // peptidoglycan metabolic process // peptidoglycan catabolic process // peptidoglycan turnover // cell wall macromolecule catabolic process // FtsZ-dependent cytokinesis // response to antibiotic // peptidoglycan biosynthetic process // regulation of cell shape // cell cycle // cell wall organization	Cell wall/membrane/envelope biogenesis	ECK3171	none	none	n/a	C 00550 Peptidoglycan biosynthesis [PATH:eco00550]
5-H09	mrcA	ECK3383	ECK3383_mrcA_1as	AAATACTTTACGAACTTCAC	TRUE	non-essential	proteolysis // cell wall organization // metabolic process // response to antibiotic // regulation of cell shape // peptidoglycan biosynthetic process	Cell wall/membrane/envelope biogenesis	ECK3383	peptidoglycan maturation (<i>meso</i>-diaminopimelate containing)	peptidoglycan glycosyltransferase / peptidoglycan DD-transpeptidase - MrcA-LpoA complex // peptidoglycan glycosyltransferase / peptidoglycan DD-transpeptidase MrcA	n/a	C 00550 Peptidoglycan biosynthesis [PATH:eco00550] // C 01501 beta-Lactam resistance [PATH:eco01501]
5-H10	ampC	ECK4146	ECK4146_ampC_25as	GCAAGAGGCGGTAATTAATA	FALSE	non-essential	antibiotic catabolic process // response to antibiotic	Defense mechanisms	ECK4146	none	none	n/a	C 02020 Two-component system [PATH:eco02020] // C 01501 beta-Lactam resistance [PATH:eco01501]
5-H11	minC	ECK1164	ECK1164_minC_15as	CTACTGCCTTTAAGCTCGAT	FALSE	non-essential	regulation of cell septum assembly // regulation of division septum assembly // cell division // regulation of cell cycle // cell morphogenesis // regulation of cell division // cell cycle	Cell cycle control, cell division, chromosome partitioning	ECK1164 // ECK1163 // ECK1162	none	Z-ring inhibitor complex MinCD // Z-ring positioning protein MinC	consistent	none
5-H12	dicC	ECK1563	ECK1563_dicC_108as	AGACGCATCGCGCGACCTTC	FALSE	non-essential	regulation of transcription, DNA-templated // cell division // cell cycle // transcription, DNA-templated	none	ECK1563 // ECK1562 // ECK1561	none	none	consistent	none
6-A03	dicB	ECK1569	ECK1569_dicB_19as	CCTTCAGACGTATTAACGTT	FALSE	non-essential	negative regulation of cell division // cell division // regulation of cell division // cell cycle	none	ECK1569 // ECK1570	none	none	mixed	C 99978 Cell growth
6-A04	ftsP	ECK3008	ECK3008_ftsP_66as	CCGGCTGCGCTGGCCTTCAG	FALSE	non-essential	response to oxidative stress // response to ionizing radiation // response to stress // oxidation-reduction process // cell division // cell cycle // FtsZ-dependent cytokinesis	Secondary metabolites biosynthesis, transport and catabolism	ECK3008	none	none	n/a	C 99988 Secondary metabolism
6-A05	rlmE	ECK3168	ECK3168_rlmE_25as	CTGAAGCCAGCGGCTGGAGC	TRUE	non-essential	ribosomal large subunit assembly // methylation // rRNA processing // RNA methylation // enzyme-directed rRNA 2'-O-methylation	Translation, ribosomal structure and biogenesis	ECK3168	none	none	n/a	none
6-A06	serU	ECK1971	ECK1971_serU_12as	ACCGGTCCGTTCAGCCGCTC	FALSE	non-essential	none	none	ECK1971	tRNA charging	none	n/a	C 00970 Aminoacyl-tRNA biosynthesis [PATH:eco00970]
6-A07	rcsF	ECK0196	ECK0196_rcsF_15as	ATGAGTGCTACTAAACAGAT	TRUE	non-essential	colanic acid biosynthetic process // intracellular signal transduction	none	ECK0196 // ECK0195	none	none	mixed	C 02020 Two-component system [PATH:eco02020]
6-A08	rcsA	ECK1949	ECK1949_rcsA_2as	ATCCATAATAATCGTTGACA	FALSE	non-essential	response to stimulus // regulation of transcription, DNA-templated // transcription, DNA-templated	Transcription	ECK1949	RcsCDB Two-Component Signal Transduction System	RcsAB DNA-binding transcriptional dual regulator	n/a	C 02020 Two-component system [PATH:eco02020] // C 02024 Quorum sensing [PATH:eco02024] // C 02026 Biofilm formation - Escherichia coli [PATH:eco02026]
6-A09	rcsD	ECK2209	ECK2209_rcsD_26as	TAGGAGTGAAAAGCGGGTCG	TRUE	non-essential	phosphorylation // peptidyl-histidine phosphorylation // phosphorelay signal transduction system	Signal transduction mechanisms	ECK2209 // ECK2210	RcsCDB Two-Component Signal Transduction System	none	consistent	C 02020 Two-component system [PATH:eco02020] // C 02026 Biofilm formation - Escherichia coli [PATH:eco02026]
6-A10	rcsB	ECK2210	ECK2210_rcsB_29as	CAAGACTATCGGATGGTCAT	TRUE	non-essential	response to antibiotic // single-species biofilm formation on inanimate substrate // positive regulation of cell projection organization // bacterial transcription // positive regulation of transcription, DNA-templated // negative regulation of transcription, DNA-templated // regulation of transcription, DNA-templated // phosphorelay signal transduction system // transcription, DNA-templated	Transcription	ECK2209 // ECK2210	RcsCDB Two-Component Signal Transduction System	GadE-RcsB DNA-binding transcriptional activator // RcsAB DNA-binding transcriptional dual regulator // RcsB-BglJ DNA-binding transcriptional activator	consistent	C 02020 Two-component system [PATH:eco02020] // C 02026 Biofilm formation - Escherichia coli [PATH:eco02026]
6-A11	rcsC	ECK2211	ECK2211_rcsC_11as	GGGTTGTACGAAAAGAAGCA	TRUE	non-essential	signal transduction by protein phosphorylation // peptidyl-histidine phosphorylation // phosphorylation // signal transduction // regulation of transcription, DNA-templated // protein autophosphorylation // single-species biofilm formation // cellular response to osmotic stress // phosphorelay signal transduction system	Signal transduction mechanisms	ECK2211	RcsCDB Two-Component Signal Transduction System	none	n/a	C 02020 Two-component system [PATH:eco02020] // C 02026 Biofilm formation - Escherichia coli [PATH:eco02026]
6-A12	mepH	ECK1651	ECK1651_mepH_18as	CACAGAGCGTGATCGAAATA	FALSE	non-essential	cell wall organization // capsule polysaccharide biosynthetic process // peptidoglycan turnover // peptidoglycan metabolic process // proteolysis	Cell wall/membrane/envelope biogenesis	ECK1651	none	none	n/a	none
6-B01	mepM	ECK1857	ECK1857_mepM_16as	AAACGCCAGGGCGACAGAGC	FALSE	non-essential	cell wall organization // capsule polysaccharide biosynthetic process // cell separation after cytokinesis // peptidoglycan metabolic process // cytokinesis // proteolysis	Cell wall/membrane/envelope biogenesis	ECK1858 // ECK1857	none	none	mixed	none
6-B02	mepS	ECK2169	ECK2169_mepS_19as	CGCAAGATATATCTCAAAAT	FALSE	non-essential	cell wall organization // capsule polysaccharide biosynthetic process // peptidoglycan turnover // peptidoglycan metabolic process // proteolysis	Cell wall/membrane/envelope biogenesis	ECK2169	anhydromuropeptides recycling I // muropeptide degradation	none	n/a	none
6-B03	rodZ	ECK2512	ECK2512_rodZ_16as	TGCTTCATTTTGGTCGTGCG	FALSE	non-essential	regulation of cell shape	Function unknown	ECK2512 // ECK2511	none	none	mixed	C 99992 Structural proteins
6-B04	dnaN	ECK3693	ECK3693_dnaN_0as	CGTTCTACGGTAAATTTCAT	FALSE	essential	DNA biosynthetic process // nucleic acid phosphodiester bond hydrolysis // DNA replication // cellular response to DNA damage stimulus // DNA strand elongation involved in DNA replication	Replication, recombination and repair	ECK3694 // ECK3693 // ECK3692 // ECK3691	none	beta sliding clamp // DNA polymerase III, holoenzyme	consistent	C 03030 DNA replication [PATH:eco03030] // C 03430 Mismatch repair [PATH:eco03430] // C 03440 Homologous recombination [PATH:eco03440]
6-B05	ftsZ	ECK0096	ECK0096_ftsZ_11as	GCGTCATTGGTAAGTTCCAT	FALSE	essential	cell division // protein polymerization // cell cycle	Cell cycle control, cell division, chromosome partitioning	ECK0096	none	none	n/a	none
6-B06	secY	ECK3287	ECK3287_secY_15as	GCACTTTGAAAATCTAATCC	FALSE	essential	intracellular protein transport // protein insertion into membrane from inner side // SRP-dependent cotranslational protein targeting to membrane, translocation // protein transport // protein transport by the Sec complex // intracellular protein transmembrane transport	Intracellular trafficking, secretion, and vesicular transport	ECK3297 // ECK3296 // ECK3295 // ECK3294 // ECK3293 // ECK3292 // ECK3291 // ECK3290 // ECK3289 // ECK3288 // ECK3287 // ECK3286	none	SecYEG translocon // Sec Holo-Translocon	consistent	C 03060 Protein export [PATH:eco03060] // C 03070 Bacterial secretion system [PATH:eco03070] // C 02024 Quorum sensing [PATH:eco02024]
6-B07	spoT	ECK3640	ECK3640_spoT_-1as	AGGCTTTCAAACAGATACAA	FALSE	essential	guanosine tetraphosphate biosynthetic process // phosphorylation // guanosine tetraphosphate metabolic process // response to starvation // nucleobase-containing small molecule interconversion	Transcription	ECK3639 // ECK3640 // ECK3641 // ECK3642	ppGpp biosynthesis	none	mixed	C 00230 Purine metabolism [PATH:eco00230]
6-B08	yrbN	ECK4500	ECK4500_yrbN_46as	GTGTGCCTCAAAATTAATGG	FALSE	non-essential	none	none	ECK4500 // ECK3150	none	none	mixed	none
6-B09	msbA	ECK0905	ECK0905_msbA_40as	CAATGGTTGGCCACAGTCGG	FALSE	essential	xenobiotic transport // drug transmembrane transport // lipid translocation // lipopolysaccharide transport // lipid transport // transmembrane transport	Defense mechanisms	ECK0904 // ECK0905 // ECK0906 // ECK0907	none	ATP-dependent Lipid A-core flippase	mixed	C 02010 ABC transporters [PATH:eco02010]
6-B10	folC	ECK2309	ECK2309_folC_1as	AGGAGTGCGTTTGATAATCA	FALSE	essential	tetrahydrofolate biosynthetic process // biosynthetic process // tetrahydrofolylpolyglutamate biosynthetic process // dihydrofolate biosynthetic process // folic acid-containing compound biosynthetic process // one-carbon metabolic process // 10-formyltetrahydrofolate biosynthetic process // folic acid biosynthetic process	Coenzyme transport and metabolism	ECK2309 // ECK2308	superpathway of tetrahydrofolate biosynthesis // tetrahydrofolate biosynthesis // folate polyglutamylation // superpathway of chorismate metabolism	none	mixed	C 00790 Folate biosynthesis [PATH:eco00790]
6-B11	dxr	ECK0172	ECK0172_dxr_16as	CGAGCCGGTCGAGCCCAGAA	FALSE	essential	isopentenyl diphosphate biosynthetic process, methylerythritol 4-phosphate pathway involved in terpenoid biosynthetic process // isopentenyl diphosphate biosynthetic process, methylerythritol 4-phosphate pathway // oxidation-reduction process // isoprenoid biosynthetic process	Lipid transport and metabolism	ECK0172	methylerythritol phosphate pathway I	1-deoxy-D-xylulose 5-phosphate reductoisomerase	n/a	C 00900 Terpenoid backbone biosynthesis [PATH:eco00900]
6-B12	rpsR	ECK4198	ECK4198_rpsR_17as	AACGGCAGAACTTGCGACGA	FALSE	essential	translation	Translation, ribosomal structure and biogenesis	ECK4196 // ECK4197 // ECK4198 // ECK4199	none	S6:S18 ribosomal subunit complex	consistent	C 03010 Ribosome [PATH:eco03010]
6-C01	ftsN	ECK3925	ECK3925_ftsN_26as	GCGAAGGTGCCGGTTGGCTG	FALSE	essential	cell cycle // cell division // division septum assembly // cytokinesis	Cell cycle control, cell division, chromosome partitioning	ECK3925	none	none	n/a	none
6-C02	murA	ECK3178	ECK3178_murA_27as	ACTTCGCCCTGGAGCTTCGT	FALSE	essential	cell wall organization // UDP-N-acetylgalactosamine biosynthetic process // cell division // regulation of cell shape // cell cycle // peptidoglycan biosynthetic process	Cell wall/membrane/envelope biogenesis	ECK3178	peptidoglycan biosynthesis I (<I>meso</I>-diaminopimelate containing) // anhydromuropeptides recycling I // UDP-<i>N</i>-acetylmuramoyl-pentapeptide biosynthesis I (<i>meso</i>-diaminopimelate containing)	none	n/a	C 00520 Amino sugar and nucleotide sugar metabolism [PATH:eco00520] // C 00550 Peptidoglycan biosynthesis [PATH:eco00550]
6-C03	lolA	ECK0882	ECK0882_lolA_16as	TGAGAGTAATGCACAGGTGA	FALSE	essential	chaperone-mediated protein transport across periplasmic space // lipoprotein localization to outer membrane // protein transport // lipoprotein transport	Cell wall/membrane/envelope biogenesis	ECK0882 // ECK0883	none	none	mixed	C 99992 Structural proteins
6-C04	folA	ECK0049	ECK0049_folA_58as	GGCAGGCAGGTTCCACGGCA	FALSE	essential	tetrahydrofolate biosynthetic process // nucleotide biosynthetic process // glycine biosynthetic process // response to drug // oxidation-reduction process // response to antibiotic // response to methotrexate // one-carbon metabolic process // folic acid biosynthetic process // 10-formyltetrahydrofolate biosynthetic process	Coenzyme transport and metabolism	ECK0049	superpathway of tetrahydrofolate biosynthesis // tetrahydrofolate biosynthesis // superpathway of chorismate metabolism // <i>N</i><sup>10</sup>-formyl-tetrahydrofolate biosynthesis	none	n/a	C 00790 Folate biosynthesis [PATH:eco00790] // C 00670 One carbon pool by folate [PATH:eco00670]
6-C05	ddlB	ECK0093	ECK0093_ddlB_23as	CAGCGGAGGTCCCACCCAAC	FALSE	non-essential	cell wall organization // regulation of cell shape // peptidoglycan biosynthetic process	Cell wall/membrane/envelope biogenesis	ECK0092 // ECK0093 // ECK0094 // ECK0095	peptidoglycan biosynthesis I (<I>meso</I>-diaminopimelate containing) // UDP-<i>N</i>-acetylmuramoyl-pentapeptide biosynthesis I (<i>meso</i>-diaminopimelate containing)	D-alanine-D-alanine ligase B	consistent	C 00473 D-Alanine metabolism [PATH:eco00473] // C 00550 Peptidoglycan biosynthesis [PATH:eco00550] // C 01502 Vancomycin resistance [PATH:eco01502]
6-C06	degS	ECK3224	ECK3224_degS_-6as	GAGCTTCACAAACATGATGG	TRUE	essential	cellular response to misfolded protein // proteolysis	Posttranslational modification, protein turnover, chaperones	ECK3224	none	serine endoprotease	n/a	none
6-C07	dnaE	ECK0183	ECK0183_dnaE_-11as	GTTCAGACATCTTCAGATTC	FALSE	essential	DNA biosynthetic process // DNA replication	Replication, recombination and repair	ECK0179 // ECK0180 // ECK0181 // ECK0182 // ECK0183 // ECK0184	none	DNA polymerase III, core enzyme // DNA polymerase III, holoenzyme	consistent	C 03030 DNA replication [PATH:eco03030] // C 03430 Mismatch repair [PATH:eco03430] // C 03440 Homologous recombination [PATH:eco03440]
6-C08	ftsI	ECK0085	ECK0085_ftsI_869as	CGGTTACGCATCGCCTCTTT	TRUE	essential	proteolysis // cell wall organization // cell division // regulation of cell shape // cell cycle // response to drug // peptidoglycan biosynthetic process	Cell wall/membrane/envelope biogenesis	ECK0082 // ECK0083 // ECK0084 // ECK0085 // ECK0086 // ECK0087 // ECK0088 // ECK0089 // ECK0090 // ECK0091	peptidoglycan maturation (<i>meso</i>-diaminopimelate containing)	none	consistent	C 00550 Peptidoglycan biosynthesis [PATH:eco00550] // C 01501 beta-Lactam resistance [PATH:eco01501]
6-C09	ftsI	ECK0085	ECK0085_ftsI_1694as	TCGCCCGTTGTCAGCGCATC	FALSE	essential	proteolysis // cell wall organization // cell division // regulation of cell shape // cell cycle // response to drug // peptidoglycan biosynthetic process	Cell wall/membrane/envelope biogenesis	ECK0082 // ECK0083 // ECK0084 // ECK0085 // ECK0086 // ECK0087 // ECK0088 // ECK0089 // ECK0090 // ECK0091	peptidoglycan maturation (<i>meso</i>-diaminopimelate containing)	none	consistent	C 00550 Peptidoglycan biosynthesis [PATH:eco00550] // C 01501 beta-Lactam resistance [PATH:eco01501]
6-C10	ftsI	ECK0085	ECK0085_ftsI_-11s	AACGCGACGCATGAAAGCAG	FALSE	essential	proteolysis // cell wall organization // cell division // regulation of cell shape // cell cycle // response to drug // peptidoglycan biosynthetic process	Cell wall/membrane/envelope biogenesis	ECK0082 // ECK0083 // ECK0084 // ECK0085 // ECK0086 // ECK0087 // ECK0088 // ECK0089 // ECK0090 // ECK0091	peptidoglycan maturation (<i>meso</i>-diaminopimelate containing)	none	consistent	C 00550 Peptidoglycan biosynthesis [PATH:eco00550] // C 01501 beta-Lactam resistance [PATH:eco01501]
6-C11	ftsN	ECK3925	ECK3925_ftsN_503as	TCGTACGCGACTGCTGAGCC	FALSE	essential	cell cycle // cell division // division septum assembly // cytokinesis	Cell cycle control, cell division, chromosome partitioning	ECK3925	none	none	n/a	none
6-C12	ftsN	ECK3925	ECK3925_ftsN_952as	ATTTTGAGGGTTTCAACCCC	FALSE	essential	cell cycle // cell division // division septum assembly // cytokinesis	Cell cycle control, cell division, chromosome partitioning	ECK3925	none	none	n/a	none
6-D01	ftsN	ECK3925	ECK3925_ftsN_933s	TGCATTCGGCTCGCCGCCGG	FALSE	essential	cell cycle // cell division // division septum assembly // cytokinesis	Cell cycle control, cell division, chromosome partitioning	ECK3925	none	none	n/a	none
6-D02	ftsZ	ECK0096	ECK0096_ftsZ_608as	AAGTCCACGTTCATCAAACC	FALSE	essential	cell division // protein polymerization // cell cycle	Cell cycle control, cell division, chromosome partitioning	ECK0096	none	none	n/a	none
6-D03	ftsZ	ECK0096	ECK0096_ftsZ_1132as	CTTAATCAGCTTGCTTACGC	TRUE	essential	cell division // protein polymerization // cell cycle	Cell cycle control, cell division, chromosome partitioning	ECK0096	none	none	n/a	none
6-D04	ftsZ	ECK0096	ECK0096_ftsZ_-8s	AGAAACTATGTTTGAACCAA	TRUE	essential	cell division // protein polymerization // cell cycle	Cell cycle control, cell division, chromosome partitioning	ECK0096	none	none	n/a	none
6-D05	holA	ECK0633	ECK0633_holA_-16as	TCATCAGTTACCCAGCGTGG	FALSE	essential	DNA biosynthetic process // DNA replication // DNA-dependent DNA replication	Replication, recombination and repair	ECK0635 // ECK0634 // ECK0633 // ECK0632 // ECK0631	none	DNA polymerase III, preinitiation complex // DNA polymerase III, holoenzyme	mixed	C 03030 DNA replication [PATH:eco03030] // C 03430 Mismatch repair [PATH:eco03430] // C 03440 Homologous recombination [PATH:eco03440]
6-D06	recG	ECK3642	ECK3642_recG_0as	ATCTAACAGGCGACCTTTCA	FALSE	non-essential	response to radiation // RNA secondary structure unwinding // DNA duplex unwinding // cellular response to DNA damage stimulus // DNA recombination // DNA repair	Transcription	ECK3639 // ECK3640 // ECK3641 // ECK3642	none	none	mixed	C 03440 Homologous recombination [PATH:eco03440]
6-D07	yrbN	ECK4500	ECK4500_yrbN_-14as	TTTCATTGAAAAGTGTGAAC	FALSE	non-essential	none	none	ECK4500 // ECK3150	none	none	mixed	none
6-D08	deaD	ECK3150	ECK3150_deaD_38as	CTTCAAGGATAGGAGCCTTC	FALSE	non-essential	response to radiation // RNA secondary structure unwinding // positive regulation of translation // mRNA stabilization // ribosomal large subunit assembly // RNA catabolic process // cellular response to cold	Translation, ribosomal structure and biogenesis	ECK4500 // ECK3150	none	none	mixed	C 03018 RNA degradation [PATH:eco03018]
6-D09	tolB	ECK0729	ECK0729_tolB_-16as	TTCATCATATCTCCCTTATC	FALSE	non-essential	cellular response to bacteriocin // cell division // protein transport // bacteriocin transport // protein import	Intracellular trafficking, secretion, and vesicular transport	ECK0729 // ECK0730 // ECK0731	none	Colicin E9 translocon // The Tol-Pal Cell Envelope Complex	consistent	none
6-D10	pal	ECK0730	ECK0730_pal_22as	CATGCCGCAATTGCCATAAC	FALSE	non-essential	cell division	Cell wall/membrane/envelope biogenesis	ECK0729 // ECK0730 // ECK0731	none	The Tol-Pal Cell Envelope Complex	consistent	none
6-D11	ybgF	ECK0731	ECK0731_ybgF_60as	CTGAGCAAAAGCGGCCCAGG	FALSE	non-essential	cell cycle // protein trimerization // cell division // protein homooligomerization	Function unknown	ECK0729 // ECK0730 // ECK0731	none	none	consistent	none
6-D12	lpxK	ECK0906	ECK0906_lpxK_-1as	GACCAGATTTTTTCGATCAT	FALSE	essential	lipid metabolic process // phosphorylation // lipopolysaccharide core region biosynthetic process // lipid A biosynthetic process	Cell wall/membrane/envelope biogenesis	ECK0904 // ECK0905 // ECK0906 // ECK0907	lipid IV<sub>A</sub> biosynthesis // superpathway of lipopolysaccharide biosynthesis // superpathway of (Kdo)<SUB>2</SUB>-lipid A biosynthesis	none	mixed	C 00540 Lipopolysaccharide biosynthesis [PATH:eco00540]
6-E01	rfp	n/a	rfp_124as	AACTTTCAGTTTAGCGGTCT	TRUE	n/a	n/a	n/a	n/a	none	none	n/a	none
6-E03	mrdB	ECK0627	ECK0627_mrdB_15as	GCAGCATTGTGGGATCGAGA	FALSE	essential	cell wall organization // cell division // peptidoglycan biosynthetic process // cell cycle // regulation of cell shape	Cell cycle control, cell division, chromosome partitioning	ECK0630 // ECK0629 // ECK0628 // ECK0627 // ECK0626	none	none	consistent	none
6-E04	bioH	ECK3399	ECK3399_bioH_131as	CGAAGCCGGGCAGGTCAACA	FALSE	non-essential**	biotin biosynthetic process	General function prediction only	ECK3399	8-amino-7-oxononanoate biosynthesis I // biotin biosynthesis I	none	n/a	C 00780 Biotin metabolism [PATH:eco00780]
6-E05	btuB	ECK3958	ECK3958_btuB_37as	CCAAGCGGAAAATGCCGTGA	TRUE	essential**	ion transmembrane transport // ion transport // cobalamin transport	Coenzyme transport and metabolism	ECK3958	none	vitamin B12 outer membrane transport complex	n/a	none
6-E06	djlB	ECK0639	ECK0639_djlB_23as	CAGTCGTTTCCTCTATATCG	FALSE	essential**	none	Posttranslational modification, protein turnover, chaperones	ECK0638 // ECK0639	none	none	consistent	none
6-E07	hemE	ECK3989	ECK3989_hemE_7as	ATAACGATCGTTTTTAAGTT	FALSE	essential**	heme biosynthetic process // protoporphyrinogen IX biosynthetic process // porphyrin-containing compound biosynthetic process // uroporphyrinogen III biosynthetic process // protoporphyrinogen IX biosynthetic process from glutamate	Coenzyme transport and metabolism	ECK3988 // ECK3989 // ECK3990 // ECK3991	superpathway of heme <i>b</i> biosynthesis from uroporphyrinogen-III // heme <i>b</i> biosynthesis I (aerobic) // heme <i>b</i> biosynthesis II (anaerobic)	none	mixed	C 00860 Porphyrin and chlorophyll metabolism [PATH:eco00860]
6-E08	rplY	ECK2179	ECK2179_rplY_53as	TGTTAGCGGCACGCAGGCGG	FALSE	essential**	ribosomal large subunit assembly // response to radiation // negative regulation of translation // translation	Translation, ribosomal structure and biogenesis	ECK2179	none	none	n/a	C 03010 Ribosome [PATH:eco03010]
6-E09	rpsO	ECK3154	ECK3154_rpsO_67as	TACCTGAACTTCGGTAGAAC	FALSE	essential**	ribosomal small subunit assembly // regulation of translation // translation // mRNA polyadenylation	Translation, ribosomal structure and biogenesis	ECK3154	none	none	n/a	C 03010 Ribosome [PATH:eco03010]
6-E10	tpr	ECK1224	ECK1224_tpr	CTGGCGCTCGAGTCGAACCT	FALSE	essential**	none	none	ECK1224	none	none	n/a	none
6-E11	yiaD	ECK3539	ECK3539_yiaD_28as	CAGAGCGCCACTCACTACGG	FALSE	essential**	none	Cell wall/membrane/envelope biogenesis	ECK3539	none	none	n/a	none
7-pool	non-targeting	n/a	control_gfp	CATCTAATTCAACAAGAATT	NA	n/a	n/a	n/a	n/a	none	none	n/a	none
7-pool	non-targeting	n/a	control_c2	CATCAATGTAACGAGTAAAT	NA	n/a	n/a	n/a	n/a	none	none	n/a	none
7-pool	non-targeting	n/a	control_c3	CAGGCTGTTCGGGTCACCGA	NA	n/a	n/a	n/a	n/a	none	none	n/a	none
7-pool	non-targeting	n/a	control_c4	TGTAGAACCGGACGGAGTGC	NA	n/a	n/a	n/a	n/a	none	none	n/a	none
7-pool	non-targeting	n/a	control_c6	CTTTTGTAGTAAGGGCTAGG	NA	n/a	n/a	n/a	n/a	none	none	n/a	none
7-pool	non-targeting	n/a	control_c7	CCACAAAACATATTCCGGCG	NA	n/a	n/a	n/a	n/a	none	none	n/a	none
7-pool	non-targeting	n/a	control_c11	ATGAGAATTTCTCAAATTGC	NA	n/a	n/a	n/a	n/a	none	none	n/a	none
7-pool	non-targeting	n/a	control_c16	CGAACGTGGACACAGGAAGA	NA	n/a	n/a	n/a	n/a	none	none	n/a	none
7-pool	non-targeting	n/a	control_c17	AAGGGCAGTCTGCTGAAGAA	NA	n/a	n/a	n/a	n/a	none	none	n/a	none
7-pool	non-targeting	n/a	control_c18	AAAACTAAGAAACGACCTCT	NA	n/a	n/a	n/a	n/a	none	none	n/a	none
7-pool	non-targeting	n/a	control_c20	CCGGCTATTACATCTTAACC	NA	n/a	n/a	n/a	n/a	none	none	n/a	none
7-pool	non-targeting	n/a	control_c21	CATAAGAAATCATATTCCAC	NA	n/a	n/a	n/a	n/a	none	none	n/a	none
7-pool	non-targeting	n/a	control_c23	CCAGAGGCGCCGAAACAAGC	NA	n/a	n/a	n/a	n/a	none	none	n/a	none
7-pool	non-targeting	n/a	control_c24	CTGACATAGTCCAGGGCGAA	NA	n/a	n/a	n/a	n/a	none	none	n/a	none
7-pool	non-targeting	n/a	control_c26	GCAAAGTGTTAGAATCGGAA	NA	n/a	n/a	n/a	n/a	none	none	n/a	none
7-pool	non-targeting	n/a	control_c27	CTTACTCTCGCAGCGAATAG	NA	n/a	n/a	n/a	n/a	none	none	n/a	none
7-pool	non-targeting	n/a	control_c28	GTTCCTTCGCCACAGCGCCT	NA	n/a	n/a	n/a	n/a	none	none	n/a	none
7-pool	non-targeting	n/a	control_c29	GTATCCGGACCGGAGTCTTT	NA	n/a	n/a	n/a	n/a	none	none	n/a	none
7-pool	non-targeting	n/a	control_c31	ACAAGGGCTTTGGGTCACAT	NA	n/a	n/a	n/a	n/a	none	none	n/a	none
7-pool	non-targeting	n/a	control_c32	GCTCCGCGCCCAAGTTGTCG	NA	n/a	n/a	n/a	n/a	none	none	n/a	none
7-pool	non-targeting	n/a	control_c34	CGACTTAAATTGATAAACGA	NA	n/a	n/a	n/a	n/a	none	none	n/a	none
7-pool	non-targeting	n/a	control_c35	GAATCGCTTTATGCCTATTG	NA	n/a	n/a	n/a	n/a	none	none	n/a	none
7-pool	non-targeting	n/a	control_c36	CGTCCCCTGGCCAAGCAGCA	NA	n/a	n/a	n/a	n/a	none	none	n/a	none
7-pool	non-targeting	n/a	control_c38	AATCAGCTCATATGTATGCT	NA	n/a	n/a	n/a	n/a	none	none	n/a	none
7-pool	non-targeting	n/a	control_c40	AGTAAGTCTATCAGGGGTTG	NA	n/a	n/a	n/a	n/a	none	none	n/a	none
7-pool	non-targeting	n/a	control_c44	TTGACCTTGTTCGTCGATCG	NA	n/a	n/a	n/a	n/a	none	none	n/a	none
7-pool	non-targeting	n/a	control_c46	AAGGGACGGGATAAGATGTC	NA	n/a	n/a	n/a	n/a	none	none	n/a	none
7-pool	non-targeting	n/a	control_c47	GGGACCTGAACTTTAACGCT	NA	n/a	n/a	n/a	n/a	none	none	n/a	none
7-pool	non-targeting	n/a	control_c48	AAAGTAAGCTTAATAGTTAT	NA	n/a	n/a	n/a	n/a	none	none	n/a	none
7-pool	non-targeting	n/a	control_c49	CCACAACGAGGATCGATAGC	NA	n/a	n/a	n/a	n/a	none	none	n/a	none
7-pool	non-targeting	n/a	control_c51	GAGCATTTCGTGCTCGTCGC	NA	n/a	n/a	n/a	n/a	none	none	n/a	none
7-pool	non-targeting	n/a	control_c54	TAAATGTGTGTGTGGAACCG	NA	n/a	n/a	n/a	n/a	none	none	n/a	none
7-pool	non-targeting	n/a	control_c57	AGACGGAATTTGCCAAAAAG	NA	n/a	n/a	n/a	n/a	none	none	n/a	none
7-pool	non-targeting	n/a	control_c59	TTCATTCAAGTTTGATCGTA	NA	n/a	n/a	n/a	n/a	none	none	n/a	none
7-pool	non-targeting	n/a	control_c61	CGCCTATGTGTGCCCCCATT	NA	n/a	n/a	n/a	n/a	none	none	n/a	none
7-pool	non-targeting	n/a	control_c62	GCTTGATCAGCTCTTCACGA	NA	n/a	n/a	n/a	n/a	none	none	n/a	none
7-pool	non-targeting	n/a	control_c63	CAGTTAAACAATCAGAGCCA	NA	n/a	n/a	n/a	n/a	none	none	n/a	none
7-pool	non-targeting	n/a	control_c64	TAGGCACATCTCTATATAGC	NA	n/a	n/a	n/a	n/a	none	none	n/a	none
7-pool	non-targeting	n/a	control_c66	ATGTAATAACACGCCTACCT	NA	n/a	n/a	n/a	n/a	none	none	n/a	none
7-pool	non-targeting	n/a	control_c67	TAAAATCGGGCACATTTAAT	NA	n/a	n/a	n/a	n/a	none	none	n/a	none
7-pool	non-targeting	n/a	control_c68	TGAAAGGTCCGGAAGCCAGC	NA	n/a	n/a	n/a	n/a	none	none	n/a	none
7-pool	non-targeting	n/a	control_c70	GCAAGTGTCCAGCCAATCTT	NA	n/a	n/a	n/a	n/a	none	none	n/a	none
7-pool	non-targeting	n/a	control_c72	AGGCTGACCCGTACACAGCG	NA	n/a	n/a	n/a	n/a	none	none	n/a	none
7-pool	non-targeting	n/a	control_c74	GAGGTGAGCGCAGACAGTAT	NA	n/a	n/a	n/a	n/a	none	none	n/a	none
7-pool	non-targeting	n/a	control_c75	TGGGGCTCATTAAGGCTCAC	NA	n/a	n/a	n/a	n/a	none	none	n/a	none
7-pool	non-targeting	n/a	control_c77	GCCCGACAAGAAACACCCTG	NA	n/a	n/a	n/a	n/a	none	none	n/a	none
7-pool	non-targeting	n/a	control_c79	CCTCGACCATACAGTAAACG	NA	n/a	n/a	n/a	n/a	none	none	n/a	none
7-pool	non-targeting	n/a	control_c80	TCCGTTGTAAGGAGTGCCCG	NA	n/a	n/a	n/a	n/a	none	none	n/a	none
7-pool	non-targeting	n/a	control_c81	CCGTGCATAGTGATATCGGT	NA	n/a	n/a	n/a	n/a	none	none	n/a	none
7-pool	ftsZ	ECK0096	ECK0096_ftsZ_133as	TTTACGCAGCGCTTGTGCAT	NA	essential	cell division // protein polymerization // cell cycle	Cell cycle control, cell division, chromosome partitioning	ECK0096	none	none	n/a	none
7-pool	mreB	ECK3239	ECK3239_mreB_67as	TTGTCCTTTTACATAAATGA	NA	essential	FtsZ-dependent cytokinesis // negative regulation of cell division // cell morphogenesis // regulation of chromosome segregation // regulation of cell shape	Cell cycle control, cell division, chromosome partitioning	ECK3239	none	none	n/a	none
7-pool	zipA	ECK2407	ECK2407_zipA_82as	AGAAGATCGTTCTTTACGGC	NA	essential	cell septum assembly // cell division // cell cycle // division septum assembly	Cell cycle control, cell division, chromosome partitioning	ECK2407	none	none	n/a	none
7-pool	zipA	ECK2407	ECK2407_zipA_110as	TTCGTTTTAATGGCCGATCG	NA	essential	cell septum assembly // cell division // cell cycle // division septum assembly	Cell cycle control, cell division, chromosome partitioning	ECK2407	none	none	n/a	none
7-pool	rpoE	ECK2571	ECK2571_rpoE_45as	AGGCTTTCTGATCTCCCTTC	NA	essential	transcription, DNA-templated // DNA-templated transcription, initiation // response to osmotic stress // regulation of transcription, DNA-templated // response to temperature stimulus	Transcription	ECK2571 // ECK2570 // ECK2569 // ECK2568	none	RNA polymerase sigma 24	consistent	none
7-pool	rpoE	ECK2571	ECK2571_rpoE_64as	GCGCACTACCAGTAAGTTAA	NA	essential	transcription, DNA-templated // DNA-templated transcription, initiation // response to osmotic stress // regulation of transcription, DNA-templated // response to temperature stimulus	Transcription	ECK2571 // ECK2570 // ECK2569 // ECK2568	none	RNA polymerase sigma 24	consistent	none
7-pool	murI	ECK3959	ECK3959_murI_33as	GAAGGTGTAGCTGCCAGACA	NA	essential	cell wall organization // metabolic process // nitrogen compound metabolic process // regulation of cell shape // peptidoglycan biosynthetic process	Cell wall/membrane/envelope biogenesis	ECK3959	peptidoglycan biosynthesis I (<I>meso</I>-diaminopimelate containing) // UDP-<i>N</i>-acetylmuramoyl-pentapeptide biosynthesis I (<i>meso</i>-diaminopimelate containing)	none	n/a	C 00471 D-Glutamine and D-glutamate metabolism [PATH:eco00471]
7-pool	murI	ECK3959	ECK3959_murI_10as	TGTATTCCCGTCCTGCAGTT	NA	essential	cell wall organization // metabolic process // nitrogen compound metabolic process // regulation of cell shape // peptidoglycan biosynthetic process	Cell wall/membrane/envelope biogenesis	ECK3959	peptidoglycan biosynthesis I (<I>meso</I>-diaminopimelate containing) // UDP-<i>N</i>-acetylmuramoyl-pentapeptide biosynthesis I (<i>meso</i>-diaminopimelate containing)	none	n/a	C 00471 D-Glutamine and D-glutamate metabolism [PATH:eco00471]
7-pool	yrfF	ECK3385	ECK3385_yrfF_79as	CCAGGGCAGCTGACGCCGTC	NA	essential	none	none	ECK3385	none	none	n/a	none
7-pool	mreC	ECK3238	ECK3238_mreC_44as	CCACCAGCACCGCCAGAATA	NA	essential	establishment or maintenance of cell polarity regulating cell shape // regulation of cell shape	Cell wall/membrane/envelope biogenesis	ECK3238 // ECK3237 // ECK3236 // ECK3235	none	none	mixed	none
7-pool	mreC	ECK3238	ECK3238_mreC_85as	GAACGTCCCCAGGCGGCTGT	NA	essential	establishment or maintenance of cell polarity regulating cell shape // regulation of cell shape	Cell wall/membrane/envelope biogenesis	ECK3238 // ECK3237 // ECK3236 // ECK3235	none	none	mixed	none
7-pool	folA	ECK0049	ECK0049_folA_63as	AGATCGGCAGGCAGGTTCCA	NA	essential	tetrahydrofolate biosynthetic process // nucleotide biosynthetic process // glycine biosynthetic process // response to drug // oxidation-reduction process // response to antibiotic // response to methotrexate // one-carbon metabolic process // folic acid biosynthetic process // 10-formyltetrahydrofolate biosynthetic process	Coenzyme transport and metabolism	ECK0049	superpathway of tetrahydrofolate biosynthesis // tetrahydrofolate biosynthesis // superpathway of chorismate metabolism // <i>N</i><sup>10</sup>-formyl-tetrahydrofolate biosynthesis	none	n/a	C 00790 Folate biosynthesis [PATH:eco00790] // C 00670 One carbon pool by folate [PATH:eco00670]
7-pool	folA	ECK0049	ECK0049_folA_117as	GTGATTATGGGCCGCCATAC	NA	essential	tetrahydrofolate biosynthetic process // nucleotide biosynthetic process // glycine biosynthetic process // response to drug // oxidation-reduction process // response to antibiotic // response to methotrexate // one-carbon metabolic process // folic acid biosynthetic process // 10-formyltetrahydrofolate biosynthetic process	Coenzyme transport and metabolism	ECK0049	superpathway of tetrahydrofolate biosynthesis // tetrahydrofolate biosynthesis // superpathway of chorismate metabolism // <i>N</i><sup>10</sup>-formyl-tetrahydrofolate biosynthesis	none	n/a	C 00790 Folate biosynthesis [PATH:eco00790] // C 00670 One carbon pool by folate [PATH:eco00670]

## Sheet: sgRNA sequencing results
sample_id	sample_name	total_seq_count	sgRNA_mapped	sgRNA_conta_sum	sgRNA_conta_1	sgRNA_conta_2	sgRNA_conta_3	other_seq_count	sgRNA_conta_1_source	sgRNA_conta_1_name	sgRNA_conta_2_source	sgRNA_conta_2_name	sgRNA_conta_3_source	sgRNA_conta_3_name	Major contamination fraction
1-WellA04	ispH	93361	93272	0	0	0	0	89							0
4-WellG12	panC	9128	9115	0	0	0	0	13							0
5-WellA12	trpE	4114	4110	0	0	0	0	4							0
5-WellB05	aroD	205239	205065	1	1	0	0	173	2-B05	rplS					4.87237e-06
4-WellH07	fes	102621	102536	1	1	0	0	84	2-B05	rplS					9.74459e-06
3-WellG08	rpoB	119504	119396	2	2	0	0	106	2-B05	rplS					1.67358e-05
2-WellB05	rplS	127902	127805	3	3	0	0	94	1-B06	pyrH					2.34555e-05
4-WellF06	ymfK	119635	119528	3	3	0	0	104	2-B05	rplS					2.50763e-05
3-WellH07	nadD	114965	114890	7	4	1	1	68	2-B05	rplS	2-F07	rpmC	3-G06	ftsA	3.47932e-05
4-WellG07	leuB	92660	92575	5	4	1	0	80	2-B05	rplS	2-F07	rpmC			4.31686e-05
4-WellF08	minE	105729	105635	6	5	1	0	88	2-B05	rplS	6-F01	rfp			4.72907e-05
3-WellB07	ppa	113003	112916	8	6	1	1	79	2-B05	rplS	2-F07	rpmC	3-G12	murE	5.30959e-05
4-WellG10	nadC	110813	110705	6	6	0	0	102	2-B05	rplS					5.41453e-05
1-WellH06	topA	178510	178351	19	12	4	2	140	2-B05	rplS	2-A05	ligA	3-H06	murI	6.72231e-05
5-WellB10	hisH	234639	234396	18	17	1	0	225	2-B05	rplS	2-F07	rpmC			7.24517e-05
4-WellB02	suhB	117743	117656	11	9	1	1	76	2-B05	rplS	3-B03	chpS	4-H08	gltA	7.64377e-05
4-WellH05	purK	194636	194417	20	16	2	2	199	2-B05	rplS	3-G06	ftsA	3-G12	murE	8.22047e-05
4-WellC05	priA	85107	85031	7	7	0	0	69	2-B05	rplS					8.22494e-05
1-WellH03	thrS	55624	55578	5	5	0	0	41	2-B05	rplS					8.98893e-05
6-WellE08	deaD	144164	144013	15	13	1	1	136	2-B05	rplS	2-F07	rpmC	2-F08	rpsC	9.01751e-05
1-WellA03	lspA	63200	63133	6	6	0	0	61	2-B05	rplS					9.49367e-05
1-WellH04	nadE	93597	93485	10	9	1	0	102	2-B05	rplS	3-G12	murE			9.61569e-05
3-WellG06	ftsA	147766	147627	27	16	10	1	112	2-B05	rplS	2-A05	ligA	2-G08	glyQ	0.000108279
5-WellH12	dacC	27475	27442	3	3	0	0	30	2-B05	rplS					0.00010919
4-WellG05	leuD	137909	137782	22	16	2	2	105	2-B05	rplS	2-F07	rpmC	3-G06	ftsA	0.000116019
6-WellC08	accD	123557	123418	32	15	13	2	107	1-B12	lpxD	2-B05	rplS	3-G05	ftsL	0.000121401
4-WellE10	yhhQ	122791	122651	16	15	1	0	124	2-B05	rplS	2-F08	rpsC			0.000122159
6-WellE09	tolB	176598	176393	23	22	1	0	182	2-B05	rplS	3-G06	ftsA			0.000124577
3-WellA10	rplJ	103729	103639	20	13	6	1	70	2-B05	rplS	4-A10	folD	4-H08	gltA	0.000125327
4-WellA11	mnmA	78783	78699	13	10	3	0	71	2-B05	rplS	3-A12	dusA			0.000126931
6-WellC09	ftsN	178796	178594	26	23	2	1	176	2-B05	rplS	2-F07	rpmC	6-F01	rfp	0.000128638
3-WellA06	nusG	114992	114863	25	15	6	1	104	2-B05	rplS	4-A06	murB	1-F05	acpP	0.000130444
6-WellA09	dicC	199383	199184	29	27	2	0	170	2-B05	rplS	3-G05	ftsL			0.000135418
3-WellD03	pmrR	88277	88174	13	12	1	0	90	2-B05	rplS	2-G08	glyQ			0.000135936
3-WellH03	mreB	43776	43730	6	6	0	0	40	2-B05	rplS					0.000137061
6-WellD11	ftsZ	194789	194540	27	27	0	0	222	2-B05	rplS					0.000138612
3-WellB03	chpS	115245	115106	16	16	0	0	123	2-B05	rplS					0.000138835
4-WellH08	gltA	114449	114353	18	16	1	1	78	2-B05	rplS	2-F08	rpsC	3-G06	ftsA	0.0001398
1-WellH01	rplT	62332	62265	9	9	0	0	58	2-B05	rplS					0.000144388
2-WellC12	ribB	20618	20597	3	3	0	0	18	2-B05	rplS					0.000145504
5-WellA10	trpC	142360	142178	31	21	9	1	151	2-B05	rplS	5-A09	trpB	3-G12	murE	0.000147513
6-WellD10	ftsZ	169456	169234	27	25	1	1	195	2-B05	rplS	3-G12	murE	4-B08	lptB	0.000147531
6-WellF01	rfp	54123	54047	15	8	7	0	61	5-F01	cysG	2-B05	rplS			0.000147811
6-WellE12	lpxK	92970	92869	17	14	1	1	84	2-B05	rplS	2-F07	rpmC	3-G06	ftsA	0.000150586
6-WellB01	serU	59715	59632	10	9	1	0	73	2-B05	rplS	2-F07	rpmC			0.000150716
3-WellH05	murG	158433	158257	38	24	12	1	138	2-B05	rplS	4-A04	murF	3-G06	ftsA	0.000151484
3-WellB04	lptF	122707	122575	28	19	7	2	104	2-B05	rplS	4-B04	alaS	3-G06	ftsA	0.00015484
2-WellC04	lgt	103295	103197	16	16	0	0	82	2-B05	rplS					0.000154896
3-WellE11	fnrS	83817	83723	16	13	1	1	78	2-B05	rplS	2-F07	rpmC	3-G06	ftsA	0.0001551
4-WellC03	gpsA	95539	95442	19	15	3	1	78	2-B05	rplS	3-G05	ftsL	2-F07	rpmC	0.000157004
6-WellA12	rlmE	87740	87650	15	14	1	0	75	2-B05	rplS	3-G06	ftsA			0.000159562
2-WellG12	dfp	18796	18778	3	3	0	0	15	2-B05	rplS					0.000159608
4-WellG03	carB	129452	129312	21	21	0	0	119	2-B05	rplS					0.000162222
4-WellH10	bioA	55171	55107	9	9	0	0	55	2-B05	rplS					0.000163129
5-WellE05	thyA	220319	220095	37	36	1	0	187	2-B05	rplS	2-G08	glyQ			0.000163399
3-WellD08	ilvX	117407	117266	23	20	2	1	118	2-B05	rplS	4-D08	purB	6-F01	rfp	0.000170348
1-WellG08	fabI	98567	98472	21	17	2	1	74	2-B05	rplS	3-G12	murE	2-F08	rpsC	0.000172472
6-WellE06	recG	132341	132210	27	23	2	1	104	2-B05	rplS	2-F07	rpmC	3-G06	ftsA	0.000173793
6-WellB05	rcsB	74368	74261	14	13	1	0	93	2-B05	rplS	3-G05	ftsL			0.000174806
5-WellE04	argA	153053	152868	32	27	3	1	153	2-B05	rplS	3-G12	murE	3-G05	ftsL	0.000176409
5-WellD07	nadB	197562	197366	44	35	3	2	152	2-B05	rplS	3-G06	ftsA	3-G12	murE	0.00017716
3-WellG05	ftsL	116734	116604	26	21	3	2	104	2-B05	rplS	4-G05	leuD	2-F08	rpsC	0.000179896
3-WellB11	valS	72050	71966	15	13	2	0	69	2-B05	rplS	4-B11	rpsM			0.00018043
2-WellD08	rplU	110254	110143	25	20	2	2	86	2-B05	rplS	1-D09	holA	3-G06	ftsA	0.000181399
4-WellH06	purE	148239	148106	29	27	1	1	104	2-B05	rplS	3-G06	ftsA	4-H08	gltA	0.000182138
5-WellE10	folP	246115	245878	46	45	1	0	191	2-B05	rplS	6-F01	rfp			0.000182841
5-WellB08	hisC	267627	267366	53	50	2	1	208	2-B05	rplS	3-G05	ftsL	2-F07	rpmC	0.000186827
1-WellD04	dnaX	96224	96127	20	18	1	1	77	2-B05	rplS	3-G12	murE	6-F01	rfp	0.000187064
5-WellF07	ilvB	197545	197311	38	37	1	0	196	2-B05	rplS	2-F08	rpsC			0.000187299
2-WellB03	pssA	101098	101001	26	19	2	1	71	2-B05	rplS	2-F07	rpmC	1-B04	rpsB	0.000187936
4-WellE09	mlaB	121070	120922	25	23	2	0	123	2-B05	rplS	3-G12	murE			0.000189973
3-WellB05	ssb	78538	78429	20	15	3	1	89	2-B05	rplS	4-B05	prfB	2-F08	rpsC	0.00019099
3-WellF10	trpT	121202	121064	28	24	1	1	110	2-B05	rplS	2-F07	rpmC	3-G05	ftsL	0.000198017
5-WellA09	trpB	242254	242025	50	48	1	1	179	2-B05	rplS	2-F12	rplD	3-G06	ftsA	0.000198139
6-WellB02	rcsF	120837	120690	25	24	1	0	122	2-B05	rplS	3-G06	ftsA			0.000198615
2-WellG02	rpsJ	125626	125502	31	25	2	2	93	2-B05	rplS	3-G06	ftsA	3-G12	murE	0.000199003
3-WellA12	dusA	49958	49907	10	10	0	0	41	2-B05	rplS					0.000200168
1-WellH08	argS	152663	152505	34	31	1	1	124	2-B05	rplS	2-F07	rpmC	2-H08	glmS	0.000203062
6-WellA06	mrcA	176516	176304	37	36	1	0	175	2-B05	rplS	2-F07	rpmC			0.000203948
4-WellE02	tadA	102764	102650	22	21	1	0	92	2-B05	rplS	2-F07	rpmC			0.000204352
2-WellA05	ligA	116577	116426	27	24	1	1	124	2-B05	rplS	1-F09	lolD	3-G06	ftsA	0.000205873
4-WellG11	panD	82039	81933	21	17	2	2	85	2-B05	rplS	2-F07	rpmC	3-G12	murE	0.000207219
4-WellA12	yejM	9559	9547	2	2	0	0	10	2-B05	rplS					0.000209227
3-WellE08	argU	123153	123047	27	26	1	0	79	2-B05	rplS	3-E07	mgrR			0.00021112
3-WellE04	sokX	131320	131166	39	28	7	2	115	2-B05	rplS	2-C03	mazE	3-G05	ftsL	0.00021322
4-WellE11	bcsB	98136	97995	23	21	1	1	118	2-B05	rplS	3-G06	ftsA	6-F01	rfp	0.000213989
5-WellG08	ppc	196133	195914	47	42	2	2	172	2-B05	rplS	3-G06	ftsA	3-G12	murE	0.00021414
6-WellD12	ftsZ	121155	121023	30	26	3	1	102	2-B05	rplS	3-G12	murE	2-F07	rpmC	0.000214601
5-WellB06	hisG	190554	190357	41	41	0	0	156	2-B05	rplS					0.000215162
6-WellB10	rodZ	222903	222644	49	48	1	0	210	2-B05	rplS	2-F07	rpmC			0.00021534
2-WellG10	coaD	101555	101457	23	22	1	0	75	2-B05	rplS	1-D11	leuS			0.000216631
3-WellB01	dnaB	96820	96694	24	21	2	1	102	2-B05	rplS	2-G08	glyQ	2-F08	rpsC	0.000216897
1-WellC11	ribD	91185	91095	22	20	1	1	68	2-B05	rplS	2-F07	rpmC	3-G05	ftsL	0.000219334
5-WellA11	trpD	163946	163763	37	36	1	0	146	2-B05	rplS	2-F07	rpmC			0.000219584
5-WellG07	metL	149290	149155	35	33	1	1	100	2-B05	rplS	2-F08	rpsC	6-F01	rfp	0.000221046
5-WellG03	metE	31588	31553	7	7	0	0	28	2-B05	rplS					0.000221603
4-WellA09	nusB	125832	125687	34	28	3	2	111	2-B05	rplS	3-A10	rplJ	3-G12	murE	0.000222519
5-WellF01	cysG	49316	49238	11	11	0	0	67	2-B05	rplS					0.000223051
5-WellB04	pabB	174496	174352	39	39	0	0	105	2-B05	rplS					0.000223501
3-WellH06	murI	168511	168335	41	38	1	1	135	2-B05	rplS	2-G08	glyQ	3-G12	murE	0.000225505
4-WellC02	glyS	101364	101205	39	23	13	1	120	2-B05	rplS	1-A02	ileS	3-C03	ykgR	0.000226905
5-WellE09	argG	273442	273136	67	63	1	1	239	2-B05	rplS	2-F07	rpmC	3-G05	ftsL	0.000230396
6-WellA08	minC	242132	241836	67	56	6	2	229	2-B05	rplS	1-B12	lpxD	3-G06	ftsA	0.000231279
1-WellB09	cdsA	146669	146486	37	34	3	0	146	2-B05	rplS	2-B09	grpE			0.000231814
3-WellF09	cysT	116367	116232	28	27	1	0	107	2-B05	rplS	3-G06	ftsA			0.000232025
5-WellD08	pheA	214984	214738	52	50	1	1	194	2-B05	rplS	2-F08	rpsC	3-G06	ftsA	0.000232575
5-WellF09	atpB	234546	234308	65	55	5	2	173	2-B05	rplS	2-F07	rpmC	3-G12	murE	0.000234496
1-WellH05	gapA	181025	180846	56	43	9	2	123	2-B05	rplS	2-H05	rpmH	1-F09	lolD	0.000237536
4-WellB08	lptB	117758	117622	29	28	1	0	107	2-B05	rplS	2-F07	rpmC			0.000237776
6-WellC01	ftsZ	92455	92324	25	22	1	1	106	2-B05	rplS	2-F07	rpmC	3-G06	ftsA	0.000237954
5-WellG11	argC	146998	146829	38	35	2	1	131	2-B05	rplS	3-G12	murE	3-G05	ftsL	0.000238098
5-WellG06	metB	96254	96116	31	23	3	2	107	2-B05	rplS	3-G06	ftsA	3-G12	murE	0.000238951
3-WellF02	rnpB	104442	104317	27	25	1	1	98	2-B05	rplS	2-F07	rpmC	3-G06	ftsA	0.000239367
3-WellE12	leuW	91271	91141	37	22	10	2	93	2-B05	rplS	3-E07	mgrR	2-F07	rpmC	0.00024104
3-WellF07	hisR	119543	119407	35	29	4	1	101	2-B05	rplS	3-G06	ftsA	2-F07	rpmC	0.000242591
4-WellB09	rpsI	115407	115291	39	28	8	1	77	2-B05	rplS	3-B10	tsaE	1-F09	lolD	0.00024262
6-WellD09	ftsN	160699	160494	40	39	1	0	165	2-B05	rplS	3-G06	ftsA			0.00024269
5-WellD09	tyrA	196476	196274	53	48	1	1	149	2-B05	rplS	2-F07	rpmC	2-F08	rpsC	0.000244305
2-WellF11	rplW	69108	69017	18	17	1	0	73	2-B05	rplS	3-G06	ftsA			0.000245992
5-WellB03	pdxH	162546	162363	43	40	3	0	140	2-B05	rplS	2-F07	rpmC			0.000246084
3-WellA09	birA	150153	149965	44	37	2	2	144	2-B05	rplS	2-F07	rpmC	3-G12	murE	0.000246415
3-WellF04	thrU	12168	12150	3	3	0	0	15	2-B05	rplS					0.000246548
3-WellE03	ibsC	109483	109355	30	27	2	1	98	2-B05	rplS	3-G06	ftsA	3-G12	murE	0.000246614
6-WellD01	ddlB	68905	68831	18	17	1	0	56	2-B05	rplS	6-F01	rfp			0.000246716
5-WellF10	ilvE	247040	246731	64	61	2	1	245	2-B05	rplS	3-G06	ftsA	3-G05	ftsL	0.000246924
4-WellG06	leuC	121146	121010	32	30	1	1	104	2-B05	rplS	3-B12	dnaC	6-F01	rfp	0.000247635
6-WellC12	folA	153046	152845	43	38	2	1	158	2-B05	rplS	3-G06	ftsA	2-F07	rpmC	0.000248291
4-WellH02	proB	64160	64092	19	16	1	1	49	2-B05	rplS	1-A01	ribF	1-A02	ileS	0.000249377
2-WellH11	hemD	87906	87810	26	22	1	1	70	2-B05	rplS	2-F07	rpmC	3-G05	ftsL	0.000250267
5-WellA05	pyrD	163405	163214	44	41	1	1	147	2-B05	rplS	2-F07	rpmC	2-G08	glyQ	0.00025091
5-WellE07	serA	248184	247925	69	63	2	2	190	2-B05	rplS	2-G08	glyQ	3-G12	murE	0.000253844
6-WellE10	pal	219812	219558	63	56	4	1	191	2-B05	rplS	3-G06	ftsA	1-C02	lpxA	0.000254763
3-WellH09	murC	113798	113663	29	29	0	0	106	2-B05	rplS					0.000254838
6-WellD02	degS	94100	93981	24	24	0	0	95	2-B05	rplS					0.000255048
5-WellB02	pyrF	113099	112965	33	29	3	1	101	2-B05	rplS	2-F07	rpmC	3-G05	ftsL	0.000256413
6-WellB04	rcsD	139482	139324	43	36	3	2	115	2-B05	rplS	3-G12	murE	4-H08	gltA	0.000258098
4-WellC06	coaA	108372	108257	33	28	2	1	82	2-B05	rplS	3-G12	murE	2-F07	rpmC	0.000258369
6-WellC11	lolA	216668	216400	64	56	3	1	204	2-B05	rplS	2-F07	rpmC	1-C03	lpxB	0.00025846
3-WellA08	lexA	106973	106760	41	28	11	1	172	2-B05	rplS	2-A08	dapA	3-G05	ftsL	0.000261748
4-WellA01	rplV	60586	60501	16	16	0	0	69	2-B05	rplS					0.000264087
1-WellB10	rseP	112086	111960	35	30	1	1	91	2-B05	rplS	2-F07	rpmC	3-G05	ftsL	0.000267652
1-WellB07	frr	136717	136546	43	37	4	1	128	2-B05	rplS	3-G06	ftsA	1-E08	mukE	0.000270632
4-WellA03	ftsH	69269	69202	21	19	1	1	46	2-B05	rplS	3-G12	murE	6-F01	rfp	0.000274293
6-WellC06	folC	158894	158673	45	44	1	0	176	2-B05	rplS	3-G12	murE			0.000276914
5-WellB01	cysB	46873	46813	13	13	0	0	47	2-B05	rplS					0.000277345
1-WellH10	metG	68478	68424	20	19	1	0	34	2-B05	rplS	3-G06	ftsA			0.000277461
1-WellD03	ispA	118642	118488	36	33	2	1	118	2-B05	rplS	3-G12	murE	2-G08	glyQ	0.000278148
2-WellH04	dnaA	139740	139597	45	39	3	1	98	2-B05	rplS	3-G12	murE	2-F07	rpmC	0.00027909
4-WellD07	cydC	89501	89383	31	25	5	1	87	2-B05	rplS	3-D08	ilvX	4-H08	gltA	0.000279326
2-WellD12	rplM	10719	10704	3	3	0	0	12	2-B05	rplS					0.000279877
3-WellB09	alsK	124745	124581	39	35	3	1	125	2-B05	rplS	4-B09	rpsI	2-A01	gyrA	0.000280572
4-WellF09	minD	109962	109860	37	31	2	2	65	2-B05	rplS	2-F07	rpmC	3-G06	ftsA	0.000281916
5-WellD05	purL	155900	155732	48	44	3	1	120	2-B05	rplS	3-G06	ftsA	4-H08	gltA	0.000282232
4-WellD11	ydfB	106058	105927	34	30	2	1	97	2-B05	rplS	3-G06	ftsA	3-G12	murE	0.000282864
5-WellC10	cysP	250372	250067	73	71	1	1	232	2-B05	rplS	2-F07	rpmC	2-G08	glyQ	0.000283578
3-WellG07	ftsB	108650	108518	34	31	1	1	98	2-B05	rplS	3-G05	ftsL	3-G06	ftsA	0.00028532
5-WellA04	aroA	156219	156048	48	45	1	1	123	2-B05	rplS	2-G08	glyQ	3-G06	ftsA	0.000288057
2-WellF08	rpsC	121309	121168	36	35	1	0	105	2-B05	rplS	3-G06	ftsA			0.000288519
4-WellB10	tsaC	131702	131548	44	38	2	2	110	2-B05	rplS	3-G06	ftsA	3-G12	murE	0.00028853
6-WellA05	dacB	138053	137840	44	40	2	1	169	2-B05	rplS	1-C01	fabZ	2-F08	rpsC	0.000289744
2-WellE08	rpsK	113499	113348	46	33	9	2	105	2-B05	rplS	1-F07	holB	3-G06	ftsA	0.000290751
1-WellH07	aspS	144284	144127	44	42	1	1	113	2-B05	rplS	2-G08	glyQ	6-F01	rfp	0.000291093
5-WellA07	icd	163692	163489	52	48	2	1	151	2-B05	rplS	3-G06	ftsA	2-F07	rpmC	0.000293234
5-WellF08	atpC	204473	204244	64	60	2	1	165	2-B05	rplS	2-F07	rpmC	3-B12	dnaC	0.000293437
6-WellD03	dnaE	112413	112267	36	33	3	0	110	2-B05	rplS	3-G06	ftsA			0.00029356
1-WellH02	infC	112004	111877	34	33	1	0	93	2-B05	rplS	2-F07	rpmC			0.000294632
2-WellA04	gltX	71119	71031	22	21	1	0	66	2-B05	rplS	3-G06	ftsA			0.00029528
4-WellG09	leuL	108144	107995	34	32	1	1	115	2-B05	rplS	3-G05	ftsL	3-G06	ftsA	0.000295902
2-WellF10	rplB	121355	121211	41	36	2	1	103	2-B05	rplS	3-G12	murE	2-F07	rpmC	0.00029665
2-WellA07	dapE	126627	126470	40	38	1	1	117	2-B05	rplS	2-F07	rpmC	3-G06	ftsA	0.000300094
2-WellB08	ffh	96534	96452	34	29	3	1	48	2-B05	rplS	3-G12	murE	2-F03	rpsN	0.000300412
6-WellB03	rcsA	162152	161911	60	49	5	2	181	2-B05	rplS	2-F07	rpmC	3-G12	murE	0.000302186
5-WellG09	ppc	204702	204451	70	62	4	2	181	2-B05	rplS	3-G12	murE	6-F01	rfp	0.000302879
5-WellF06	pyrE	157887	157699	55	48	3	1	133	2-B05	rplS	2-F07	rpmC	1-G08	fabI	0.000304015
2-WellA08	dapA	127769	127597	41	39	1	1	131	2-B05	rplS	3-B12	dnaC	3-G12	murE	0.000305238
4-WellB04	alaS	110151	110016	37	34	3	0	98	2-B05	rplS	3-G12	murE			0.000308667
5-WellC06	cysK	161773	161592	55	50	4	1	126	2-B05	rplS	3-G06	ftsA	2-G08	glyQ	0.000309075
3-WellG10	ftsK	116187	116036	38	36	1	1	113	2-B05	rplS	2-F07	rpmC	3-G12	murE	0.000309845
2-WellH07	yidC	125742	125597	45	39	3	2	100	2-B05	rplS	3-G06	ftsA	3-G12	murE	0.000310159
2-WellB07	rpsP	115755	115619	39	36	2	1	97	2-B05	rplS	3-G06	ftsA	6-F01	rfp	0.000311002
4-WellB01	hda	80060	79965	27	25	1	1	68	2-B05	rplS	2-F07	rpmC	3-G06	ftsA	0.000312266
6-WellB06	rcsC	108487	108349	34	34	0	0	104	2-B05	rplS					0.000313402
6-WellB07	mepH	170595	170377	60	54	3	1	158	2-B05	rplS	3-G06	ftsA	1-B12	lpxD	0.000316539
4-WellB11	rpsM	104049	103898	38	33	3	1	113	2-B05	rplS	3-B12	dnaC	3-G06	ftsA	0.000317158
6-WellB09	mepS	175407	175141	62	56	3	2	204	2-B05	rplS	3-G12	murE	2-F07	rpmC	0.000319257
2-WellC10	parC	103327	103205	39	33	3	1	83	2-B05	rplS	2-H11	hemD	2-F07	rpmC	0.000319374
4-WellA07	mreD	121113	120959	43	39	1	1	111	2-B05	rplS	2-F06	rplN	2-F07	rpmC	0.000322013
4-WellD12	ydiL	15485	15465	6	5	1	0	14	2-B05	rplS	6-F01	rfp			0.000322893
4-WellA08	coaE	139244	139075	51	45	2	2	118	2-B05	rplS	3-A09	birA	3-G06	ftsA	0.000323174
3-WellA05	yihA	116433	116291	44	38	2	2	98	2-B05	rplS	2-F07	rpmC	3-G12	murE	0.000326368
6-WellC04	yrbN	109853	109701	37	36	1	0	115	2-B05	rplS	2-F07	rpmC			0.000327711
3-WellG01	mrdA	82152	82021	31	27	2	2	100	2-B05	rplS	3-G06	ftsA	3-G12	murE	0.000328659
4-WellA10	folD	81343	81245	28	27	1	0	70	2-B05	rplS	2-F08	rpsC			0.000331928
2-WellA10	hisS	75292	75187	31	25	5	1	74	2-B05	rplS	1-A11	folK	3-G06	ftsA	0.000332041
5-WellC02	ubiG	123376	123235	44	41	2	1	97	2-B05	rplS	3-G06	ftsA	2-F07	rpmC	0.000332317
5-WellG04	glnA	30041	30003	10	10	0	0	28	2-B05	rplS					0.000332878
2-WellB09	grpE	125500	125321	47	42	2	1	132	2-B05	rplS	3-G12	murE	2-F07	rpmC	0.000334661
6-WellA10	dicB	206845	206514	79	70	3	2	252	2-B05	rplS	3-G06	ftsA	1-C02	lpxA	0.000338418
4-WellH09	nadA	106341	106202	39	36	1	1	100	2-B05	rplS	2-F07	rpmC	3-G06	ftsA	0.000338534
6-WellB11	dnaN	215471	215132	87	73	9	3	252	2-B05	rplS	3-G12	murE	2-F07	rpmC	0.000338793
4-WellD01	folB	114971	114807	47	39	3	1	117	2-B05	rplS	3-G06	ftsA	2-F07	rpmC	0.000339216
2-WellF07	rpmC	105781	105652	37	36	1	0	92	2-B05	rplS	3-G12	murE			0.000340326
3-WellC11	yoaK	120113	119957	42	41	1	0	114	2-B05	rplS	3-G12	murE			0.000341345
6-WellD04	ftsI	114108	113944	45	39	3	1	119	2-B05	rplS	3-G06	ftsA	2-F07	rpmC	0.000341781
5-WellH06	cysQ	37515	37462	13	13	0	0	40	2-B05	rplS					0.000346528
5-WellA08	trpA	183102	182859	70	64	2	1	173	2-B05	rplS	6-F01	rfp	1-F07	holB	0.000349532
5-WellG05	tpiA	48167	48087	27	17	7	2	53	2-B05	rplS	6-B01	serU	3-G06	ftsA	0.000352939
3-WellD01	ypdK	99082	98970	38	35	3	0	74	2-B05	rplS	4-D01	folB			0.000353243
5-WellA02	bioD	56063	55994	20	20	0	0	49	2-B05	rplS					0.000356742
3-WellG11	ftsE	72770	72672	29	26	1	1	69	2-B05	rplS	2-F07	rpmC	2-G08	glyQ	0.00035729
4-WellF04	ubiD	109857	109737	44	40	1	1	76	2-B05	rplS	2-F07	rpmC	3-G06	ftsA	0.00036411
1-WellC09	secD	109175	109033	41	40	1	0	101	2-B05	rplS	2-F08	rpsC			0.000366384
2-WellB02	lepB	97054	96948	39	36	1	1	67	2-B05	rplS	2-F07	rpmC	2-G08	glyQ	0.000370928
2-WellA01	gyrA	105047	104920	41	39	1	1	86	2-B05	rplS	3-B12	dnaC	3-G05	ftsL	0.000371262
4-WellA04	murF	96707	96581	39	36	2	1	87	2-B05	rplS	3-G06	ftsA	3-G12	murE	0.000372258
5-WellD02	guaB	144790	144609	56	54	1	1	125	2-B05	rplS	2-F07	rpmC	3-B12	dnaC	0.000372954
6-WellA03	yfeW	123144	122979	50	46	2	2	115	2-B05	rplS	2-F07	rpmC	3-G12	murE	0.000373546
5-WellC09	cysU	176267	176054	73	66	3	3	140	2-B05	rplS	2-F07	rpmC	3-G06	ftsA	0.000374432
5-WellD10	cysC	274786	274423	111	103	3	2	252	2-B05	rplS	2-F07	rpmC	3-G12	murE	0.000374837
1-WellF07	holB	105878	105747	45	40	3	1	86	2-B05	rplS	3-G06	ftsA	3-G12	murE	0.000377793
4-WellD09	prs	105842	105693	51	40	3	3	98	2-B05	rplS	3-G06	ftsA	3-G12	murE	0.000377922
3-WellD09	yqeL	127006	126819	57	48	5	2	130	2-B05	rplS	4-D09	prs	2-F07	rpmC	0.000377935
6-WellF06	djlB	107862	107720	43	41	1	1	99	2-B05	rplS	1-C02	lpxA	3-G05	ftsL	0.000380115
3-WellE06	sroE	96836	96714	41	37	2	2	81	2-B05	rplS	2-F07	rpmC	3-G06	ftsA	0.000382089
6-WellA01	dacD	10462	10444	4	4	0	0	14	2-B05	rplS					0.000382336
5-WellH05	purA	10455	10443	4	4	0	0	8	5-A04	aroA					0.000382592
4-WellG04	pdxA	151393	151245	61	58	1	1	87	2-B05	rplS	2-G08	glyQ	3-G06	ftsA	0.000383109
4-WellF03	ubiJ	107017	106882	48	41	2	2	87	2-B05	rplS	2-F07	rpmC	3-F04	thrU	0.000383117
6-WellC10	murA	182300	182047	76	70	2	1	177	2-B05	rplS	2-F07	rpmC	3-G06	ftsA	0.000383982
6-WellE01	holA	69630	69517	29	27	1	1	84	2-B05	rplS	3-G05	ftsL	3-G12	murE	0.000387764
5-WellE11	aroE	282381	282070	115	111	2	1	196	2-B05	rplS	3-G06	ftsA	1-F07	holB	0.000393086
4-WellE04	rpoE	101642	101532	47	40	2	2	63	2-B05	rplS	3-G06	ftsA	4-H08	gltA	0.000393538
1-WellA10	can	96464	96321	40	38	1	1	103	2-B05	rplS	1-A02	ileS	2-G08	glyQ	0.000393929
5-WellC12	purM	50583	50533	20	20	0	0	30	2-B05	rplS					0.00039539
2-WellG11	rpmB	103576	103455	43	41	1	1	78	2-B05	rplS	2-F07	rpmC	3-G12	murE	0.000395845
5-WellC04	pdxB	166664	166452	78	66	4	3	134	2-B05	rplS	2-F07	rpmC	3-G06	ftsA	0.000396006
5-WellG10	argE	168675	168400	72	67	3	2	203	2-B05	rplS	3-G12	murE	2-F07	rpmC	0.000397214
4-WellA06	murB	135151	134966	61	54	2	2	124	2-B05	rplS	2-F07	rpmC	3-G06	ftsA	0.000399553
3-WellE07	mgrR	112508	112341	50	45	4	1	117	2-B05	rplS	4-E07	rsmI	3-G06	ftsA	0.000399972
5-WellC05	aroC	157315	157150	64	63	1	0	101	2-B05	rplS	3-G06	ftsA			0.00040047
3-WellE09	C0614	116848	116678	50	47	3	0	120	2-B05	rplS	3-G06	ftsA			0.000402232
6-WellA11	ftsP	188882	188594	85	76	4	3	203	2-B05	rplS	3-G06	ftsA	2-F07	rpmC	0.000402368
3-WellC10	ibsB	124261	124061	55	50	2	2	145	2-B05	rplS	3-G06	ftsA	6-F01	rfp	0.000402379
1-WellH09	pgsA	140251	140079	64	57	2	2	108	2-B05	rplS	2-F07	rpmC	3-G12	murE	0.000406414
2-WellF12	rplD	56517	56440	24	23	1	0	53	2-B05	rplS	6-F01	rfp			0.000406957
6-WellC03	spoT	132000	131834	59	54	2	1	107	2-B05	rplS	2-F07	rpmC	2-F08	rpsC	0.000409091
5-WellB07	hisD	204761	204498	89	84	2	1	174	2-B05	rplS	3-G06	ftsA	2-G08	glyQ	0.000410234
4-WellC08	efp	126158	125985	54	52	1	1	119	2-B05	rplS	2-F07	rpmC	3-G06	ftsA	0.000412182
5-WellB09	hisB	220652	220364	97	93	2	1	191	2-B05	rplS	3-G05	ftsL	2-F07	rpmC	0.000421478
3-WellD10	ymiB	128013	127858	59	54	1	1	96	2-B05	rplS	1-F07	holB	2-F07	rpmC	0.000421832
1-WellG10	ribC	116011	115865	50	49	1	0	96	2-B05	rplS	2-F07	rpmC			0.000422374
4-WellD10	racR	111258	111123	50	47	2	1	85	2-B05	rplS	3-G12	murE	2-F07	rpmC	0.000422442
4-WellC07	groL	103044	102902	48	44	2	2	94	2-B05	rplS	3-G05	ftsL	3-G12	murE	0.000427002
5-WellC11	purC	237757	237448	110	102	4	2	199	2-B05	rplS	3-G06	ftsA	3-G05	ftsL	0.000429009
6-WellF07	hemE	139803	139610	66	60	2	2	127	2-B05	rplS	3-G12	murE	4-H08	gltA	0.000429175
3-WellA11	ubiA	121156	120996	60	52	3	2	100	2-B05	rplS	2-F07	rpmC	3-G12	murE	0.000429199
4-WellE05	mqsA	113273	113134	51	49	1	1	88	2-B05	rplS	1-G08	fabI	6-F01	rfp	0.000432583
2-WellF03	rpsN	110763	110605	51	48	1	1	107	2-B05	rplS	2-F07	rpmC	2-G08	glyQ	0.000433358
3-WellF05	leuZ	117414	117260	53	51	1	1	101	2-B05	rplS	2-F07	rpmC	3-G06	ftsA	0.00043436
1-WellC05	accA	98987	98853	47	43	1	1	87	2-B05	rplS	1-E06	kdsB	2-F07	rpmC	0.0004344
2-WellH08	glmS	137585	137408	63	60	1	1	114	2-B05	rplS	2-F07	rpmC	3-G05	ftsL	0.000436094
4-WellF02	wzyE	75633	75547	34	33	1	0	52	2-B05	rplS	3-G12	murE			0.000436317
3-WellF11	proM	94639	94506	43	42	1	0	90	2-B05	rplS	3-G12	murE			0.000443792
3-WellD07	ffs	114006	113846	54	51	2	1	106	2-B05	rplS	4-D07	cydC	3-G05	ftsL	0.000447345
5-WellE01	cysH	62550	62461	28	28	0	0	61	2-B05	rplS					0.000447642
2-WellD04	infB	116079	115929	53	52	1	0	97	2-B05	rplS	6-F01	rfp			0.000447971
2-WellG01	rplC	109205	109038	55	49	3	1	112	2-B05	rplS	2-F07	rpmC	2-F08	rpsC	0.000448697
1-WellG05	kdsA	149096	148862	76	67	4	2	158	2-B05	rplS	3-G06	ftsA	3-G12	murE	0.000449375
1-WellD07	lpxH	122214	122038	76	55	8	5	100	2-B05	rplS	2-D07	rpmA	1-E05	lpxK	0.00045003
5-WellD03	iscS	106315	106204	50	48	1	1	61	2-B05	rplS	2-F07	rpmC	3-G06	ftsA	0.000451489
5-WellF04	panM	108010	107844	55	49	5	1	111	2-B05	rplS	2-F07	rpmC	3-G06	ftsA	0.000453662
4-WellH11	bioB	63842	63749	35	29	3	1	58	2-B05	rplS	1-A11	folK	2-F08	rpsC	0.000454246
4-WellG08	leuA	125137	124970	64	57	2	2	103	2-B05	rplS	3-G05	ftsL	3-G12	murE	0.000455501
4-WellB06	dnaG	96045	95908	47	44	1	1	90	2-B05	rplS	2-F07	rpmC	3-G06	ftsA	0.000458119
6-WellE11	ybgF	184088	183855	94	85	3	2	139	2-B05	rplS	2-F08	rpsC	2-F07	rpmC	0.000461736
5-WellH11	dacA	64874	64785	30	30	0	0	59	2-B05	rplS					0.000462435
2-WellA11	ispG	89821	89707	45	42	2	1	69	2-B05	rplS	3-G06	ftsA	2-F08	rpsC	0.000467597
3-WellF03	argX	110956	110826	55	52	2	1	75	2-B05	rplS	3-G12	murE	2-F07	rpmC	0.000468654
3-WellD02	yqfG	110568	110396	62	52	8	1	110	2-B05	rplS	4-D02	glmM	4-H08	gltA	0.000470299
5-WellH01	argH	4234	4230	2	2	0	0	2	2-B05	rplS					0.000472367
2-WellH06	rnpA	182949	182716	98	87	5	3	135	2-B05	rplS	3-G12	murE	3-G06	ftsA	0.000475542
2-WellF09	rpsS	113499	113308	94	54	23	11	97	2-B05	rplS	1-E03	serS	2-E03	def	0.000475775
3-WellG02	ftsQ	130235	130062	70	62	3	2	103	2-B05	rplS	2-F07	rpmC	3-G12	murE	0.000476063
4-WellH03	proA	52377	52303	27	25	2	0	47	2-B05	rplS	3-G06	ftsA			0.000477309
3-WellH11	fldA	58604	58515	36	28	6	1	53	2-B05	rplS	2-A10	hisS	3-G06	ftsA	0.000477783
3-WellH01	murD	52109	52039	28	25	1	1	42	2-B05	rplS	1-F07	holB	2-F07	rpmC	0.000479764
2-WellH05	rpmH	147907	147700	79	71	6	1	128	2-B05	rplS	3-G12	murE	2-G08	glyQ	0.000480031
2-WellB04	bamD	122453	122300	61	59	1	1	92	2-B05	rplS	3-G06	ftsA	6-F01	rfp	0.000481818
4-WellD05	yagG	105123	104967	55	51	2	1	101	2-B05	rplS	3-G12	murE	3-B12	dnaC	0.000485146
5-WellA06	pyrC	143263	143036	76	70	4	2	151	2-B05	rplS	2-F07	rpmC	3-G12	murE	0.000488612
2-WellC01	eno	99696	99559	52	49	1	1	85	2-B05	rplS	2-F08	rpsC	3-G06	ftsA	0.000491494
3-WellB08	lptG	95297	95159	52	47	3	1	86	2-B05	rplS	4-B08	lptB	3-B12	dnaC	0.000493195
1-WellE05	lpxK	95087	94962	49	47	1	1	76	2-B05	rplS	2-F08	rpsC	3-G12	murE	0.000494284
5-WellC08	cysA	185805	185570	97	92	2	2	138	2-B05	rplS	2-F07	rpmC	3-G12	murE	0.000495143
5-WellC07	ptsI	167550	167310	91	83	4	3	149	2-B05	rplS	3-G06	ftsA	2-F07	rpmC	0.000495375
2-WellE12	rplR	28231	28190	14	14	0	0	27	2-B05	rplS					0.000495909
2-WellA06	zipA	132612	132439	73	66	2	2	100	2-B05	rplS	3-G06	ftsA	3-G12	murE	0.000497693
3-WellF01	serT	62273	62175	38	31	4	1	60	2-B05	rplS	4-F01	tnaB	1-F07	holB	0.000497808
4-WellE06	tdcF	102239	102080	56	51	2	1	103	2-B05	rplS	3-G12	murE	2-F07	rpmC	0.000498831
6-WellE07	yrbN	145653	145453	82	73	4	2	118	2-B05	rplS	3-G05	ftsL	6-F01	rfp	0.000501191
5-WellE12	pabA	129646	129470	67	65	1	1	109	2-B05	rplS	2-F08	rpsC	3-G05	ftsL	0.000501365
2-WellC05	fbaA	93566	93447	50	47	1	1	69	2-B05	rplS	1-F03	fabD	2-F07	rpmC	0.000502319
5-WellD06	pdxJ	202628	202367	115	102	4	2	146	2-B05	rplS	3-G12	murE	2-F07	rpmC	0.000503386
3-WellE10	ibsD	116143	115983	63	59	2	1	97	2-B05	rplS	3-G06	ftsA	2-F07	rpmC	0.000507994
6-WellA07	ampC	175623	175360	107	90	7	6	156	2-B05	rplS	3-G06	ftsA	3-G12	murE	0.000512461
5-WellB11	hisA	190291	189988	107	98	5	2	196	2-B05	rplS	3-G05	ftsL	2-F07	rpmC	0.000515001
2-WellC03	mazE	92744	92609	54	48	2	2	81	2-B05	rplS	2-F07	rpmC	3-G06	ftsA	0.000517554
1-WellE01	glnS	90807	90669	55	47	3	2	83	2-B05	rplS	2-G08	glyQ	2-F07	rpmC	0.000517581
1-WellD06	hemH	100402	100249	59	52	3	1	94	2-B05	rplS	1-E05	lpxK	2-F07	rpmC	0.000517918
1-WellB02	dapD	115603	115440	67	60	3	2	96	2-B05	rplS	2-B02	lepB	3-B12	dnaC	0.000519018
1-WellF01	rne	93654	93504	50	49	1	0	100	2-B05	rplS	2-F08	rpsC			0.000523202
2-WellH03	gyrB	47349	47275	29	25	1	1	45	2-B05	rplS	2-F07	rpmC	2-G08	glyQ	0.000527994
5-WellH08	serB	85177	85038	53	45	3	2	86	2-B05	rplS	3-G12	murE	2-F07	rpmC	0.000528312
5-WellH07	pyrB	62380	62291	35	33	2	0	54	2-B05	rplS	3-G06	ftsA			0.000529016
6-WellA04	pbpC	158027	157772	89	84	2	1	166	2-B05	rplS	3-G06	ftsA	1-B12	lpxD	0.000531555
2-WellG08	glyQ	112662	112516	62	60	1	1	84	2-B05	rplS	3-G12	murE	6-F01	rfp	0.000532566
4-WellD06	cydA	87733	87571	56	47	6	2	106	2-B05	rplS	3-D07	ffs	3-G12	murE	0.000535716
2-WellE01	accB	100696	100533	61	54	3	3	102	2-B05	rplS	2-F07	rpmC	3-G12	murE	0.000536268
4-WellD02	glmM	104378	104218	62	56	4	1	98	2-B05	rplS	3-G12	murE	3-G06	ftsA	0.000536512
6-WellF08	rplY	199210	198926	116	107	4	3	168	2-B05	rplS	3-G06	ftsA	3-G12	murE	0.000537122
4-WellG02	carA	118580	118407	82	64	10	5	91	2-B05	rplS	3-G03	nrdB	3-G06	ftsA	0.00053972
3-WellD06	yshB	88752	88609	55	48	4	1	88	2-B05	rplS	3-G12	murE	2-F07	rpmC	0.000540833
5-WellE03	cysJ	133028	132876	76	72	3	1	76	2-B05	rplS	1-G08	fabI	2-F07	rpmC	0.000541239
1-WellE11	fabA	88651	88490	84	48	28	5	77	2-B05	rplS	2-E04	fmt	3-E04	sokX	0.000541449
3-WellC01	ythA	108548	108383	63	59	3	1	102	2-B05	rplS	2-G08	glyQ	2-F07	rpmC	0.000543538
6-WellD07	ftsN	119038	118844	69	65	2	1	125	2-B05	rplS	3-G12	murE	3-G06	ftsA	0.000546044
5-WellD01	guaA	75897	75775	43	42	1	0	79	2-B05	rplS	3-G12	murE			0.000553382
5-WellE06	lysA	219160	218872	129	122	2	2	159	2-B05	rplS	2-F07	rpmC	3-G05	ftsL	0.000556671
5-WellC03	purF	167008	166780	99	93	2	2	129	2-B05	rplS	2-F07	rpmC	2-G08	glyQ	0.00055686
2-WellD05	nusA	109463	109289	76	61	7	3	98	2-B05	rplS	1-D06	hemH	3-G06	ftsA	0.000557266
3-WellF06	leuU	100156	99992	58	56	1	1	106	2-B05	rplS	2-F12	rplD	3-G12	murE	0.000559128
1-WellF04	fabG	95775	95644	57	54	2	1	74	2-B05	rplS	6-F01	rfp	4-H08	gltA	0.000563821
1-WellC03	lpxB	112313	112171	72	64	4	1	70	2-B05	rplS	3-G12	murE	2-F08	rpsC	0.000569836
5-WellG02	metR	40314	40236	25	23	1	1	53	2-B05	rplS	1-F05	acpP	5-A01	bioC	0.000570521
2-WellF01	rplF	105035	104883	62	60	2	0	90	2-B05	rplS	2-F07	rpmC			0.000571238
4-WellD04	yrfF	99756	99610	59	57	1	1	87	2-B05	rplS	3-G12	murE	6-F01	rfp	0.000571394
3-WellC09	sgrT	125874	125686	75	72	1	1	113	2-B05	rplS	3-G02	ftsQ	4-G05	leuD	0.000572001
3-WellG04	ftsY	146604	146374	96	84	4	3	134	2-B05	rplS	3-G02	ftsQ	3-G12	murE	0.000572972
1-WellB01	erpA	67807	67705	42	39	3	0	60	2-B05	rplS	2-F07	rpmC			0.000575162
3-WellC08	yoeI	98391	98261	67	57	3	3	63	2-B05	rplS	2-F07	rpmC	4-C08	efp	0.000579321
5-WellC01	hisI	80998	80880	47	47	0	0	71	2-B05	rplS					0.000580261
4-WellC12	serV	10293	10272	6	6	0	0	15	2-B05	rplS					0.00058292
3-WellF08	glyT	104300	104140	62	61	1	0	98	2-B05	rplS	3-G12	murE			0.000584851
1-WellG11	pheT	88238	88103	55	52	1	1	80	2-B05	rplS	3-G06	ftsA	4-H08	gltA	0.000589315
4-WellF10	dicA	117019	116808	87	69	17	1	124	3-E06	sroE	2-B05	rplS	2-F07	rpmC	0.000589648
1-WellD08	cysS	98132	97966	63	58	2	2	103	2-B05	rplS	2-F07	rpmC	3-G12	murE	0.000591041
2-WellG09	waaA	121492	121325	86	72	4	3	81	2-B05	rplS	3-G12	murE	3-G06	ftsA	0.000592632
3-WellC02	ibsE	112978	112801	75	67	4	2	102	2-B05	rplS	4-C02	glyS	2-F08	rpsC	0.000593036
3-WellE05	tpke11	89696	89549	54	54	0	0	93	2-B05	rplS					0.000602034
1-WellG06	tsaB	136423	136200	90	83	5	1	133	2-B05	rplS	3-G06	ftsA	2-F07	rpmC	0.000608402
6-WellD08	ftsN	163705	163419	112	101	6	2	174	2-B05	rplS	2-F07	rpmC	4-H08	gltA	0.000616963
3-WellA02	secE	62880	62779	44	39	2	2	57	2-B05	rplS	3-G05	ftsL	3-G06	ftsA	0.000620229
1-WellC04	dnaE	110894	110721	84	69	9	2	89	2-B05	rplS	2-C04	lgt	2-F07	rpmC	0.000622216
6-WellC02	secY	92570	92406	72	58	6	4	92	2-B05	rplS	1-B08	ispU	3-G06	ftsA	0.000626553
2-WellE11	rpsE	93930	93782	64	59	2	1	84	2-B05	rplS	6-F01	rfp	2-F07	rpmC	0.000628127
3-WellD11	ymiB	77612	77431	88	49	30	7	93	1-F01	rne	2-B05	rplS	3-D10	ymiB	0.000631346
1-WellG03	prfA	103747	103583	75	66	4	2	89	2-B05	rplS	3-G06	ftsA	2-F07	rpmC	0.000636163
2-WellD10	lptC	134747	134538	92	86	2	1	117	2-B05	rplS	1-F07	holB	2-F07	rpmC	0.000638233
5-WellE08	metC	251376	251042	166	161	2	1	168	2-B05	rplS	3-G06	ftsA	3-B12	dnaC	0.000640475
2-WellC09	plsC	124897	124680	90	80	4	3	127	2-B05	rplS	1-C10	secF	3-G06	ftsA	0.000640528
4-WellE08	yhbV	123244	123037	118	80	36	1	89	3-E08	argU	2-B05	rplS	2-F07	rpmC	0.000649119
4-WellH01	panB	86221	86061	72	56	3	3	88	2-B05	rplS	1-A01	ribF	1-B01	erpA	0.000649494
2-WellH02	gmk	70167	70053	51	46	3	1	63	2-B05	rplS	3-G06	ftsA	2-F07	rpmC	0.000655579
5-WellH09	mrcB	77717	77597	51	51	0	0	69	2-B05	rplS					0.000656227
1-WellE12	ycbZ	76134	76007	56	50	2	2	71	2-B05	rplS	2-F07	rpmC	3-G12	murE	0.000656737
1-WellB03	map	124546	124360	88	82	3	2	98	2-B05	rplS	3-G12	murE	3-G06	ftsA	0.000658391
2-WellG06	asd	95142	95037	69	63	4	1	36	2-B05	rplS	2-F07	rpmC	3-G06	ftsA	0.000662168
1-WellC07	proS	107994	107822	82	72	3	2	90	2-B05	rplS	3-G12	murE	2-F07	rpmC	0.000666704
2-WellA03	fabB	83960	83837	60	56	2	1	63	2-B05	rplS	1-F07	holB	3-G05	ftsL	0.000666984
3-WellD04	sokE	107867	107702	80	72	3	2	85	2-B05	rplS	2-F07	rpmC	3-G12	murE	0.000667489
2-WellB06	trmD	113878	113709	84	77	3	2	85	2-B05	rplS	2-F07	rpmC	3-G12	murE	0.000676162
4-WellD03	ftsX	89606	89501	65	61	2	1	40	2-B05	rplS	6-F01	rfp	3-G06	ftsA	0.000680758
1-WellE08	mukE	130650	130442	98	89	4	2	110	2-B05	rplS	3-G12	murE	3-G06	ftsA	0.000681209
3-WellC05	safA	75891	75773	55	52	2	1	63	2-B05	rplS	2-F08	rpsC	3-G12	murE	0.000685193
1-WellA11	folK	105909	105713	86	73	7	2	110	2-B05	rplS	2-A11	ispG	3-G06	ftsA	0.000689271
1-WellG02	hemA	116536	116372	87	81	2	2	77	2-B05	rplS	3-G06	ftsA	3-G12	murE	0.000695064
2-WellB01	era	84613	84482	69	59	7	2	62	2-B05	rplS	1-B02	dapD	2-F07	rpmC	0.000697292
2-WellD07	rpmA	80231	80113	57	56	1	0	61	2-B05	rplS	6-F01	rfp			0.000697985
2-WellF06	rplN	98649	98480	103	69	32	1	66	3-G01	mrdA	2-B05	rplS	2-F07	rpmC	0.00069945
6-WellC07	dxr	119910	119702	91	84	3	2	117	2-B05	rplS	3-G06	ftsA	2-F07	rpmC	0.000700525
3-WellA01	hemG	62555	62427	47	44	1	1	81	2-B05	rplS	2-F07	rpmC	3-G05	ftsL	0.000703381
2-WellE07	rpsD	95138	94971	71	67	1	1	96	2-B05	rplS	2-F08	rpsC	2-G08	glyQ	0.00070424
2-WellH09	glmU	120540	120316	107	85	13	3	117	2-B05	rplS	1-A09	secA	4-H08	gltA	0.00070516
5-WellH02	purD	8490	8476	7	6	1	0	7	2-B05	rplS	2-F07	rpmC			0.000706714
4-WellC04	polA	103163	102986	80	73	4	2	97	2-B05	rplS	3-C05	safA	3-G12	murE	0.000707618
5-WellF05	cysE	136768	136541	102	97	2	2	125	2-B05	rplS	2-F07	rpmC	3-G06	ftsA	0.00070923
5-WellA03	serC	127967	127758	102	91	4	3	107	2-B05	rplS	2-F07	rpmC	3-G12	murE	0.000711121
2-WellD09	ispB	105404	105233	78	75	1	1	93	2-B05	rplS	2-F07	rpmC	3-G06	ftsA	0.000711548
1-WellH11	folE	55824	55735	41	40	1	0	48	2-B05	rplS	3-G12	murE			0.000716538
4-WellB12	rpsQ	22270	22231	16	16	0	0	23	2-B05	rplS					0.000718455
3-WellA04	plsB	87325	87197	65	63	1	1	63	2-B05	rplS	3-G06	ftsA	6-F01	rfp	0.000721443
3-WellG03	nrdB	131508	131299	99	95	1	1	110	2-B05	rplS	2-F07	rpmC	3-B12	dnaC	0.00072239
2-WellH12	hemC	6870	6857	6	5	1	0	7	2-B05	rplS	6-F01	rfp			0.000727802
4-WellF12	thrB	37094	37024	27	27	0	0	43	2-B05	rplS					0.000727881
3-WellB12	dnaC	54873	54799	41	40	1	0	33	2-B05	rplS	3-G06	ftsA			0.000728956
1-WellB11	bamA	117704	117498	91	86	3	1	115	2-B05	rplS	3-G12	murE	2-B11	ispF	0.000730646
2-WellB12	ispD	15035	15008	11	11	0	0	16	2-B05	rplS					0.000731626
5-WellD04	glyA	153950	153711	123	114	3	2	116	2-B05	rplS	2-F07	rpmC	6-F01	rfp	0.0007405
6-WellD06	ftsI	120179	119971	92	89	2	1	116	2-B05	rplS	3-G12	murE	3-G06	ftsA	0.000740562
1-WellF10	lolE	114878	114695	93	86	2	2	90	2-B05	rplS	2-F07	rpmC	4-H08	gltA	0.00074862
1-WellG01	lolB	87946	87808	70	66	2	1	68	2-B05	rplS	2-F07	rpmC	3-G06	ftsA	0.000750461
1-WellA02	ileS	53182	53066	58	40	14	2	58	1-A01	ribF	2-B05	rplS	2-F07	rpmC	0.000752134
2-WellA12	acpS	3973	3963	3	3	0	0	7	2-B05	rplS					0.000755097
5-WellF02	aroB	83940	83791	73	64	3	2	76	2-B05	rplS	3-G12	murE	2-F07	rpmC	0.000762449
1-WellE02	infA	111901	111690	112	86	16	4	99	2-B05	rplS	2-E02	accC	3-G06	ftsA	0.000768536
1-WellB08	ispU	122117	121912	105	94	3	3	100	2-B05	rplS	2-F07	rpmC	6-F01	rfp	0.000769754
3-WellB10	tsaE	111088	110890	92	87	2	1	106	2-B05	rplS	3-G05	ftsL	2-F07	rpmC	0.000783163
1-WellA06	lptD	118064	117846	101	93	4	1	117	2-B05	rplS	3-G06	ftsA	2-F08	rpsC	0.000787708
1-WellC12	ribE	74775	74623	83	59	23	1	69	2-B05	rplS	3-C01	ythA	3-G06	ftsA	0.000789034
2-WellG03	fusA	117492	117277	99	93	2	1	116	2-B05	rplS	2-F07	rpmC	2-G11	rpmB	0.000791543
4-WellE01	yefM	99851	99674	84	80	3	1	93	2-B05	rplS	3-G12	murE	2-F07	rpmC	0.000801194
4-WellC10	orn	119971	119738	109	97	5	3	124	2-B05	rplS	6-F01	rfp	3-G06	ftsA	0.000808529
2-WellD01	cca	110349	110143	96	90	3	2	110	2-B05	rplS	3-G12	murE	3-G06	ftsA	0.000815594
2-WellH01	dut	89433	89278	77	73	2	1	78	2-B05	rplS	6-F01	rfp	1-F07	holB	0.000816254
1-WellE04	rpsA	102841	102644	90	84	4	2	107	2-B05	rplS	2-F07	rpmC	3-G12	murE	0.000816795
2-WellF05	rplX	20734	20690	21	17	2	1	23	2-B05	rplS	2-G08	glyQ	2-F07	rpmC	0.000819909
3-WellC06	ibsA	115551	115323	110	97	7	2	118	2-B05	rplS	4-C06	coaA	3-G06	ftsA	0.000839456
5-WellF12	ilvA	74285	74152	64	63	1	0	69	2-B05	rplS	3-G06	ftsA			0.000848085
2-WellG05	trpS	135528	135297	125	115	4	2	106	2-B05	rplS	3-G06	ftsA	2-F08	rpsC	0.000848533
1-WellA07	lpxC	125805	125538	116	107	5	2	151	2-B05	rplS	3-G05	ftsL	3-G12	murE	0.000850523
5-WellH10	ampH	59618	59501	53	51	1	1	64	2-B05	rplS	3-G06	ftsA	3-G12	murE	0.000855446
1-WellC08	hemB	102831	102657	93	88	2	2	81	2-B05	rplS	3-G06	ftsA	3-G12	murE	0.000855773
5-WellD11	cysN	274187	273703	247	235	7	4	237	2-B05	rplS	3-G12	murE	3-G06	ftsA	0.000857079
4-WellF11	thrA	124039	123826	115	107	4	3	98	2-B05	rplS	3-G06	ftsA	2-F07	rpmC	0.000862632
2-WellE09	rplO	114673	114446	108	99	4	2	119	2-B05	rplS	3-G12	murE	2-F07	rpmC	0.000863324
2-WellC11	parE	110576	110379	105	96	4	1	92	2-B05	rplS	3-G12	murE	1-F09	lolD	0.000868181
3-WellD12	yjeV	43710	43627	39	38	1	0	44	2-B05	rplS	2-F07	rpmC			0.000869366
2-WellF02	rpsH	116650	116463	109	102	3	1	78	2-B05	rplS	3-G06	ftsA	2-F07	rpmC	0.000874411
2-WellG04	rpsL	133435	133195	137	117	10	4	103	2-B05	rplS	3-G12	murE	1-D04	dnaX	0.000876831
1-WellF03	fabD	99101	98925	93	88	2	1	83	2-B05	rplS	2-F07	rpmC	2-D02	tsaD	0.000887983
1-WellD05	adk	98878	98700	90	88	2	0	88	2-B05	rplS	3-G12	murE			0.000889986
2-WellC02	pyrG	70653	70516	68	63	2	2	69	2-B05	rplS	1-C03	lpxB	3-G12	murE	0.000891682
4-WellF01	tnaB	113986	113791	110	102	2	2	85	2-B05	rplS	2-F07	rpmC	3-G06	ftsA	0.000894847
3-WellA03	rplL	100389	100196	103	90	3	3	90	2-B05	rplS	3-G05	ftsL	3-G06	ftsA	0.000896513
2-WellE02	accC	107892	107690	99	97	2	0	103	2-B05	rplS	3-G12	murE			0.000899047
2-WellG07	rpoH	106457	106282	104	97	3	2	71	2-B05	rplS	3-G06	ftsA	3-G12	murE	0.000911166
5-WellG01	ilvC	29596	29532	28	27	1	0	36	2-B05	rplS	3-G12	murE			0.000912285
3-WellB06	psd	101838	101627	122	93	19	4	89	2-B05	rplS	4-B06	dnaG	3-G12	murE	0.000913215
6-WellB08	mepM	148214	147894	185	139	44	1	135	1-B12	lpxD	2-B05	rplS	2-F07	rpmC	0.000937833
6-WellD05	ftsI	104747	104548	108	99	3	3	91	2-B05	rplS	3-G05	ftsL	3-G12	murE	0.000945134
4-WellB05	prfB	119127	118868	125	113	5	3	134	2-B05	rplS	3-G06	ftsA	2-F07	rpmC	0.000948567
2-WellE06	rpoA	92513	92327	95	88	2	2	91	2-B05	rplS	2-F07	rpmC	3-G12	murE	0.000951218
4-WellE03	rnc	97401	97201	99	93	4	1	101	2-B05	rplS	3-G12	murE	1-F09	lolD	0.000954816
1-WellA09	secA	120342	120131	119	115	1	1	92	2-B05	rplS	2-F08	rpsC	3-G06	ftsA	0.00095561
1-WellE06	kdsB	92900	92707	99	90	5	2	94	2-B05	rplS	3-G06	ftsA	3-G12	murE	0.000968784
1-WellB04	rpsB	125374	125121	146	122	12	5	107	2-B05	rplS	2-B04	bamD	3-G06	ftsA	0.000973089
2-WellE03	def	106639	106390	165	106	24	19	84	2-B05	rplS	4-E01	yefM	2-E01	accB	0.000994008
2-WellB10	nadK	92180	92022	101	92	5	2	57	2-B05	rplS	3-G12	murE	3-G06	ftsA	0.000998047
2-WellC08	yqgF	106439	106212	120	107	4	3	107	2-B05	rplS	2-F07	rpmC	1-C09	secD	0.00100527
1-WellC01	fabZ	86483	86329	95	88	3	2	59	2-B05	rplS	2-F07	rpmC	2-C01	eno	0.00101754
5-WellH04	metA	2908	2902	3	3	0	0	3	2-B05	rplS					0.00103164
5-WellF11	ilvD	194146	193799	213	201	8	2	134	2-B05	rplS	3-G06	ftsA	2-F07	rpmC	0.0010353
2-WellD02	tsaD	103123	102922	119	107	5	3	82	2-B05	rplS	3-G06	ftsA	4-H08	gltA	0.0010376
2-WellC06	pgk	98949	98742	111	104	2	1	96	2-B05	rplS	2-F07	rpmC	2-F08	rpsC	0.00105105
1-WellF09	lolD	117780	117558	130	125	3	1	92	2-B05	rplS	2-F07	rpmC	3-G06	ftsA	0.0010613
5-WellE02	cysI	135662	135401	151	144	2	2	110	2-B05	rplS	3-G06	ftsA	3-G12	murE	0.00106146
1-WellH12	apbE	38530	38445	41	41	0	0	44	2-B05	rplS					0.00106411
4-WellB07	kdsC	96944	96748	110	104	4	1	86	2-B05	rplS	3-B08	lptG	3-G12	murE	0.00107278
6-WellC05	msbA	110236	110005	126	119	4	2	105	2-B05	rplS	3-G06	ftsA	2-F08	rpsC	0.0010795
1-WellF08	lolC	99674	99447	114	108	2	2	113	2-B05	rplS	2-F08	rpsC	3-G12	murE	0.00108353
3-WellC12	yohP	50578	50470	60	55	1	1	48	2-B05	rplS	2-F07	rpmC	2-F08	rpsC	0.00108743
3-WellH02	murJ	52115	52008	63	57	3	1	44	2-B05	rplS	4-D01	folB	2-F07	rpmC	0.00109374
1-WellA08	secM	122382	122133	142	134	3	2	107	2-B05	rplS	3-G12	murE	3-G06	ftsA	0.00109493
1-WellB12	lpxD	54720	54596	64	60	3	1	60	2-B05	rplS	3-G06	ftsA	4-H08	gltA	0.00109649
1-WellA12	hemL	35912	35827	44	40	2	1	41	2-B05	rplS	4-H08	gltA	3-G05	ftsL	0.00111383
1-WellD12	lnt	46867	46773	61	53	3	2	33	2-B05	rplS	3-G12	murE	2-F07	rpmC	0.00113086
1-WellE07	mukF	83697	83529	107	96	7	2	61	2-B05	rplS	3-G06	ftsA	3-G12	murE	0.00114699
2-WellC07	metK	104791	104576	126	121	3	1	89	2-B05	rplS	2-F07	rpmC	3-G05	ftsL	0.00115468
3-WellG12	murE	41938	41826	82	50	22	6	30	1-H12	apbE	2-B05	rplS	4-G12	panC	0.00119224
2-WellH10	rho	98972	98767	127	118	2	2	78	2-B05	rplS	2-F07	rpmC	3-G12	murE	0.00119226
4-WellD08	purB	115105	114848	152	140	4	4	105	2-B05	rplS	2-F07	rpmC	3-D09	yqeL	0.00121628
3-WellE01	yoaJ	66558	66420	85	82	1	1	53	2-B05	rplS	2-F07	rpmC	2-F08	rpsC	0.00123201
1-WellB06	pyrH	140122	139822	201	176	17	3	99	2-B05	rplS	2-B06	trmD	3-G06	ftsA	0.00125605
2-WellA09	der	110791	110525	157	140	6	4	109	2-B05	rplS	3-G05	ftsL	2-F07	rpmC	0.00126364
4-WellA05	mraY	104429	104187	160	132	16	4	82	2-B05	rplS	3-A06	nusG	3-G06	ftsA	0.00126402
3-WellC07	ynbG	105710	105439	165	134	14	6	106	2-B05	rplS	4-C07	groL	3-G06	ftsA	0.00126762
4-WellE07	rsmI	127111	126748	227	162	51	11	136	1-G03	prfA	2-B05	rplS	3-E08	argU	0.00127448
2-WellD03	rpoD	97870	97654	127	125	1	1	89	2-B05	rplS	3-G06	ftsA	3-G12	murE	0.0012772
1-WellD01	thiL	89586	89382	125	115	5	2	79	2-B05	rplS	3-G12	murE	3-G06	ftsA	0.00128368
1-WellE09	mukB	127124	126851	182	164	7	4	91	2-B05	rplS	3-G06	ftsA	2-E09	rplO	0.00129008
1-WellD09	holA	118082	117810	162	156	2	2	110	2-B05	rplS	3-G05	ftsL	3-G06	ftsA	0.00132112
2-WellE10	rpmD	121783	121479	176	161	4	4	128	2-B05	rplS	2-F07	rpmC	3-G06	ftsA	0.00132202
1-WellG07	ribA	98192	97952	147	130	7	3	93	2-B05	rplS	3-G06	ftsA	1-F09	lolD	0.00132394
3-WellC04	yobI	98626	98394	142	132	3	2	90	2-B05	rplS	2-F07	rpmC	3-G06	ftsA	0.00133839
2-WellE05	rplQ	83789	83594	132	113	8	3	63	2-B05	rplS	1-E06	kdsB	3-G12	murE	0.00134863
4-WellE12	waaU	38476	38378	53	52	1	0	45	2-B05	rplS	4-H08	gltA			0.00135149
5-WellG12	argB	54180	54046	75	74	1	0	59	2-B05	rplS	3-G12	murE			0.00136582
1-WellA05	dapB	102471	102240	152	144	3	2	79	2-B05	rplS	6-F01	rfp	3-G06	ftsA	0.00140528
3-WellC03	ykgR	56025	55870	85	79	4	1	70	2-B05	rplS	2-F07	rpmC	3-G12	murE	0.00141008
1-WellG09	tyrS	122202	121904	188	174	7	3	110	2-B05	rplS	3-G06	ftsA	6-F01	rfp	0.00142387
2-WellD11	lptA	99507	99252	157	142	6	4	98	2-B05	rplS	2-F07	rpmC	3-G06	ftsA	0.00142704
1-WellF12	ispE	92341	92104	147	132	8	3	90	2-B05	rplS	3-G12	murE	4-H08	gltA	0.00142948
5-WellA01	bioC	4866	4856	8	7	1	0	2	2-B05	rplS	2-F07	rpmC			0.00143855
3-WellA07	rpoC	126808	126444	221	186	24	5	143	2-B05	rplS	4-A07	mreD	3-G06	ftsA	0.00146678
1-WellF05	acpP	112386	112075	187	171	6	5	124	2-B05	rplS	3-G06	ftsA	2-F07	rpmC	0.00152154
1-WellA01	ribF	10428	10399	16	16	0	0	13	2-B05	rplS					0.00153433
3-WellH10	mreC	74007	73725	187	116	61	4	95	2-A09	der	2-B05	rplS	4-A09	nusB	0.00156742
2-WellA02	nrdA	54863	54728	97	86	3	3	38	2-B05	rplS	2-F07	rpmC	3-G06	ftsA	0.00156754
1-WellE03	serS	109840	109526	220	173	18	13	94	2-B05	rplS	2-E03	def	1-E09	mukB	0.00157502
1-WellG04	prmC	125787	125468	208	199	3	2	111	2-B05	rplS	3-G12	murE	3-G05	ftsL	0.00158204
2-WellB11	ispF	81241	81026	143	129	5	5	72	2-B05	rplS	2-F07	rpmC	3-G12	murE	0.00158787
1-WellG12	pheS	622	612	2	1	1	0	8	2-B05	rplS	3-G05	ftsL			0.00160772
1-WellF06	tmk	115691	115413	198	189	4	2	80	2-B05	rplS	3-G06	ftsA	6-F01	rfp	0.00163366
1-WellD11	leuS	75395	75189	141	124	6	3	65	2-B05	rplS	3-G12	murE	2-F07	rpmC	0.00164467
1-WellE10	asnS	100867	100599	186	169	6	5	82	2-B05	rplS	3-G06	ftsA	2-F07	rpmC	0.00167547
6-WellA02	pbpG	57960	57776	117	104	5	3	67	2-B05	rplS	1-B08	ispU	2-F07	rpmC	0.00179434
1-WellC02	lpxA	103297	102994	201	186	6	4	102	2-B05	rplS	6-F01	rfp	2-F07	rpmC	0.00180063
4-WellC11	dnaT	101384	101102	201	184	7	3	81	2-B05	rplS	3-G06	ftsA	2-G08	glyQ	0.00181488
1-WellC06	tilS	110558	110240	224	204	11	3	94	2-B05	rplS	3-G12	murE	3-G06	ftsA	0.00184519
1-WellC10	secF	121827	121472	281	225	51	2	74	3-A01	hemG	2-B05	rplS	3-G06	ftsA	0.00184688
3-WellH12	degS	33967	33872	72	63	9	0	23	2-A11	ispG	2-B05	rplS			0.00185474
1-WellD10	lptE	109496	109181	217	210	2	2	98	2-B05	rplS	3-G05	ftsL	3-G06	ftsA	0.00191788
5-WellD12	cysD	141035	140552	340	315	6	4	143	2-B05	rplS	3-G05	ftsL	2-F07	rpmC	0.00223349
1-WellF11	pth	99070	98740	255	225	9	7	75	2-B05	rplS	3-G12	murE	2-F07	rpmC	0.00227112
4-WellF07	yqgD	3475	3375	11	8	3	0	89	2-B05	rplS	3-F08	glyT			0.00230216
1-WellD02	dxs	98019	97679	254	227	7	5	86	2-B05	rplS	3-G06	ftsA	2-D02	tsaD	0.00231588
4-WellH12	bioF	2997	2987	7	7	0	0	3	2-B05	rplS					0.00233567
2-WellE04	fmt	99771	99387	288	270	7	3	96	2-B05	rplS	3-G06	ftsA	3-G12	murE	0.0027062
3-WellD05	yqcG	73511	73144	303	270	16	5	64	2-B05	rplS	4-D05	yagG	3-G06	ftsA	0.00367292

## Sheet: CRISPRi sequencing results
sample_id	sample_name	total_seq_count	sgRNA_mapped	sgRNA_conta_sum	sgRNA_conta_1	sgRNA_conta_2	sgRNA_conta_3	other_seq_count	sgRNA_conta_1_source	sgRNA_conta_1_name	sgRNA_conta_2_source	sgRNA_conta_2_name	sgRNA_conta_3_source	sgRNA_conta_3_name	Major contamination fraction
1A-WellA01-ribF	ribF	43622	43594	5	3	1	1	18	3-G05	murE	1-G06	fabI	2-F05	rpmC	6.87726e-05
1A-WellA02-ileS	ileS	119219	119181	6	2	2	1	29	2-F05	rpmC	3-G05	murE	3-F12	ftsA	1.67758e-05
1A-WellA03-lspA	lspA	166175	166110	4	2	1	1	36	2-F05	rpmC	3-F12	ftsA	6-E01	rfp	1.20355e-05
1A-WellA04-ispH	ispH	161460	161415	5	3	2	0	33	3-G05	murE	2-F06	rpsC			1.85805e-05
1A-WellA05-dapB	dapB	146968	146932	6	1	1	1	29	2-F06	rpsC	2-G06	glyQ	3-F11	ftsL	6.8042e-06
1A-WellA06-lptD	lptD	182316	182279	4	2	1	1	31	3-G05	murE	2-F05	rpmC	3-F12	ftsA	1.097e-05
1A-WellA07-lpxC	lpxC	138759	138706	5	3	1	1	37	3-F12	ftsA	3-F11	ftsL	3-G05	murE	2.16202e-05
1A-WellA08-secM	secM	178796	178751	1	1	0	0	36	2-F05	rpmC					5.59297e-06
1A-WellA09-secA	secA	188209	188170	1	1	0	0	33	2-F05	rpmC					5.31324e-06
1A-WellA10-can	can	213031	212980	5	3	1	1	44	2-F05	rpmC	3-F12	ftsA	6-E01	rfp	1.40825e-05
1A-WellA11-folK	folK	193871	193822	7	4	2	1	39	6-E01	rfp	3-G05	murE	3-F12	ftsA	2.06323e-05
1A-WellA12-hemL	hemL	183634	183604	8	3	2	1	20	3-F12	ftsA	3-G05	murE	2-F05	rpmC	1.63368e-05
1A-WellB01-erpA	erpA	194339	194295	11	5	2	2	32	3-F12	ftsA	2-F05	rpmC	3-G05	murE	2.57282e-05
1A-WellB02-dapD	dapD	227516	227466	12	5	3	1	35	3-G05	murE	3-F12	ftsA	1-G06	fabI	2.19765e-05
1A-WellB03-map	map	207549	207503	7	2	2	2	37	2-F05	rpmC	3-F11	ftsL	3-F12	ftsA	9.63628e-06
1A-WellB04-rpsB	rpsB	142871	142822	16	6	4	2	28	3-G05	murE	3-F12	ftsA	3-F11	ftsL	4.19959e-05
1A-WellB05-pyrH	pyrH	163757	163707	19	8	5	3	29	3-F12	ftsA	2-F05	rpmC	3-G05	murE	4.88529e-05
1A-WellB06-frr	frr	181837	181781	9	3	3	1	44	2-F05	rpmC	3-G05	murE	1-F05	holB	1.64983e-05
1A-WellB07-ispU	ispU	192941	192888	7	2	2	1	39	2-F05	rpmC	3-F12	ftsA	1-F05	holB	1.03659e-05
1A-WellB08-cdsA	cdsA	202681	202641	3	1	1	1	36	3-F12	ftsA	3-G05	murE	6-E01	rfp	4.93386e-06
1A-WellB09-rseP	rseP	215493	215451	2	2	0	0	39	6-E01	rfp					9.28104e-06
1A-WellB10-bamA	bamA	183909	183855	5	2	1	1	42	3-F12	ftsA	2-F05	rpmC	3-G05	murE	1.08749e-05
1A-WellB11-lpxD	lpxD	186109	186067	10	3	3	2	29	2-F05	rpmC	3-F12	ftsA	2-F06	rpsC	1.61196e-05
1A-WellB12-fabZ	fabZ	172996	172951	9	3	2	1	33	2-F05	rpmC	3-F12	ftsA	2-G06	glyQ	1.73414e-05
1A-WellC01-lpxA	lpxA	129604	129576	10	5	2	1	15	2-F05	rpmC	3-F12	ftsA	2-F06	rpsC	3.85791e-05
1A-WellC02-lpxB	lpxB	174176	174135	10	3	3	2	30	3-F11	ftsL	3-G05	murE	2-F05	rpmC	1.7224e-05
1A-WellC03-dnaE	dnaE	147749	147704	15	6	3	2	24	3-F12	ftsA	3-G05	murE	2-F05	rpmC	4.06094e-05
1A-WellC04-accA	accA	199948	199902	9	2	2	2	36	3-F11	ftsL	3-F12	ftsA	3-G05	murE	1.00026e-05
1A-WellC05-tilS	tilS	187010	186969	13	5	3	3	24	2-F05	rpmC	3-F12	ftsA	3-G05	murE	2.67365e-05
1A-WellC06-proS	proS	215858	215804	15	8	4	2	39	2-F05	rpmC	3-G05	murE	2-G06	glyQ	3.70614e-05
1A-WellC07-hemB	hemB	214039	214009	4	3	1	0	25	3-F12	ftsA	3-F11	ftsL			1.40161e-05
1A-WellC08-secD	secD	230059	230007	2	1	1	0	49	2-F05	rpmC	3-F11	ftsL			4.34671e-06
1A-WellC09-secF	secF	214757	214715	5	2	2	1	34	2-F05	rpmC	3-F12	ftsA	3-B09	dnaC	9.31285e-06
1A-WellC10-ribD	ribD	205270	205225	9	4	3	1	36	3-F12	ftsA	6-E01	rfp	2-F05	rpmC	1.94865e-05
1A-WellC11-ribE	ribE	212315	212263	9	2	2	2	42	2-F05	rpmC	2-F06	rpsC	3-F12	ftsA	9.41997e-06
1A-WellC12-thiL	thiL	192077	192040	8	3	2	2	27	3-G05	murE	3-F11	ftsL	3-F12	ftsA	1.56187e-05
1A-WellD01-dxs	dxs	90329	90278	31	11	6	3	16	3-G05	murE	2-F05	rpmC	3-F11	ftsL	0.000121777
1A-WellD02-ispA	ispA	235465	235418	11	4	3	1	36	3-F12	ftsA	3-G05	murE	2-F05	rpmC	1.69877e-05
1A-WellD03-dnaX	dnaX	230508	230374	1	1	0	0	61	6-E01	rfp					4.33824e-06
1A-WellD04-adk	adk	132979	132945	6	2	2	1	26	3-F12	ftsA	6-E01	rfp	2-F05	rpmC	1.504e-05
1A-WellD05-hemH	hemH	217834	217782	6	3	2	1	42	2-F05	rpmC	3-F12	ftsA	3-G05	murE	1.3772e-05
1A-WellD06-lpxH	lpxH	178528	178499	2	1	1	0	26	2-F05	rpmC	3-F12	ftsA			5.60136e-06
1A-WellD07-cysS	cysS	230407	230361	7	3	2	1	38	2-F05	rpmC	3-F12	ftsA	2-F06	rpsC	1.30204e-05
1A-WellD08-holA	holA	181563	181489	3	1	1	1	44	2-F05	rpmC	3-F12	ftsA	3-G05	murE	5.50773e-06
1A-WellD09-lptE	lptE	170013	169977	13	4	3	3	21	3-F12	ftsA	3-F11	ftsL	3-G05	murE	2.35276e-05
1A-WellD10-leuS	leuS	207195	207153	7	3	2	1	32	2-F05	rpmC	3-F12	ftsA	3-F11	ftsL	1.44791e-05
1A-WellD11-lnt	lnt	184135	184054	2	1	1	0	36	3-F12	ftsA	6-E01	rfp			5.4308e-06
1A-WellD12-glnS	glnS	197512	197455	13	5	3	2	40	2-F05	rpmC	3-F12	ftsA	2-F06	rpsC	2.53149e-05
1A-WellE01-infA	infA	168438	168382	15	6	2	1	33	3-G05	murE	2-F05	rpmC	2-F03	rplX	3.56214e-05
1A-WellE02-serS	serS	211171	211103	28	11	5	4	40	3-F12	ftsA	2-F05	rpmC	3-F11	ftsL	5.20905e-05
1A-WellE03-rpsA	rpsA	190922	190866	19	6	5	4	35	3-F12	ftsA	3-G05	murE	2-F05	rpmC	3.14264e-05
1A-WellE04-lpxK	lpxK	200014	199945	17	5	4	3	47	3-F12	ftsA	3-G05	murE	2-F05	rpmC	2.49983e-05
1A-WellE05-kdsB	kdsB	218215	218153	12	4	4	2	48	2-F05	rpmC	3-G05	murE	3-F12	ftsA	1.83305e-05
1A-WellE06-mukF	mukF	162968	162927	10	3	3	2	30	2-F05	rpmC	3-F12	ftsA	3-G05	murE	1.84085e-05
1A-WellE07-mukE	mukE	142357	142300	3	1	1	1	29	2-F05	rpmC	3-F12	ftsA	3-G05	murE	7.02459e-06
1A-WellE08-mukB	mukB	223747	223712	2	1	1	0	31	2-F05	rpmC	3-G05	murE			4.46933e-06
1A-WellE09-asnS	asnS	164802	164753	6	4	1	1	43	3-F12	ftsA	2-F06	rpsC	3-F11	ftsL	2.42716e-05
1A-WellE10-fabA	fabA	203491	203423	6	3	2	1	45	3-G05	murE	2-F05	rpmC	3-F12	ftsA	1.47427e-05
1A-WellE11-ycbZ	ycbZ	245020	244976	3	2	1	0	40	2-F05	rpmC	3-G05	murE			8.1626e-06
1A-WellE12-rne	rne	187224	187181	8	3	2	1	31	3-F12	ftsA	3-G05	murE	2-F05	rpmC	1.60236e-05
1A-WellF01-fabD	fabD	187898	187850	11	5	2	2	34	2-F05	rpmC	3-F12	ftsA	3-G05	murE	2.66102e-05
1A-WellF02-fabG	fabG	208187	208143	8	3	1	1	33	3-F12	ftsA	2-F05	rpmC	2-F06	rpsC	1.44101e-05
1A-WellF03-acpP	acpP	235242	235195	8	3	2	2	37	2-F05	rpmC	3-F11	ftsL	3-G05	murE	1.27528e-05
1A-WellF04-tmk	tmk	123040	123006	14	7	2	2	17	3-G05	murE	3-F11	ftsL	3-F12	ftsA	5.68921e-05
1A-WellF05-holB	holB	235168	235119	2	1	1	0	29	2-F06	rpsC	3-G05	murE			4.25228e-06
1A-WellF06-lolC	lolC	163799	163766	3	1	1	1	27	2-F05	rpmC	2-F06	rpsC	3-A05	rpoC	6.10504e-06
1A-WellF07-lolD	lolD	218444	218399	1	1	0	0	40	2-F05	rpmC					4.57783e-06
1A-WellF08-lolE	lolE	217935	217883	3	2	1	0	47	2-F05	rpmC	3-G05	murE			9.17705e-06
1A-WellF09-pth	pth	169192	169168	1	1	0	0	22	3-G05	murE					5.91044e-06
1A-WellF10-ispE	ispE	208871	208844	8	2	2	1	18	2-F05	rpmC	3-G05	murE	1-G06	fabI	9.57529e-06
1A-WellF11-lolB	lolB	208073	208019	12	4	3	2	34	3-G05	murE	3-F12	ftsA	2-F05	rpmC	1.9224e-05
1A-WellF12-hemA	hemA	194941	194904	5	2	1	1	31	3-F12	ftsA	2-G06	glyQ	3-G05	murE	1.02595e-05
1A-WellG01-prfA	prfA	190149	190106	6	3	2	1	36	3-G05	murE	3-F12	ftsA	6-E01	rfp	1.57771e-05
1A-WellG02-prmC	prmC	155017	154962	18	4	3	3	31	3-G05	murE	2-F05	rpmC	3-F12	ftsA	2.58036e-05
1A-WellG03-kdsA	kdsA	242411	242363	5	2	1	1	40	2-F05	rpmC	2-F06	rpsC	3-F12	ftsA	8.25045e-06
1A-WellG04-tsaB	tsaB	247827	247768	3	1	1	1	54	3-F11	ftsL	3-G05	murE	6-E01	rfp	4.03507e-06
1A-WellG05-ribA	ribA	204278	204212	13	6	3	2	52	3-G05	murE	3-F12	ftsA	6-E01	rfp	2.93717e-05
1A-WellG06-fabI	fabI	220352	220309	1	1	0	0	34	2-F05	rpmC					4.53819e-06
1A-WellG07-tyrS	tyrS	189348	189304	1	1	0	0	40	2-F05	rpmC					5.28128e-06
1A-WellG08-ribC	ribC	227687	227630	1	1	0	0	53	3-G05	murE					4.39199e-06
1A-WellG09-pheT	pheT	220821	220774	5	1	1	1	41	2-F06	rpsC	3-F11	ftsL	3-F12	ftsA	4.52855e-06
1A-WellG10-pheS	pheS	192275	192239	3	1	1	1	26	3-F12	ftsA	3-G05	murE	6-C10	ftsI	5.20088e-06
1A-WellG11-rplT	rplT	241587	241532	3	2	1	0	46	3-G05	murE	6-E01	rfp			8.27859e-06
1A-WellG12-infC	infC	329	323	0	0	0	0	6							0
1A-WellH01-thrS	thrS	190137	190088	2	1	1	0	41	2-F05	rpmC	3-G05	murE			5.25937e-06
1A-WellH02-nadE	nadE	218759	218705	8	2	2	1	46	3-F12	ftsA	3-G05	murE	2-F05	rpmC	9.14248e-06
1A-WellH03-gapA	gapA	211022	210984	8	3	1	1	27	3-G05	murE	2-F05	rpmC	2-F06	rpsC	1.42165e-05
1A-WellH04-topA	topA	226822	226754	9	3	3	2	59	2-F05	rpmC	3-F12	ftsA	3-G05	murE	1.32262e-05
1A-WellH05-aspS	aspS	182388	182331	8	3	2	2	47	2-F05	rpmC	3-F12	ftsA	3-G05	murE	1.64485e-05
1A-WellH06-argS	argS	235680	235632	3	2	1	0	43	6-E01	rfp	1-H04	topA			8.48608e-06
1A-WellH07-pgsA	pgsA	227650	227602	3	1	1	1	44	2-F05	rpmC	3-F12	ftsA	6-E01	rfp	4.39271e-06
1A-WellH08-metG	metG	185254	185210	5	2	2	1	39	3-F12	ftsA	3-G05	murE	3-F11	ftsL	1.0796e-05
1A-WellH09-folE	folE	177722	177672	4	2	1	1	41	3-G05	murE	3-F12	ftsA	5-G12	mrcB	1.12535e-05
1A-WellH10-apbE	apbE	17490	17472	2	2	0	0	16	3-G05	murE					0.000114351
1A-WellH11-gyrA	gyrA	217658	217615	9	3	2	1	32	3-G05	murE	3-F12	ftsA	1-A09	secA	1.37831e-05
1A-WellH12-nrdA	nrdA	151743	0	151708	151702	4	2	31	1-A02	ileS	3-F12	ftsA	2-F05	rpmC	0.99973
2A-WellA01-fabB	fabB	164083	2796	161245	161240	2	1	37	1-A03	lspA	3-F12	ftsA	1-F03	acpP	0.982673
2A-WellA02-gltX	gltX	159307	159259	13	5	4	2	33	3-F12	ftsA	2-F05	rpmC	6-E01	rfp	3.13859e-05
2A-WellA03-ligA	ligA	135835	134602	1201	1196	2	1	28	1-A05	dapB	3-F12	ftsA	2-F05	rpmC	0.0088048
2A-WellA04-zipA	zipA	147066	0	147032	147026	2	1	34	1-A06	lptD	3-G05	murE	2-F05	rpmC	0.999728
2A-WellA05-dapE	dapE	190748	190671	16	9	2	2	53	1-A07	lpxC	2-F05	rpmC	3-F12	ftsA	4.71827e-05
2A-WellA06-dapA	dapA	201177	201130	3	3	0	0	41	3-G05	murE					1.49122e-05
2A-WellA07-der	der	159082	19664	139370	139366	1	1	47	1-A09	secA	2-F05	rpmC	3-F11	ftsL	0.876064
2A-WellA08-hisS	hisS	217133	0	217085	217083	2	0	47	1-A10	can	3-F12	ftsA			0.99977
2A-WellA09-ispG	ispG	203744	203690	5	2	1	1	45	3-G05	murE	2-F05	rpmC	3-F11	ftsL	9.81624e-06
2A-WellA10-acpS	acpS	193077	191086	1944	1939	2	1	33	1-A12	hemL	3-F12	ftsA	2-F05	rpmC	0.0100426
2A-WellA11-era	era	181577	465	181081	181074	3	1	30	1-B01	erpA	2-F05	rpmC	2-F06	rpsC	0.99723
2A-WellA12-lepB	lepB	193910	0	193881	193878	2	1	25	1-B02	dapD	6-E01	rfp	2-F05	rpmC	0.999835
2A-WellB01-pssA	pssA	151180	151143	8	2	2	2	27	2-F05	rpmC	3-F12	ftsA	6-E01	rfp	1.32293e-05
2A-WellB02-bamD	bamD	154536	154488	11	6	4	1	37	1-B04	rpsB	3-F12	ftsA	2-F05	rpmC	3.88259e-05
2A-WellB03-rplS	rplS	206925	206878	11	3	2	2	33	2-F05	rpmC	2-G06	glyQ	3-F12	ftsA	1.4498e-05
2A-WellB04-trmD	trmD	169110	146099	22971	22968	1	1	32	1-B05	pyrH	2-G06	glyQ	3-F12	ftsA	0.135817
2A-WellB05-rpsP	rpsP	196847	0	196798	196789	3	2	48	1-B06	frr	3-G05	murE	3-F12	ftsA	0.999705
2A-WellB06-ffh	ffh	181350	181292	7	4	1	1	48	3-F12	ftsA	2-F06	rpsC	3-G05	murE	2.20568e-05
2A-WellB07-grpE	grpE	240772	240711	6	2	1	1	53	6-E01	rfp	2-F05	rpmC	2-F06	rpsC	8.30661e-06
2A-WellB08-nadK	nadK	29833	31	29778	29778	0	0	24	1-B09	rseP					0.998156
2A-WellB09-ispF	ispF	180359	180315	10	3	3	2	31	3-F12	ftsA	3-G05	murE	2-F06	rpsC	1.66335e-05
2A-WellB10-ispD	ispD	169176	85324	83826	83817	3	2	23	1-B11	lpxD	3-F12	ftsA	2-F05	rpmC	0.495443
2A-WellB11-eno	eno	220552	219446	1064	1057	3	2	41	1-B12	fabZ	3-G05	murE	2-F05	rpmC	0.00479252
2A-WellB12-pyrG	pyrG	180210	180165	9	4	2	2	33	3-G05	murE	2-F05	rpmC	3-F12	ftsA	2.21963e-05
2A-WellC01-mazE	mazE	162786	5820	156939	156928	5	3	25	1-C02	lpxB	3-G05	murE	3-F12	ftsA	0.964014
2A-WellC02-lgt	lgt	163949	163917	0	0	0	0	29							0
2A-WellC03-fbaA	fbaA	221934	221864	14	5	3	3	54	3-F12	ftsA	2-F06	rpsC	3-G05	murE	2.25292e-05
2A-WellC04-pgk	pgk	175339	109118	66185	66178	4	1	35	1-C05	tilS	3-F12	ftsA	1-F05	holB	0.377429
2A-WellC05-metK	metK	198386	198320	37	26	3	2	29	1-C06	proS	3-G05	murE	3-F11	ftsL	0.000131058
2A-WellC06-yqgF	yqgF	189946	118768	71138	71135	1	1	39	1-C07	hemB	2-F05	rpmC	3-B09	dnaC	0.374501
2A-WellC07-plsC	plsC	219471	0	219427	219421	2	2	41	1-C08	secD	3-F12	ftsA	3-G05	murE	0.999772
2A-WellC08-parC	parC	202543	202499	3	3	0	0	36	2-F05	rpmC					1.48117e-05
2A-WellC09-parE	parE	198267	198196	6	3	2	1	48	2-F05	rpmC	3-F12	ftsA	3-G05	murE	1.51311e-05
2A-WellC10-ribB	ribB	234343	234302	5	2	1	1	35	3-F12	ftsA	2-F05	rpmC	3-F11	ftsL	8.5345e-06
2A-WellC11-cca	cca	184859	175666	9162	9159	1	1	31	1-C12	thiL	2-G06	glyQ	3-F12	ftsA	0.0495459
2A-WellC12-tsaD	tsaD	201702	201654	6	3	2	1	40	3-G05	murE	2-F05	rpmC	3-F12	ftsA	1.48734e-05
2A-WellD01-rpoD	rpoD	197294	345	196909	196902	5	1	38	1-D02	ispA	2-F05	rpmC	3-F12	ftsA	0.998013
2A-WellD02-infB	infB	210803	210733	19	10	4	2	45	1-D03	dnaX	2-F05	rpmC	3-F11	ftsL	4.74377e-05
2A-WellD03-nusA	nusA	155545	0	155507	155485	8	5	34	1-D04	adk	3-G05	murE	3-F12	ftsA	0.999614
2A-WellD04-obgE	obgE	190617	0	190572	190565	4	2	41	2-D03	nusA	3-G05	murE	2-G06	glyQ	0.999727
2A-WellD05-rpmA	rpmA	214886	1051	213783	213778	1	1	51	1-D06	lpxH	2-G06	glyQ	3-F11	ftsL	0.994844
2A-WellD06-rplU	rplU	213934	213877	2	1	1	0	53	3-F12	ftsA	3-G05	murE			4.67434e-06
2A-WellD07-ispB	ispB	165968	165123	806	800	4	2	28	1-D08	holA	3-F12	ftsA	2-F06	rpsC	0.00482021
2A-WellD08-lptC	lptC	210508	184884	25586	25581	3	1	35	1-D09	lptE	2-F05	rpmC	3-F11	ftsL	0.12152
2A-WellD09-lptA	lptA	214983	0	214936	214921	5	5	38	1-D10	leuS	2-F05	rpmC	3-F12	ftsA	0.999712
2A-WellD10-rplM	rplM	244430	244108	263	256	2	2	58	1-D11	lnt	2-F05	rpmC	3-F11	ftsL	0.00104733
2A-WellD11-accB	accB	257156	257091	5	3	1	1	60	1-D12	glnS	3-F11	ftsL	3-G05	murE	1.16661e-05
2A-WellD12-accC	accC	232969	0	232904	232900	2	2	65	1-E01	infA	3-F12	ftsA	3-G05	murE	0.999704
2A-WellE01-def	def	213611	213554	15	5	3	2	40	3-F12	ftsA	2-F05	rpmC	3-G05	murE	2.3407e-05
2A-WellE02-fmt	fmt	224111	224052	19	8	6	3	37	3-F12	ftsA	2-F05	rpmC	3-G05	murE	3.56966e-05
2A-WellE03-rplQ	rplQ	186845	668	186140	186136	1	1	36	1-E04	lpxK	2-F05	rpmC	2-G06	glyQ	0.996205
2A-WellE04-rpoA	rpoA	207818	0	207775	207767	4	2	43	1-E05	kdsB	3-F12	ftsA	2-F05	rpmC	0.999755
2A-WellE05-rpsD	rpsD	169629	102455	67143	67139	2	1	30	1-E06	mukF	3-F12	ftsA	3-F11	ftsL	0.395799
2A-WellE06-rpsK	rpsK	173629	0	173585	173583	1	1	37	1-E07	mukE	3-F11	ftsL	3-F12	ftsA	0.999735
2A-WellE07-rplO	rplO	213106	0	213056	213044	6	2	44	1-E08	mukB	3-G05	murE	6-E01	rfp	0.999709
2A-WellE08-rpmD	rpmD	151579	71306	80242	80239	2	1	28	1-E09	asnS	3-F12	ftsA	2-F05	rpmC	0.529354
2A-WellE09-rpsE	rpsE	206868	186235	20595	20583	3	3	38	1-E10	fabA	2-F05	rpmC	3-F12	ftsA	0.0994982
2A-WellE10-rplR	rplR	188278	0	188232	188226	2	2	45	1-E11	ycbZ	3-F12	ftsA	6-E01	rfp	0.999724
2A-WellE11-rplF	rplF	221106	220343	729	726	2	1	34	1-E12	rne	3-F12	ftsA	2-G06	glyQ	0.00328349
2A-WellE12-rpsH	rpsH	189964	189916	8	3	3	1	40	3-F12	ftsA	3-G05	murE	2-F05	rpmC	1.57925e-05
2A-WellF01-rpsN	rpsN	209792	209733	15	5	4	3	44	3-F12	ftsA	3-G05	murE	2-F05	rpmC	2.38331e-05
2A-WellF02-rplE	rplE	199624	0	199569	199565	2	1	53	1-F02	fabG	6-E01	rfp	3-F12	ftsA	0.999704
2A-WellF03-rplX	rplX	232059	649	231353	231350	2	1	54	1-F03	acpP	3-G05	murE	3-F12	ftsA	0.996945
2A-WellF04-rplN	rplN	246105	245446	608	605	1	1	51	1-F04	tmk	3-F11	ftsL	3-F12	ftsA	0.0024583
2A-WellF05-rpmC	rpmC	103665	0	103642	103638	1	1	23	1-F05	holB	3-F11	ftsL	3-F12	ftsA	0.99974
2A-WellF06-rpsC	rpsC	184981	184936	9	3	2	2	34	6-E01	rfp	2-F05	rpmC	3-G05	murE	1.62179e-05
2A-WellF07-rpsS	rpsS	230388	230343	5	2	2	1	38	3-F11	ftsL	6-E01	rfp	3-F12	ftsA	8.68101e-06
2A-WellF08-rplB	rplB	219068	218978	47	43	2	2	42	1-F08	lolE	2-F05	rpmC	3-F12	ftsA	0.000196286
2A-WellF09-rplW	rplW	199914	141897	57982	57975	1	1	32	1-F09	pth	2-F10	rplD	2-G06	glyQ	0.29
2A-WellF10-rplD	rplD	230384	228018	2324	2319	2	1	42	1-F10	ispE	3-G05	murE	2-F05	rpmC	0.0100658
2A-WellF11-rplC	rplC	218550	91	218412	218401	4	3	44	1-F11	lolB	3-G05	murE	2-F05	rpmC	0.999318
2A-WellF12-rpsJ	rpsJ	201874	201827	3	1	1	1	42	2-F05	rpmC	3-G05	murE	6-E01	rfp	4.95358e-06
2A-WellG01-fusA	fusA	186678	0	186629	186621	3	2	47	1-G01	prfA	2-F05	rpmC	3-F11	ftsL	0.999695
2A-WellG02-rpsL	rpsL	176907	176849	6	3	2	1	46	3-F12	ftsA	6-E01	rfp	3-G05	murE	1.69581e-05
2A-WellG03-trpS	trpS	233473	6265	227157	227154	2	1	50	1-G03	kdsA	3-F12	ftsA	2-F05	rpmC	0.972935
2A-WellG04-asd	asd	231382	24747	206592	206588	2	2	42	1-G04	tsaB	2-F05	rpmC	3-G05	murE	0.892844
2A-WellG05-rpoH	rpoH	208696	51043	157611	157610	1	0	40	1-G05	ribA	3-F12	ftsA			0.755213
2A-WellG06-glyQ	glyQ	113130	0	113118	113118	0	0	10	1-G06	fabI					0.999894
2A-WellG07-waaA	waaA	230827	226665	4125	4119	3	2	37	1-G07	tyrS	2-F05	rpmC	3-F12	ftsA	0.0178445
2A-WellG08-coaD	coaD	199725	196392	3305	3305	0	0	27	1-G08	ribC					0.0165478
2A-WellG09-rpmB	rpmB	221579	109212	112322	112315	3	2	44	1-G09	pheT	3-F12	ftsA	3-G05	murE	0.506885
2A-WellG10-dfp	dfp	194219	194157	5	2	1	1	55	2-F05	rpmC	1-F02	fabG	2-F06	rpsC	1.02977e-05
2A-WellG11-dut	dut	171261	171163	4	2	1	1	29	3-G05	murE	3-F12	ftsA	6-E01	rfp	1.16781e-05
2A-WellG12-gmk	gmk	215393	214699	659	652	3	3	29	1-G12	infC	3-F12	ftsA	3-G05	murE	0.00302703
2A-WellH01-gyrB	gyrB	163313	163209	69	63	3	2	31	1-H01	thrS	3-G05	murE	2-F05	rpmC	0.000385762
2A-WellH02-dnaA	dnaA	171168	171123	5	2	2	1	34	2-F05	rpmC	3-G05	murE	3-F12	ftsA	1.16844e-05
2A-WellH03-rpmH	rpmH	216001	0	215958	215953	3	2	41	1-H03	gapA	2-F05	rpmC	3-F12	ftsA	0.999778
2A-WellH04-rnpA	rnpA	217616	0	217579	217576	1	1	37	1-H04	topA	3-B09	dnaC	3-G05	murE	0.999816
2A-WellH05-yidC	yidC	192141	192054	6	2	1	1	76	3-G05	murE	2-F05	rpmC	2-F06	rpsC	1.0409e-05
2A-WellH06-glmS	glmS	220142	220093	7	3	2	1	40	2-F05	rpmC	3-G05	murE	1-G06	fabI	1.36276e-05
2A-WellH07-glmU	glmU	208586	50485	158049	158046	2	1	50	1-H07	pgsA	3-F12	ftsA	3-F11	ftsL	0.757702
2A-WellH08-rho	rho	176487	176444	6	2	1	1	35	3-G05	murE	1-F03	acpP	2-G06	glyQ	1.13323e-05
2A-WellH09-hemD	hemD	249849	249804	2	1	1	0	43	3-F11	ftsL	3-F12	ftsA			4.00242e-06
2A-WellH10-hemC	hemC	173236	58700	114507	114502	1	1	29	1-H10	apbE	2-F05	rpmC	3-F11	ftsL	0.66096
2A-WellH11-hemG	hemG	196706	196666	6	2	2	1	33	2-F05	rpmC	3-F12	ftsA	3-F11	ftsL	1.01675e-05
2A-WellH12-secE	secE	148976	148942	9	3	3	2	24	3-F12	ftsA	3-G05	murE	2-F05	rpmC	2.01375e-05
3A-WellA01-rplL	rplL	129660	129630	5	3	2	0	23	3-F12	ftsA	2-F05	rpmC			2.31374e-05
3A-WellA02-plsB	plsB	129196	129141	16	4	4	2	24	3-F12	ftsA	6-E01	rfp	2-F06	rpsC	3.09607e-05
3A-WellA03-yihA	yihA	119622	119601	9	4	3	1	11	3-F12	ftsA	2-F05	rpmC	2-F06	rpsC	3.34387e-05
3A-WellA04-nusG	nusG	165050	165008	2	1	1	0	39	2-F05	rpmC	3-G05	murE			6.05877e-06
3A-WellA05-rpoC	rpoC	174944	174898	8	3	1	1	32	2-G06	glyQ	2-F05	rpmC	3-F11	ftsL	1.71483e-05
3A-WellA06-lexA	lexA	182985	182940	4	1	1	1	36	2-G06	glyQ	3-B09	dnaC	3-F12	ftsA	5.46493e-06
3A-WellA07-birA	birA	151863	151803	2	2	0	0	18	3-F12	ftsA					1.31698e-05
3A-WellA08-rplJ	rplJ	173215	173189	0	0	0	0	24							0
3A-WellA09-ubiA	ubiA	146507	146477	6	2	2	2	22	2-F05	rpmC	3-F12	ftsA	6-E01	rfp	1.36512e-05
3A-WellA10-dusA	dusA	164300	164260	6	2	1	1	31	3-F12	ftsA	2-F05	rpmC	2-F06	rpsC	1.21729e-05
3A-WellA11-dnaB	dnaB	136774	136716	3	1	1	1	17	3-F11	ftsL	3-G05	murE	6-E01	rfp	7.31133e-06
3A-WellA12-chpS	chpS	153801	153760	5	2	1	1	31	3-G05	murE	2-F05	rpmC	2-F06	rpsC	1.30038e-05
3A-WellB01-lptF	lptF	132972	132933	2	1	1	0	32	1-F03	acpP	2-F05	rpmC			7.52038e-06
3A-WellB02-ssb	ssb	149380	149323	3	1	1	1	26	1-F07	lolD	3-G05	murE	6-E01	rfp	6.69434e-06
3A-WellB03-psd	psd	145840	145793	9	3	2	2	28	3-G05	murE	2-F05	rpmC	3-F12	ftsA	2.05705e-05
3A-WellB04-ppa	ppa	195793	195750	5	2	2	1	35	3-F12	ftsA	6-E01	rfp	2-F05	rpmC	1.02149e-05
3A-WellB05-lptG	lptG	143155	143113	5	3	2	0	25	2-F05	rpmC	3-F12	ftsA			2.09563e-05
3A-WellB06-alsK	alsK	199018	198966	6	3	2	1	46	2-F05	rpmC	3-G05	murE	2-F06	rpsC	1.5074e-05
3A-WellB07-tsaE	tsaE	176255	176220	3	1	1	1	31	2-F06	rpsC	3-G05	murE	6-E01	rfp	5.6736e-06
3A-WellB08-valS	valS	172821	172795	3	2	1	0	23	3-F12	ftsA	3-F11	ftsL			1.15727e-05
3A-WellB09-dnaC	dnaC	157673	157615	5	5	0	0	32	3-F12	ftsA					3.17112e-05
3A-WellB10-ythA	ythA	179304	179252	9	5	2	1	39	3-G05	murE	2-F05	rpmC	3-F12	ftsA	2.78856e-05
3A-WellB11-ibsE	ibsE	180168	180136	1	1	0	0	31	3-F12	ftsA					5.55038e-06
3A-WellB12-ykgR	ykgR	181058	181031	4	3	1	0	22	6-E01	rfp	3-F12	ftsA			1.65693e-05
3A-WellC01-yobI	yobI	143407	143370	12	5	3	1	21	3-F12	ftsA	3-G05	murE	1-F07	lolD	3.48658e-05
3A-WellC02-safA	safA	89317	89268	6	2	2	1	41	3-F12	ftsA	3-G05	murE	2-F06	rpsC	2.23922e-05
3A-WellC03-ibsA	ibsA	186612	186567	2	2	0	0	39	2-F05	rpmC					1.07174e-05
3A-WellC04-ynbG	ynbG	138825	138794	8	3	1	1	20	3-G05	murE	2-F05	rpmC	2-G06	glyQ	2.16099e-05
3A-WellC05-yoeI	yoeI	146692	146648	3	1	1	1	27	2-F05	rpmC	3-F12	ftsA	3-G05	murE	6.817e-06
3A-WellC06-sgrT	sgrT	148856	148767	5	4	1	0	29	3-G05	murE	3-F11	ftsL			2.68716e-05
3A-WellC07-ibsB	ibsB	168497	168460	1	1	0	0	31	3-G05	murE					5.93482e-06
3A-WellC08-yoaK	yoaK	167685	167663	0	0	0	0	22							0
3A-WellC09-yohP	yohP	167919	167867	10	3	2	2	39	2-F05	rpmC	3-F12	ftsA	3-G05	murE	1.78658e-05
3A-WellC10-ypdK	ypdK	163140	163103	1	1	0	0	28	2-F06	rpsC					6.1297e-06
3A-WellC11-yqfG	yqfG	185577	185531	5	3	2	0	39	2-F05	rpmC	3-F12	ftsA			1.61658e-05
3A-WellC12-pmrR	pmrR	218583	218533	5	3	1	1	44	3-F12	ftsA	2-F05	rpmC	3-F11	ftsL	1.37248e-05
3A-WellD01-sokE	sokE	94146	94112	10	4	2	1	20	3-F12	ftsA	3-G05	murE	1-F07	lolD	4.24872e-05
3A-WellD02-yqcG	yqcG	81817	81763	29	10	7	6	18	3-F12	ftsA	3-G05	murE	2-F05	rpmC	0.000122224
3A-WellD03-yshB	yshB	157167	157132	7	2	1	1	27	3-G05	murE	2-F05	rpmC	2-F08	rplB	1.27253e-05
3A-WellD04-ffs	ffs	161106	161076	3	1	1	1	26	2-G06	glyQ	3-G05	murE	6-E01	rfp	6.20709e-06
3A-WellD05-ilvX	ilvX	179101	179069	9	3	2	1	22	2-F05	rpmC	3-F12	ftsA	2-G06	glyQ	1.67503e-05
3A-WellD06-yqeL	yqeL	146607	146542	2	1	1	0	63	2-F05	rpmC	3-G05	murE			6.82096e-06
3A-WellD07-ymiB	ymiB	180989	180952	0	0	0	0	33							0
3A-WellD08-yjeV	yjeV	152463	152428	4	2	1	1	29	3-G05	murE	1-F07	lolD	3-F11	ftsL	1.31179e-05
3A-WellD09-yoaJ	yoaJ	165918	165869	8	3	3	1	40	2-F05	rpmC	3-F12	ftsA	2-F06	rpsC	1.80812e-05
3A-WellD10-ibsC	ibsC	200370	200331	1	1	0	0	37	3-F12	ftsA					4.99077e-06
3A-WellD11-sokX	sokX	177503	177455	8	4	2	2	40	3-G05	murE	3-F11	ftsL	3-F12	ftsA	2.25348e-05
3A-WellD12-tpke11	tpke11	158160	158119	4	2	1	1	32	3-G05	murE	2-F05	rpmC	3-F12	ftsA	1.26454e-05
3A-WellE01-sroE	sroE	166783	166750	5	2	2	1	28	3-F12	ftsA	3-G05	murE	1-F07	lolD	1.19916e-05
3A-WellE02-mgrR	mgrR	173489	173447	10	6	3	1	31	3-G05	murE	3-F12	ftsA	1-F05	holB	3.45843e-05
3A-WellE03-argU	argU	175337	175284	7	2	2	2	45	2-F05	rpmC	3-B09	dnaC	3-F12	ftsA	1.14066e-05
3A-WellE04-C0614	C0614	127572	127539	3	2	1	0	28	3-G05	murE	3-F12	ftsA			1.56774e-05
3A-WellE05-ibsD	ibsD	178588	178551	1	1	0	0	35	3-F11	ftsL					5.59948e-06
3A-WellE06-fnrS	fnrS	217028	216983	10	4	3	1	34	2-F05	rpmC	3-G05	murE	1-F05	holB	1.84308e-05
3A-WellE07-leuW	leuW	197159	197118	3	1	1	1	38	1-F07	lolD	2-G06	glyQ	3-G05	murE	5.07205e-06
3A-WellE08-serT	serT	173842	173788	10	4	2	2	42	2-F05	rpmC	3-F12	ftsA	3-G05	murE	2.30094e-05
3A-WellE09-rnpB	rnpB	179851	179808	4	2	1	1	35	3-F12	ftsA	2-F05	rpmC	2-F06	rpsC	1.11203e-05
3A-WellE10-argX	argX	171664	171639	5	3	1	1	20	3-F12	ftsA	2-G06	glyQ	3-G05	murE	1.7476e-05
3A-WellE11-thrU	thrU	172946	172904	7	5	1	1	32	3-G05	murE	2-F05	rpmC	6-E01	rfp	2.89108e-05
3A-WellE12-leuZ	leuZ	175178	175139	4	3	1	0	33	2-F05	rpmC	3-G05	murE			1.71254e-05
3A-WellF01-leuU	leuU	154117	154074	15	6	3	2	27	3-G05	murE	3-F12	ftsA	6-E01	rfp	3.89315e-05
3A-WellF02-hisR	hisR	159354	159308	8	3	2	1	37	6-E01	rfp	3-F12	ftsA	2-F06	rpsC	1.8826e-05
3A-WellF03-glyT	glyT	148586	148543	5	2	1	1	37	3-F12	ftsA	1-F07	lolD	2-F05	rpmC	1.34602e-05
3A-WellF04-cysT	cysT	150578	150552	4	1	1	1	21	2-F05	rpmC	2-G06	glyQ	3-G05	murE	6.64108e-06
3A-WellF05-trpT	trpT	158653	158619	4	2	2	0	28	3-F11	ftsL	3-F12	ftsA			1.26061e-05
3A-WellF06-proM	proM	156500	156464	13	5	4	1	21	2-F05	rpmC	3-F12	ftsA	2-F06	rpsC	3.19489e-05
3A-WellF07-mrdA	mrdA	9609	9595	0	0	0	0	8							0
3A-WellF08-ftsQ	ftsQ	157276	157236	6	2	2	1	25	3-F12	ftsA	3-G05	murE	3-F11	ftsL	1.27165e-05
3A-WellF09-nrdB	nrdB	165027	165002	2	2	0	0	22	3-F12	ftsA					1.21192e-05
3A-WellF10-ftsY	ftsY	149584	149554	9	4	2	1	17	3-F12	ftsA	6-E01	rfp	1-G06	fabI	2.67408e-05
3A-WellF11-ftsL	ftsL	146335	146301	3	2	1	0	24	3-G05	murE	3-G11	murI			1.36673e-05
3A-WellF12-ftsA	ftsA	179139	179082	5	3	2	0	31	3-F11	ftsL	3-G05	murE			1.67468e-05
3A-WellG01-ftsB	ftsB	101558	101533	2	1	1	0	17	2-F05	rpmC	3-F11	ftsL			9.84659e-06
3A-WellG02-rpoB	rpoB	189856	189810	2	1	1	0	38	2-F06	rpsC	6-E01	rfp			5.26715e-06
3A-WellG03-ftsK	ftsK	181193	181139	7	2	1	1	45	2-G06	glyQ	2-F05	rpmC	2-F06	rpsC	1.1038e-05
3A-WellG04-ftsE	ftsE	138153	138109	6	2	2	1	34	3-F12	ftsA	3-G05	murE	2-F06	rpsC	1.44767e-05
3A-WellG05-murE	murE	148145	148117	0	0	0	0	20							0
3A-WellG06-murD	murD	147970	147920	2	1	1	0	20	2-G06	glyQ	3-F11	ftsL			6.75813e-06
3A-WellG07-murJ	murJ	149178	149127	10	5	3	2	38	3-G05	murE	3-F12	ftsA	2-F05	rpmC	3.3517e-05
3A-WellG08-mreB	mreB	136888	136816	0	0	0	0	22							0
3A-WellG09-accD	accD	36	0	0	0	0	0	34							0
3A-WellG10-murG	murG	146280	146254	4	2	1	1	16	2-F05	rpmC	2-G06	glyQ	6-E01	rfp	1.36724e-05
3A-WellG11-murI	murI	130139	130099	2	1	1	0	32	1-F05	holB	6-E01	rfp			7.68409e-06
3A-WellG12-nadD	nadD	163369	163333	5	2	1	1	29	2-F05	rpmC	1-G06	fabI	3-G05	murE	1.22422e-05
3A-WellH01-murC	murC	97232	97211	3	1	1	1	15	2-F05	rpmC	3-F12	ftsA	3-G05	murE	1.02847e-05
3A-WellH02-mreC	mreC	92825	92789	3	2	1	0	27	2-F05	rpmC	1-F05	holB			2.15459e-05
3A-WellH03-fldA	fldA	134236	134202	14	4	4	3	19	2-F05	rpmC	3-F12	ftsA	3-G05	murE	2.97983e-05
3A-WellH04-degS	degS	70829	70811	3	1	1	1	14	1-G06	fabI	2-F05	rpmC	3-F12	ftsA	1.41185e-05
3A-WellH05-rplV	rplV	149822	0	149795	149787	3	2	26	2-H11	hemG	3-G05	murE	3-F12	ftsA	0.999766
3A-WellH06-rpsG	rpsG	145964	0	145931	145928	2	1	29	6-E01	rfp	3-F12	ftsA	2-F05	rpmC	0.999753
3A-WellH07-ftsH	ftsH	162044	162000	1	1	0	0	39	2-F06	rpsC					6.17116e-06
3A-WellH08-murF	murF	125120	0	125088	125086	1	1	25	3-A02	plsB	3-F11	ftsL	3-F12	ftsA	0.999728
3A-WellH09-mraY	mraY	160213	160140	5	2	1	1	36	2-F05	rpmC	3-F12	ftsA	3-G05	murE	1.24834e-05
3A-WellH10-murB	murB	147905	0	147861	147854	2	2	41	3-A04	nusG	3-F12	ftsA	6-E01	rfp	0.999655
3A-WellH11-mreD	mreD	128461	128425	3	1	1	1	24	2-G06	glyQ	3-F12	ftsA	3-G11	murI	7.78446e-06
3A-WellH12-coaE	coaE	152667	0	152630	152627	2	1	34	3-A06	lexA	3-F12	ftsA	2-F05	rpmC	0.999738
4A-WellA01-nusB	nusB	141275	86927	54303	54297	4	2	32	3-A07	birA	3-G05	murE	2-F05	rpmC	0.384336
4A-WellA02-folD	folD	131036	130991	9	4	3	1	32	2-F05	rpmC	3-G05	murE	2-G06	glyQ	3.0526e-05
4A-WellA03-mnmA	mnmA	176917	176884	1	1	0	0	29	6-E01	rfp					5.65237e-06
4A-WellA04-yejM	yejM	175297	0	175263	175262	1	0	29	3-A10	dusA	2-G06	glyQ			0.9998
4A-WellA05-hda	hda	162100	162040	4	1	1	1	36	1-F05	holB	2-F05	rpmC	2-F06	rpsC	6.16903e-06
4A-WellA06-suhB	suhB	192910	192871	2	2	0	0	33	2-F05	rpmC					1.03675e-05
4A-WellA07-csrA	csrA	172786	0	172746	172743	2	1	30	3-A12	chpS	3-G05	murE	3-F12	ftsA	0.999751
4A-WellA08-alaS	alaS	158110	0	158033	158031	1	1	69	3-B01	lptF	3-F12	ftsA	3-G05	murE	0.9995
4A-WellA09-prfB	prfB	186221	0	186117	186116	1	0	45	3-B02	ssb	3-F12	ftsA			0.999436
4A-WellA10-dnaG	dnaG	142111	141938	3	1	1	1	35	3-A05	rpoC	3-F12	ftsA	3-G05	murE	7.03675e-06
4A-WellA11-kdsC	kdsC	206506	0	206466	206455	5	2	36	3-B04	ppa	3-F11	ftsL	2-F05	rpmC	0.999753
4A-WellA12-lptB	lptB	178176	0	178150	178147	1	1	24	3-B05	lptG	1-F03	acpP	3-F12	ftsA	0.999837
4A-WellB01-rpsI	rpsI	163195	0	163159	163155	2	1	35	3-B06	alsK	3-G05	murE	2-F06	rpsC	0.999755
4A-WellB02-tsaC	tsaC	190415	190362	3	2	1	0	47	3-G05	murE	6-E01	rfp			1.05034e-05
4A-WellB03-rpsM	rpsM	199648	199588	5	2	1	1	54	3-F12	ftsA	2-F05	rpmC	3-G05	murE	1.00176e-05
4A-WellB04-rpsQ	rpsQ	242167	242125	1	1	0	0	38	3-F12	ftsA					4.12938e-06
4A-WellB05-rplP	rplP	205334	0	205292	205274	8	4	36	3-B10	ythA	2-F05	rpmC	3-F12	ftsA	0.999708
4A-WellB06-glyS	glyS	221960	0	221912	221908	3	1	43	3-B11	ibsE	6-E01	rfp	3-F11	ftsL	0.999766
4A-WellB07-gpsA	gpsA	79629	79578	0	0	0	0	20							0
4A-WellB08-polA	polA	103619	0	103591	103577	7	3	17	3-C01	yobI	3-G05	murE	3-F11	ftsL	0.999595
4A-WellB09-priA	priA	120021	0	119962	119957	3	1	55	3-C02	safA	2-F05	rpmC	2-F06	rpsC	0.999467
4A-WellB10-coaA	coaA	216322	216260	6	3	1	1	53	3-F12	ftsA	2-F05	rpmC	2-F06	rpsC	1.38682e-05
4A-WellB11-groL	groL	209883	209832	12	3	3	3	36	2-F05	rpmC	3-F12	ftsA	3-G05	murE	1.42937e-05
4A-WellB12-efp	efp	207093	207043	11	5	4	1	35	2-F05	rpmC	3-F12	ftsA	3-F11	ftsL	2.41437e-05
4A-WellC01-rsgA	rsgA	138897	0	138867	138867	0	0	26	3-C06	sgrT					0.999784
4A-WellC02-orn	orn	149335	90545	58755	58749	3	2	30	3-C07	ibsB	2-F05	rpmC	3-G05	murE	0.393404
4A-WellC03-dnaT	dnaT	227679	0	227621	227619	1	1	54	3-C08	yoaK	3-F12	ftsA	3-G05	murE	0.999736
4A-WellC04-serV	serV	173840	173811	2	2	0	0	20	2-F05	rpmC					1.15048e-05
4A-WellC05-folB	folB	234439	234395	1	1	0	0	42	3-F11	ftsL					4.2655e-06
4A-WellC06-glmM	glmM	158486	158431	8	2	2	2	25	2-F05	rpmC	3-F11	ftsL	3-F12	ftsA	1.26194e-05
4A-WellC07-ftsX	ftsX	231690	0	231637	231635	1	1	50	3-C12	pmrR	1-F05	holB	3-F12	ftsA	0.999763
4A-WellC08-yrfF	yrfF	180383	180350	1	1	0	0	19	3-G05	murE					5.54376e-06
4A-WellC09-yagG	yagG	240914	240865	4	1	1	1	40	3-F11	ftsL	3-F12	ftsA	3-G05	murE	4.15086e-06
4A-WellC10-cydA	cydA	183123	183102	0	0	0	0	17							0
4A-WellC11-cydC	cydC	226688	226634	4	2	1	1	44	6-E01	rfp	1-F07	lolD	3-G05	murE	8.8227e-06
4A-WellC12-purB	purB	217484	0	217451	217450	1	0	32	3-D05	ilvX	2-F06	rpsC			0.999844
4A-WellD01-prs	prs	166675	0	166629	166624	2	2	36	3-D06	yqeL	3-F11	ftsL	3-F12	ftsA	0.999694
4A-WellD02-racR	racR	113781	113726	3	2	1	0	15	3-G05	murE	3-B09	dnaC			1.75776e-05
4A-WellD03-ydfB	ydfB	240324	0	240276	240272	3	1	45	3-D07	ymiB	3-G05	murE	2-F06	rpsC	0.999784
4A-WellD04-ydiL	ydiL	213830	213785	2	1	1	0	41	2-F06	rpsC	3-F11	ftsL			4.67661e-06
4A-WellD05-yefM	yefM	203836	203801	3	2	1	0	28	3-G05	murE	3-F11	ftsL			9.81181e-06
4A-WellD06-tadA	tadA	230487	230448	4	1	1	1	30	2-F06	rpsC	3-F12	ftsA	3-G05	murE	4.33864e-06
4A-WellD07-rnc	rnc	7336	14	7308	7308	0	0	13	3-D10	ibsC					0.996183
4A-WellD08-rpoE	rpoE	135343	135251	41	40	1	0	24	3-D01	sokE	3-G05	murE			0.000295545
4A-WellD09-mqsA	mqsA	199838	199800	1	1	0	0	33	2-F05	rpmC					5.00405e-06
4A-WellD10-tdcF	tdcF	195072	195031	9	4	1	1	28	3-F12	ftsA	2-F05	rpmC	2-G06	glyQ	2.05052e-05
4A-WellD11-rsmI	rsmI	216076	0	216032	216026	3	3	40	3-E02	mgrR	3-F12	ftsA	3-G05	murE	0.999769
4A-WellD12-yhbV	yhbV	196944	196904	6	5	1	0	31	2-F05	rpmC	3-F12	ftsA			2.53879e-05
4A-WellE01-mlaB	mlaB	101734	101706	6	5	1	0	21	3-E04	C0614	6-E01	rfp			4.91478e-05
4A-WellE02-yhhQ	yhhQ	236872	236744	77	74	1	1	50	3-E05	ibsD	2-F05	rpmC	2-F06	rpsC	0.000312405
4A-WellE03-bcsB	bcsB	195961	0	195917	195909	4	1	32	3-E06	fnrS	3-F12	ftsA	1-F07	lolD	0.999735
4A-WellE04-waaU	waaU	176619	176574	10	3	3	2	27	3-F12	ftsA	3-G05	murE	2-F05	rpmC	1.69857e-05
4A-WellE05-tnaB	tnaB	177923	177897	4	3	1	0	17	2-F05	rpmC	6-E01	rfp			1.68612e-05
4A-WellE06-wzyE	wzyE	211824	211779	4	1	1	1	27	2-F05	rpmC	3-B09	dnaC	3-F12	ftsA	4.7209e-06
4A-WellE07-ubiJ	ubiJ	228418	228382	2	2	0	0	29	3-F12	ftsA					8.75588e-06
4A-WellE08-ubiD	ubiD	228945	228894	6	3	2	1	44	3-G05	murE	2-F05	rpmC	2-F06	rpsC	1.31036e-05
4A-WellE09-yabQ	yabQ	203455	0	203410	203397	7	3	39	4-E08	ubiD	3-E12	leuZ	2-F05	rpmC	0.999715
4A-WellE10-ymfK	ymfK	200814	0	200786	200784	1	1	27	3-F01	leuU	3-F12	ftsA	6-E01	rfp	0.999851
4A-WellE11-yqgD	yqgD	236621	0	236571	236570	1	0	44	3-F02	hisR	3-G05	murE			0.999784
4A-WellE12-minE	minE	170670	169485	1056	1055	1	0	42	3-F03	glyT	3-B09	dnaC			0.00618152
4A-WellF01-minD	minD	184717	184667	9	4	3	1	37	3-G05	murE	3-F12	ftsA	2-F05	rpmC	2.16547e-05
4A-WellF02-dicA	dicA	150520	150461	4	2	1	1	34	3-F12	ftsA	2-F05	rpmC	2-F06	rpsC	1.32873e-05
4A-WellF03-thrA	thrA	213029	212986	9	5	2	1	32	3-F12	ftsA	3-G05	murE	2-F06	rpsC	2.3471e-05
4A-WellF04-thrB	thrB	199576	199541	6	4	2	0	25	3-F12	ftsA	3-G05	murE			2.00425e-05
4A-WellF05-thrC	thrC	153753	0	153716	153708	4	2	30	4-E05	tnaB	3-G05	murE	2-F05	rpmC	0.999707
4A-WellF06-carA	carA	215256	215207	6	3	1	1	38	2-F05	rpmC	2-F06	rpsC	3-G05	murE	1.39369e-05
4A-WellF07-carB	carB	240065	240010	4	2	2	0	41	2-G06	glyQ	3-G05	murE			8.33108e-06
4A-WellF08-pdxA	pdxA	219266	219225	5	1	1	1	29	2-F05	rpmC	3-B09	dnaC	3-F11	ftsL	4.56067e-06
4A-WellF09-leuD	leuD	224883	224825	8	4	2	1	45	2-F05	rpmC	3-G05	murE	3-F11	ftsL	1.7787e-05
4A-WellF10-leuC	leuC	216671	216621	5	2	1	1	41	3-F12	ftsA	2-F05	rpmC	2-F06	rpsC	9.23058e-06
4A-WellF11-leuB	leuB	152615	152564	12	3	3	2	32	2-F05	rpmC	3-F12	ftsA	2-G06	glyQ	1.96573e-05
4A-WellF12-leuA	leuA	249318	0	249260	249259	1	0	54	3-G02	rpoB	3-F12	ftsA			0.999763
4A-WellG01-leuL	leuL	182191	182147	6	2	2	1	35	2-F05	rpmC	3-G05	murE	3-F12	ftsA	1.09775e-05
4A-WellG02-nadC	nadC	142155	142125	6	3	1	1	21	3-F12	ftsA	2-F05	rpmC	2-G06	glyQ	2.11037e-05
4A-WellG03-panD	panD	179609	0	179568	179563	2	1	36	3-G04	ftsE	3-G05	murE	1-F05	holB	0.999744
4A-WellG04-panC	panC	139867	139741	0	0	0	0	26							0
4A-WellG05-panB	panB	240159	240103	4	1	1	1	44	2-F05	rpmC	2-F06	rpsC	3-F12	ftsA	4.16391e-06
4A-WellG06-proB	proB	224089	224039	3	2	1	0	43	3-G05	murE	3-F12	ftsA			8.92503e-06
4A-WellG07-proA	proA	229867	229805	6	3	2	1	53	3-F12	ftsA	2-F05	rpmC	3-G05	murE	1.3051e-05
4A-WellG08-proC	proC	35	0	2	1	1	0	32	3-G05	murE	5-B06	ubiG			0.0285714
4A-WellG09-purK	purK	166775	0	166713	166711	1	1	29	3-G10	murG	3-G05	murE	6-E01	rfp	0.999616
4A-WellG10-purE	purE	189746	189700	6	2	1	1	35	2-G06	glyQ	2-F05	rpmC	3-A05	rpoC	1.05404e-05
4A-WellG11-fes	fes	842	0	839	839	0	0	3	3-G12	nadD					0.996437
4A-WellG12-gltA	gltA	212945	212903	10	5	2	2	29	3-G05	murE	3-F12	ftsA	6-E01	rfp	2.34802e-05
4A-WellH01-nadA	nadA	168777	168732	6	2	2	1	36	3-F12	ftsA	3-G05	murE	2-F05	rpmC	1.185e-05
4A-WellH02-bioA	bioA	169192	169145	3	2	1	0	39	3-F12	ftsA	2-F05	rpmC			1.18209e-05
4A-WellH03-bioB	bioB	205487	205442	5	4	1	0	36	2-F05	rpmC	2-G06	glyQ			1.9466e-05
4A-WellH04-bioF	bioF	185771	185704	13	4	4	2	48	3-F12	ftsA	6-E01	rfp	2-F05	rpmC	2.15319e-05
4A-WellH05-bioC	bioC	193655	193606	9	2	2	2	35	2-F05	rpmC	2-G06	glyQ	3-F12	ftsA	1.03276e-05
4A-WellH06-bioD	bioD	127015	126985	1	1	0	0	21	3-G05	murE					7.87309e-06
4A-WellH07-serC	serC	191548	191510	10	4	2	1	21	2-F05	rpmC	3-G05	murE	2-F06	rpsC	2.08825e-05
4A-WellH08-aroA	aroA	116506	116464	6	5	1	0	25	3-F12	ftsA	3-G05	murE			4.29162e-05
4A-WellH09-pyrD	pyrD	154760	154722	1	1	0	0	30	6-E01	rfp					6.46162e-06
4A-WellH10-pyrC	pyrC	145095	145037	12	5	3	2	40	3-G05	murE	3-F12	ftsA	2-F05	rpmC	3.44602e-05
4A-WellH11-icd	icd	162969	162903	3	1	1	1	48	1-F05	holB	3-F11	ftsL	3-F12	ftsA	6.13614e-06
4A-WellH12-NONE	NONE	571	0	548	133	125	118	6	3-F12	ftsA	2-F05	rpmC	3-G05	murE	0.232925
5A-WellA01-trpA	trpA	204072	204004	11	4	2	1	53	3-F12	ftsA	3-F11	ftsL	2-F05	rpmC	1.96009e-05
5A-WellA02-trpB	trpB	235254	235195	9	4	3	2	50	3-F12	ftsA	2-F05	rpmC	2-F06	rpsC	1.70029e-05
5A-WellA03-trpC	trpC	173661	173600	11	5	2	2	48	2-F05	rpmC	3-G05	murE	6-E01	rfp	2.87917e-05
5A-WellA04-trpD	trpD	224695	224637	5	3	1	1	51	2-F05	rpmC	1-F08	lolE	3-F12	ftsA	1.33514e-05
5A-WellA05-trpE	trpE	184015	0	183966	183961	2	1	49	4-H08	aroA	6-E01	rfp	2-F05	rpmC	0.999707
5A-WellA06-cysB	cysB	209692	209636	2	1	1	0	52	2-G06	glyQ	3-F12	ftsA			4.7689e-06
5A-WellA07-pyrF	pyrF	183690	183652	6	2	2	1	32	2-G06	glyQ	3-F12	ftsA	2-F05	rpmC	1.08879e-05
5A-WellA08-pdxH	pdxH	173047	172992	0	0	0	0	30							0
5A-WellA09-aroD	aroD	239567	0	239515	239510	4	1	51	5-A10	pabB	3-F12	ftsA	2-G06	glyQ	0.999762
5A-WellA10-pabB	pabB	236736	0	236685	236683	1	1	48	5-A09	aroD	2-F06	rpsC	3-F12	ftsA	0.999776
5A-WellA11-hisG	hisG	182061	182017	9	4	3	2	35	2-F05	rpmC	3-F12	ftsA	3-G05	murE	2.19707e-05
5A-WellA12-hisD	hisD	182842	182752	16	5	4	3	73	6-E01	rfp	3-G05	murE	2-F05	rpmC	2.7346e-05
5A-WellB01-hisC	hisC	218393	218334	10	4	2	1	47	2-F05	rpmC	3-G05	murE	2-F06	rpsC	1.83156e-05
5A-WellB02-hisB	hisB	237772	237702	11	5	2	2	55	3-F12	ftsA	2-F05	rpmC	3-G05	murE	2.10285e-05
5A-WellB03-hisH	hisH	215986	215915	10	4	3	2	61	3-G05	murE	3-F12	ftsA	2-F05	rpmC	1.85197e-05
5A-WellB04-hisA	hisA	177260	0	177213	177205	3	2	47	5-A06	cysB	2-F05	rpmC	3-F12	ftsA	0.99969
5A-WellB05-hisI	hisI	195312	195264	7	4	1	1	39	3-F12	ftsA	3-F11	ftsL	3-G05	murE	2.04801e-05
5A-WellB06-ubiG	ubiG	140218	140190	1	1	0	0	27	3-F11	ftsL					7.13175e-06
5A-WellB07-purF	purF	145067	145033	3	2	1	0	30	2-F05	rpmC	3-G05	murE			1.37867e-05
5A-WellB08-pdxB	pdxB	190373	190322	3	1	1	1	48	2-F06	rpsC	3-G05	murE	6-E01	rfp	5.25285e-06
5A-WellB09-aroC	aroC	164055	164010	3	2	1	0	40	3-G05	murE	2-G06	glyQ			1.2191e-05
5A-WellB10-cysK	cysK	231024	230961	7	4	2	1	54	3-F12	ftsA	6-E01	rfp	2-F05	rpmC	1.73142e-05
5A-WellB11-ptsI	ptsI	223685	223601	9	5	2	1	63	3-G05	murE	3-F11	ftsL	3-F12	ftsA	2.23529e-05
5A-WellB12-cysA	cysA	217258	217205	5	2	2	1	46	2-F05	rpmC	2-F06	rpsC	3-F12	ftsA	9.20564e-06
5A-WellC01-cysU	cysU	213254	213176	29	10	9	5	44	3-G05	murE	2-F05	rpmC	3-F12	ftsA	4.68924e-05
5A-WellC02-cysP	cysP	183360	183308	10	3	3	1	41	2-F05	rpmC	3-F12	ftsA	1-F07	lolD	1.63613e-05
5A-WellC03-purC	purC	150967	150923	5	2	1	1	34	3-G05	murE	2-F05	rpmC	2-G06	glyQ	1.32479e-05
5A-WellC04-purM	purM	121651	121608	9	3	3	1	30	2-F05	rpmC	3-G05	murE	2-F06	rpsC	2.46607e-05
5A-WellC05-guaA	guaA	167377	167345	2	1	1	0	29	2-G06	glyQ	3-G05	murE			5.97454e-06
5A-WellC06-guaB	guaB	161621	161578	4	1	1	1	39	1-F05	holB	2-F05	rpmC	2-G06	glyQ	6.18731e-06
5A-WellC07-iscS	iscS	209875	209820	3	2	1	0	51	3-G05	murE	3-F11	ftsL			9.52948e-06
5A-WellC08-glyA	glyA	9921	9909	0	0	0	0	12							0
5A-WellC09-purL	purL	154357	154322	3	1	1	1	32	3-F11	ftsL	3-G05	murE	6-E01	rfp	6.47849e-06
5A-WellC10-pdxJ	pdxJ	231475	231406	8	4	1	1	60	2-F05	rpmC	3-F11	ftsL	3-F12	ftsA	1.72805e-05
5A-WellC11-nadB	nadB	191299	191247	1	1	0	0	50	2-F06	rpsC					5.22742e-06
5A-WellC12-pheA	pheA	238908	238831	12	4	3	3	62	3-F12	ftsA	2-F05	rpmC	3-G05	murE	1.67428e-05
5A-WellD01-tyrA	tyrA	231148	231081	14	6	4	2	51	3-F12	ftsA	3-G05	murE	2-F05	rpmC	2.59574e-05
5A-WellD02-cysC	cysC	174061	174025	11	6	2	2	24	3-F12	ftsA	2-F05	rpmC	2-F06	rpsC	3.44707e-05
5A-WellD03-cysN	cysN	191359	191306	11	2	2	2	41	2-F05	rpmC	3-G05	murE	6-E01	rfp	1.04516e-05
5A-WellD04-cysD	cysD	181275	181227	9	3	3	2	37	3-F12	ftsA	3-G05	murE	2-F05	rpmC	1.65494e-05
5A-WellD05-cysH	cysH	196535	196478	2	1	1	0	53	1-F05	holB	2-F06	rpsC			5.08815e-06
5A-WellD06-cysI	cysI	180532	180489	7	3	2	1	35	3-G05	murE	3-F12	ftsA	1-F07	lolD	1.66176e-05
5A-WellD07-cysJ	cysJ	216835	151	216616	216612	2	1	67	5-B03	hisH	3-G05	murE	2-F05	rpmC	0.998972
5A-WellD08-argA	argA	142500	142474	1	1	0	0	23	2-F05	rpmC					7.01754e-06
5A-WellD09-thyA	thyA	144297	143809	4	3	1	0	43	3-F12	ftsA	2-F05	rpmC			2.07905e-05
5A-WellD10-lysA	lysA	197842	197798	3	1	1	1	41	2-F05	rpmC	3-F12	ftsA	6-E01	rfp	5.05454e-06
5A-WellD11-serA	serA	228161	228100	6	3	2	1	53	3-G05	murE	6-E01	rfp	3-F12	ftsA	1.31486e-05
5A-WellD12-metC	metC	213044	212998	10	3	3	2	36	2-F05	rpmC	6-E01	rfp	3-G05	murE	1.40816e-05
5A-WellE01-argG	argG	233151	233076	15	6	3	2	56	3-F12	ftsA	2-F05	rpmC	2-F06	rpsC	2.57344e-05
5A-WellE02-folP	folP	196091	196029	16	6	4	2	45	3-F12	ftsA	3-G05	murE	2-F05	rpmC	3.0598e-05
5A-WellE03-aroE	aroE	217087	217026	9	5	2	1	52	2-F05	rpmC	3-G05	murE	1-F07	lolD	2.30322e-05
5A-WellE04-pabA	pabA	114470	114452	2	1	1	0	15	2-F05	rpmC	3-F12	ftsA			8.73591e-06
5A-WellE05-cysG	cysG	164244	164207	2	1	1	0	35	2-F05	rpmC	6-E01	rfp			6.0885e-06
5A-WellE06-aroB	aroB	197115	197051	13	6	4	2	49	3-G05	murE	3-F12	ftsA	2-F05	rpmC	3.04391e-05
5A-WellE07-panM	panM	171149	171106	2	1	1	0	39	1-F05	holB	6-E01	rfp			5.84286e-06
5A-WellE08-cysE	cysE	169894	169846	2	1	1	0	44	2-F06	rpsC	3-F11	ftsL			5.88602e-06
5A-WellE09-pyrE	pyrE	187998	187945	14	5	3	2	38	3-F12	ftsA	3-G05	murE	3-F11	ftsL	2.6596e-05
5A-WellE10-ilvB	ilvB	205023	204967	11	3	3	2	43	3-F12	ftsA	3-G05	murE	2-F05	rpmC	1.46325e-05
5A-WellE11-atpC	atpC	212964	212913	4	2	1	1	47	3-F12	ftsA	1-F07	lolD	3-G05	murE	9.39126e-06
5A-WellE12-atpB	atpB	211036	210975	10	3	3	2	48	3-F12	ftsA	3-G05	murE	2-F05	rpmC	1.42156e-05
5A-WellF01-ilvE	ilvE	237440	237377	16	4	4	3	46	2-F05	rpmC	3-F12	ftsA	3-G05	murE	1.68464e-05
5A-WellF02-ilvD	ilvD	168400	168331	16	6	3	3	53	3-G05	murE	2-F05	rpmC	3-F12	ftsA	3.56295e-05
5A-WellF03-ilvA	ilvA	185545	185504	9	3	3	2	31	3-F12	ftsA	3-G05	murE	6-E01	rfp	1.61686e-05
5A-WellF04-ilvC	ilvC	181413	181354	11	4	2	2	47	3-G05	murE	2-F05	rpmC	6-E01	rfp	2.20491e-05
5A-WellF05-metR	metR	167210	167146	4	1	1	1	59	2-F05	rpmC	2-G06	glyQ	3-F11	ftsL	5.9805e-06
5A-WellF06-metE	metE	105693	105665	3	3	0	0	25	3-F12	ftsA					2.83841e-05
5A-WellF07-glnA	glnA	180077	180025	1	1	0	0	51	3-G05	murE					5.55318e-06
5A-WellF08-tpiA	tpiA	202791	202740	4	2	1	1	47	3-F12	ftsA	3-G05	murE	6-E01	rfp	9.86237e-06
5A-WellF09-metB	metB	163370	163319	1	1	0	0	49	3-F11	ftsL					6.12107e-06
5A-WellF10-metL	metL	180565	180502	8	3	1	1	51	3-F12	ftsA	2-F05	rpmC	3-B09	dnaC	1.66145e-05
5A-WellF11-metF	metF	170559	0	170509	170498	7	2	47	5-F12	ppc	3-G05	murE	2-F05	rpmC	0.999642
5A-WellF12-ppc	ppc	211653	211602	10	3	2	2	40	3-F11	ftsL	2-F05	rpmC	3-F12	ftsA	1.41741e-05
5A-WellG01-argE	argE	227343	227275	10	3	3	3	57	2-F05	rpmC	3-F12	ftsA	6-E01	rfp	1.31959e-05
5A-WellG02-argC	argC	224491	224431	8	4	2	1	51	3-F12	ftsA	3-G05	murE	2-F06	rpsC	1.78181e-05
5A-WellG03-argB	argB	166343	166293	16	5	4	3	31	3-F12	ftsA	2-F05	rpmC	3-G05	murE	3.00584e-05
5A-WellG04-argH	argH	205302	205233	15	11	2	1	54	5-H04	dacD	2-F05	rpmC	3-F11	ftsL	5.35796e-05
5A-WellG05-purD	purD	166943	166864	10	5	2	1	68	2-F05	rpmC	3-F12	ftsA	3-F11	ftsL	2.99503e-05
5A-WellG06-purH	purH	161639	0	161599	161595	2	1	38	6-E01	rfp	3-F12	ftsA	2-F05	rpmC	0.999728
5A-WellG07-metA	metA	196409	196357	8	3	2	2	44	2-G06	glyQ	2-F05	rpmC	3-G05	murE	1.52742e-05
5A-WellG08-purA	purA	168505	168473	5	2	1	1	26	6-E01	rfp	2-F06	rpsC	3-F11	ftsL	1.18691e-05
5A-WellG09-cysQ	cysQ	191626	191586	6	3	1	1	33	3-G05	murE	3-F11	ftsL	3-F12	ftsA	1.56555e-05
5A-WellG10-pyrB	pyrB	205392	205334	6	2	2	1	48	2-F05	rpmC	3-G05	murE	3-F11	ftsL	9.73748e-06
5A-WellG11-serB	serB	192905	192855	10	7	2	1	38	3-G05	murE	3-F12	ftsA	2-F05	rpmC	3.62873e-05
5A-WellG12-mrcB	mrcB	194956	194846	60	47	4	4	47	5-A02	trpB	3-F12	ftsA	3-G05	murE	0.00024108
5A-WellH01-ampH	ampH	192097	192030	9	3	2	2	50	3-F12	ftsA	2-F05	rpmC	2-F06	rpsC	1.56171e-05
5A-WellH02-dacA	dacA	215415	215345	12	5	3	1	56	3-F12	ftsA	3-G05	murE	2-F05	rpmC	2.3211e-05
5A-WellH03-dacC	dacC	201604	201552	5	2	2	1	47	2-G06	glyQ	3-F12	ftsA	3-G05	murE	9.92044e-06
5A-WellH04-dacD	dacD	148757	142254	6468	6465	2	1	33	4-H05	bioC	2-F05	rpmC	1-F03	acpP	0.0434601
5A-WellH05-pbpG	pbpG	187789	0	187761	187760	1	0	28	4-H06	bioD	2-F06	rpsC			0.999846
5A-WellH06-yfeW	yfeW	181698	145123	36528	36524	3	1	46	4-H07	serC	3-G05	murE	3-F12	ftsA	0.201015
5A-WellH07-pbpC	pbpC	162749	7	162603	162597	2	1	123	4-H08	aroA	3-F12	ftsA	1-F05	holB	0.999066
5A-WellH08-dacB	dacB	103200	2460	100725	100720	2	1	14	4-H09	pyrD	3-F12	ftsA	2-F05	rpmC	0.975969
5A-WellH09-mrcA	mrcA	162949	162909	4	1	1	1	36	2-F05	rpmC	3-B09	dnaC	3-F12	ftsA	6.13689e-06
5A-WellH10-ampC	ampC	195270	0	195222	195216	3	2	47	4-H11	icd	2-F05	rpmC	3-F12	ftsA	0.999723
5A-WellH11-minC	minC	169378	0	169344	169331	5	4	34	5-A01	trpA	3-F12	ftsA	3-G05	murE	0.999723
5A-WellH12-dicC	dicC	213173	0	213122	213107	7	3	45	5-A02	trpB	3-F12	ftsA	2-F05	rpmC	0.99969
6A-WellA01-NONE	NONE	10	0	0	0	0	0	10							0
6A-WellA02-NONE	NONE	7	0	0	0	0	0	7							0
6A-WellA03-dicB	dicB	91	0	70	70	0	0	14	5-A03	trpC					0.769231
6A-WellA04-ftsP	ftsP	74	0	60	60	0	0	14	5-A04	trpD					0.810811
6A-WellA05-rlmE	rlmE	126	119	0	0	0	0	7							0
6A-WellA06-serU	serU	114	100	7	7	0	0	7	5-A06	cysB					0.0614035
6A-WellA07-rcsF	rcsF	239	224	0	0	0	0	15							0
6A-WellA08-rcsA	rcsA	1828	0	1806	1806	0	0	21	5-A08	pdxH					0.987965
6A-WellA09-rcsD	rcsD	157	140	0	0	0	0	16							0
6A-WellA10-rcsB	rcsB	85	68	0	0	0	0	17							0
6A-WellA11-rcsC	rcsC	232	213	0	0	0	0	19							0
6A-WellA12-mepH	mepH	2857	0	2802	2774	27	1	12	5-A12	hisD	3-F12	ftsA	2-F05	rpmC	0.970949
6A-WellB01-mepM	mepM	230520	0	230476	230469	2	2	43	5-B01	hisC	3-F12	ftsA	3-G05	murE	0.999779
6A-WellB02-mepS	mepS	181432	0	181385	181377	4	2	44	5-B02	hisB	3-G05	murE	2-F06	rpsC	0.999697
6A-WellB03-rodZ	rodZ	233513	0	233469	233468	1	0	43	5-B03	hisH	6-E01	rfp			0.999807
6A-WellB04-dnaN	dnaN	188685	0	188648	188633	5	3	33	5-B04	hisA	3-F12	ftsA	6-E01	rfp	0.999724
6A-WellB05-ftsZ	ftsZ	206342	0	206301	206293	2	2	33	5-B05	hisI	3-F12	ftsA	3-G05	murE	0.999763
6A-WellB06-secY	secY	163311	703	162564	162559	3	1	41	5-B06	ubiG	2-F05	rpmC	3-G05	murE	0.995395
6A-WellB07-spoT	spoT	182262	4	182232	182225	2	1	24	5-B07	purF	2-F05	rpmC	1-F05	holB	0.999797
6A-WellB08-yrbN	yrbN	182173	82	182054	182043	7	2	32	5-B08	pdxB	2-F05	rpmC	3-F12	ftsA	0.999286
6A-WellB09-msbA	msbA	226466	25794	200628	200622	3	1	41	5-B09	aroC	6-E01	rfp	3-F11	ftsL	0.885881
6A-WellB10-folC	folC	229237	30363	198822	198813	5	4	44	5-B10	cysK	3-F12	ftsA	3-G05	murE	0.867281
6A-WellB11-dxr	dxr	224141	106	223994	223985	5	2	37	5-B11	ptsI	2-F05	rpmC	3-G05	murE	0.999304
6A-WellB12-rpsR	rpsR	246137	0	246096	246085	5	3	37	5-B12	cysA	2-F05	rpmC	3-F12	ftsA	0.999789
6A-WellC01-ftsN	ftsN	10835	0	10818	10817	1	0	17	5-C01	cysU	2-F05	rpmC			0.998339
6A-WellC02-murA	murA	175244	0	175193	175188	2	1	46	5-C02	cysP	3-F11	ftsL	2-F05	rpmC	0.99968
6A-WellC03-lolA	lolA	172392	0	172344	172336	5	2	42	5-C03	purC	2-F05	rpmC	3-F12	ftsA	0.999675
6A-WellC04-folA	folA	195304	747	194510	194505	2	1	38	5-C04	purM	1-C03	dnaE	2-F05	rpmC	0.995909
6A-WellC05-ddlB	ddlB	154709	153832	822	808	5	2	21	5-C05	guaA	3-F12	ftsA	2-G06	glyQ	0.00522271
6A-WellC06-degS	degS	244156	244091	11	3	3	2	48	2-F05	rpmC	3-F12	ftsA	3-G05	murE	1.22872e-05
6A-WellC07-dnaE	dnaE	212087	0	212037	212022	5	4	39	5-C07	iscS	3-G05	murE	2-F05	rpmC	0.999694
6A-WellC08-ftsI	ftsI	177334	177274	7	2	2	1	42	2-F06	rpsC	3-F12	ftsA	3-F11	ftsL	1.12782e-05
6A-WellC09-ftsI	ftsI	203992	0	203948	203935	3	3	33	5-C09	purL	2-G06	glyQ	3-F11	ftsL	0.999721
6A-WellC10-ftsI	ftsI	168541	168471	34	27	3	2	31	5-C10	pdxJ	3-F12	ftsA	2-F05	rpmC	0.000160198
6A-WellC11-ftsN	ftsN	139933	0	139899	139894	3	2	31	5-C11	nadB	2-F05	rpmC	3-G05	murE	0.999721
6A-WellC12-ftsN	ftsN	179848	0	179805	179796	2	2	38	5-C12	pheA	2-F05	rpmC	3-F11	ftsL	0.999711
6A-WellD01-ftsN	ftsN	180420	153047	27326	27316	3	3	39	5-D01	tyrA	2-F05	rpmC	3-F12	ftsA	0.151402
6A-WellD02-ftsZ	ftsZ	168747	0	168709	168707	1	1	33	5-D02	cysC	2-F05	rpmC	3-F12	ftsA	0.999763
6A-WellD03-ftsZ	ftsZ	257259	257168	6	3	1	1	39	3-F12	ftsA	2-F05	rpmC	3-F11	ftsL	1.16614e-05
6A-WellD04-ftsZ	ftsZ	246234	246161	11	3	3	2	45	3-F12	ftsA	6-E01	rfp	2-F05	rpmC	1.21835e-05
6A-WellD05-holA	holA	199130	8335	190736	190726	3	3	38	5-D05	cysH	2-F05	rpmC	3-F12	ftsA	0.957796
6A-WellD06-recG	recG	171775	105046	66697	66688	4	2	28	5-D10	lysA	3-F12	ftsA	2-G06	glyQ	0.388229
6A-WellD07-yrbN	yrbN	137512	0	137431	137423	3	2	29	5-D11	serA	3-F12	ftsA	3-G05	murE	0.999353
6A-WellD08-deaD	deaD	227740	216940	10758	10752	2	2	34	5-D12	metC	3-F12	ftsA	6-E01	rfp	0.0472117
6A-WellD09-tolB	tolB	161644	33978	127623	127614	5	2	32	5-E01	argG	3-F12	ftsA	2-F05	rpmC	0.789476
6A-WellD10-pal	pal	212539	0	212485	212480	2	1	45	5-E02	folP	3-F12	ftsA	2-G06	glyQ	0.999722
6A-WellD11-ybgF	ybgF	165504	100885	64586	64582	2	1	25	5-E03	aroE	3-G05	murE	2-F05	rpmC	0.390214
6A-WellD12-lpxK	lpxK	181047	0	180994	180981	4	3	47	5-E04	pabA	3-F12	ftsA	3-F11	ftsL	0.999635
6A-WellE01-rfp	rfp	191043	190994	8	3	3	1	26	2-F05	rpmC	3-F11	ftsL	2-F06	rpsC	1.57033e-05
6A-WellE02-accD	accD	80542	0	80468	80453	5	3	48	5-E06	aroB	3-F12	ftsA	2-F05	rpmC	0.998895
6A-WellE03-mrdB	mrdB	209512	0	209451	209431	4	4	35	3-A08	rplJ	2-F05	rpmC	3-F12	ftsA	0.999613
6A-WellE04-bioH	bioH	155095	0	155054	155038	5	4	28	5-E07	panM	3-G05	murE	3-F11	ftsL	0.999632
6A-WellE05-btuB	btuB	196073	196021	6	2	2	1	33	2-F05	rpmC	3-G05	murE	1-F05	holB	1.02003e-05
6A-WellE06-djlB	djlB	199697	0	199654	199645	3	3	31	5-E09	pyrE	3-F12	ftsA	6-E01	rfp	0.99974
6A-WellE07-hemE	hemE	207589	0	207543	207525	6	5	32	5-E10	ilvB	3-G05	murE	3-F12	ftsA	0.999692
6A-WellE08-rplY	rplY	166068	9	165988	165981	2	2	31	5-E11	atpC	2-F05	rpmC	3-G05	murE	0.999476
6A-WellE09-rpsO	rpsO	209795	573	209166	209159	3	3	45	5-E12	atpB	2-F05	rpmC	3-F12	ftsA	0.996968
6A-WellE10-tpr	tpr	178290	0	178247	178229	8	4	25	6-E01	rfp	2-F05	rpmC	3-F12	ftsA	0.999658
6A-WellE11-yiaD	yiaD	151060	3768	147235	147226	3	3	46	5-F02	ilvD	3-F12	ftsA	6-E01	rfp	0.974619
6A-WellE12-NONE	NONE	1095	0	1029	273	255	187	10	3-G05	murE	3-F12	ftsA	2-F05	rpmC	0.249315

## Sheet: Other strains
Background	Genotype	Plasmid	Notes
BW25113		-	Wildtype
BW25113	nfsA::(P541-rfp kan)	-	rfp strain
BW25113	Tn7att::Tn7C59, nfsA::(P541-rfp kan)	-	dcas9 strain with rfp
BW25113	Tn7att::Tn7C59, nfsA::(P541-rfp kan), lambda att::sgRNA(rfp)	-	CRISPRi strain with rfp
BW25113	CIP16 Hfr, Tn7att::Tn7C59	-	dcas9 donor
BW25113	Tn7att::Tn7C59, lambda att::sgRNA(dnaX)	pUA66-dnaX	dnaX reporter
BW25113	Tn7att::Tn7C59, lambda att::sgRNA(mreB)	pUA66-mreB_TSS123	mreB expression reproter
BW25113	Tn7att::Tn7C59, lambda att::sgRNA(mreB)	pUA66-mreB_TSS12	mreB expression reproter
BW25113	Tn7att::Tn7C59, lambda att::sgRNA(mreB)	pUA66-mreB_TSS1	mreB expression reproter
BW25113	Tn7att::Tn7C59, lambda att::sgRNA(mreB)	pUA66-mreB_TSS123_NT	mreB feedback reproter

## Sheet: Primers
Primer.Name	Primer.Sequence	Primer.Description
MS395_reca_2_f	CGGAAGATTCCGGTCCGTAG	RT-qPCR
MS396_reca_2_r	AACCATCTCTACCGGTTCGC	RT-qPCR
MS573_qRT-PCR_fabB_F	tttagtagacagcgcaccca	RT-qPCR
MS574_qRT-PCR_fabB_R	ctcgccaccccgtttaaaat	RT-qPCR
MS567_qRT-PCR_fabI_F	tgtaggagctgatgtcgtgg	RT-qPCR
MS568_qRT-PCR_fabI_R	ggggaaagtttggccgaaat	RT-qPCR
MS577_qRT-PCR_rho_F	taactgctcgcgtactggat	RT-qPCR
MS578_qRT-PCR_rho_R	cgctgcatctcggttacttc	RT-qPCR
MS597_qRT-PCR_mreB_F	gtcgatcatttccagcgctt	RT-qPCR
MS598_qRT-PCR_mreB_R	gcgtaaccttgaccgtttgt	RT-qPCR
MS603_pUA66_vector_F	GAAGGAGATATACATATGAGTAAAGGAGAAGAACTTTTCAC	Knockdown/Feedback reporter cloning
MS604_pUA66_vector_R	GGTGAAGACGAAAGGGCCT	Knockdown/Feedback reporter cloning
MS699_pUA66_fragment_mreB2_TSS123_R	CCCTTTCGTCTTCACCactcggtttaacctgccgt	Knockdown/Feedback reporter cloning
MS700_pUA66_fragment_mreB2_TSS12_R	CCCTTTCGTCTTCACCcgccagattgttgcagcac	Knockdown/Feedback reporter cloning
MS701_pUA66_fragment_mreB2_TSS1_R	CCCTTTCGTCTTCACCccgtagcagatgatttttgcgc	Knockdown/Feedback reporter cloning
MS613_pUA66_fragment_mreB_F	CTTTACTCATATGTATATCTCCTTCgagggtattcgcagtacccagg	Knockdown/Feedback reporter cloning
MS617_pUA66_mreB_QC	gttgaaaaaatttcgtggcatgttttAGaatgacttgtccattgacct	Knockdown/Feedback reporter cloning: quick-change
MS765_pUA66_recomb_xylA_Fext	ttatttgtcgaacagataatggtttaccagattttccagttgttcctggcCTTACCCGTCTTACTGTCCCTAGT	Knockdown/Feedback reporter cloning: recombineering cassette into genome
MS766_pUA66_recomb_xylA_Rext	atgcaagcctattttgaccagctcgatcgcgttcgttatgaaggctcaaaAAAACCCGTACCCTAGGTCTAGG	Knockdown/Feedback reporter cloning: recombineering cassette into genome
Round1 attB_rev	GTC TCG TGG GCT CGG AGA TGT GTA TAA GAG ACA GTT TTT ACC TTC CCG TTT CGC	Sequencing primers for attB site
Round1 attB_F	TCG TCG GCA GCG TCA GAT GTG TAT AAG AGA CAG TGC TCC GGG CTA TGA AAT AG	Sequencing primers for attB site
round1-Rev	GTC TCG TGG GCT CGG AGA TGT GTA TAA GAG ACA GAT TTT AAC TTG CTA TTT CTA GCT C	Sequencing primers
round1-F6	TCG TCG GCA GCG TCA GAT GTG TAT AAG AGA CAG NNN NNN NAT TGT GAG CGG ATA ACA AGA	Sequencing primers
round1-F5	TCG TCG GCA GCG TCA GAT GTG TAT AAG AGA CAG NNN NNA TTG TGA GCG GAT AAC AAG A	Sequencing primers
round1-F4	TCG TCG GCA GCG TCA GAT GTG TAT AAG AGA CAG NNN ATT GTG AGC GGA TAA CAA GA	Sequencing primers
round1-F3	TCG TCG GCA GCG TCA GAT GTG TAT AAG AGA CAG NNA TTG TGA GCG GAT AAC AAG A	Sequencing primers
round1-F2	TCG TCG GCA GCG TCA GAT GTG TAT AAG AGA CAG NAT TGT GAG CGG ATA ACA AGA	Sequencing primers
round1-F1	TCG TCG GCA GCG TCA GAT GTG TAT AAG AGA CAG ATT GTG AGC GGA TAA CAA GA	Sequencing primers
