# Supplementary material for: Morphological and Transcriptional Responses to CRISPRi Knockdown of Essential Genes in Escherichia coli
Source: mBio. 2021 Oct 12;12(5):e02561-21. doi: 10.1128/mBio.02561-21 (PMC8510551; doi:10.1128/mBio.02561-21)
Supplement: TABLE S2 [file mbio.02561-21-st002.xlsx]

## Sheet: Key
Growth data for E. coli CRISPRi library
Sheet	Description
Pooled Growth	Per strain relative fitness (RF) for two replicates of the library assayed by deep-sequencing after 15 generations of pooled growth.
Individual Growth	Normalized growth and lag time for non-comtaminated CRISPRi straing grown individually from overnight cultures in 384-well plates.
Column	Description
Gene	Gene being targeted
Spacer.ID	SpacerID, corresponding to Table S1
RF.bio1_u	Relative fitness in the uninduced condition, Replicate 1
RF.bio1_i	Relative fitness in the induced (1mM IPTG) condition, Replicate 1
RF.bio2_u	Relative fitness in the uninduced condition, Replicate 2
RF.bio2_i	Relative fitness in the induced (1mM IPTG) condition, Replicate 2
RF.mean_u	Mean relative fitness in the uninduced condition
RF.mean_i	Mean relative fitness in the induced (1mM IPTG) condition
Rep1 gr	Normalized growth for replicate1 of non-comtaminated CRISPRi strains grown individually from overnight cultures in 384-well plates.
Rep1 lag	Normalized lag time for replicate1 of non-comtaminated CRISPRi strains grown individually from overnight cultures in 384-well plates.
Rep2 gr	Normalized growth for replicate2 of non-comtaminated CRISPRi strains grown individually from overnight cultures in 384-well plates.
Rep2 lag	Normalized lag time for replicate2 of non-comtaminated CRISPRi strains grown individually from overnight cultures in 384-well plates.

## Sheet: Pooled growth
Gene	Spacer.ID	RF.bio1_u	RF.bio1_i	RF.bio2_u	RF.bio2_i	RF.mean_u	RF.mean_i
ribF	ECK0026_ribF_36as	0.984614	0.855906	0.985503	0.84333	0.985058	0.849618
ileS	ECK0027_ileS_23as	0.912224	0.827549	0.930217	0.840202	0.92122	0.833875
lspA	ECK0028_lspA_87as	0.918319	0.797748	0.921466	0.800692	0.919892	0.79922
ispH	ECK0030_ispH_12as	0.988524	0.898958	0.989306	0.930667	0.988915	0.914813
dapB	ECK0032_dapB_21as	0.987799	0.852416	0.995282	0.875988	0.991541	0.864202
lptD	ECK0055_lptD_17as	0.953343	0.576894	0.958232	0.631947	0.955787	0.604421
lpxC	ECK0097_lpxC_62as	0.881282	0.881895	0.906038	0.883167	0.89366	0.882531
secM	ECK0098_secM_55as	0.933597	0.672461	0.95424	0.65789	0.943919	0.665175
secA	ECK0099_secA_53as	0.9546	0.578342	0.951952	0.643655	0.953276	0.610998
can	ECK0125_can_1as	1.00407	0.838167	0.992159	0.822287	0.998116	0.830227
folK	ECK0141_folK_22as	1.00634	0.996726	1.00704	1.0066	1.00669	1.00167
hemL	ECK0153_hemL_1as	0.979566	0.791243	0.979951	0.766835	0.979759	0.779039
erpA	ECK0155_erpA_25as	1.00407	0.997018	1.00498	0.990646	1.00453	0.993832
dapD	ECK0164_dapD_31as	0.984081	0.618186	0.997392	0.626094	0.990736	0.62214
map	ECK0166_map_22as	0.991153	0.749646	0.991963	0.754918	0.991558	0.752282
rpsB	ECK0168_rpsB_17as	0.852482	0.815926	0.918267	0.851465	0.885375	0.833696
pyrH	ECK0170_pyrH_11as	0.811604	0.330219	0.774915	0.447654	0.79326	0.388937
frr	ECK0171_frr_68as	0.979179	0.863316	0.978765	0.862361	0.978972	0.862838
ispU	ECK0173_ispU_25as	0.952939	0.459382	0.956988	0.412402	0.954964	0.435892
cdsA	ECK0174_cdsA_18as	0.797482	0.385867	0.86238	0.522784	0.829931	0.454325
rseP	ECK0175_rseP_62as	1.00996	0.966818	1.00629	0.972723	1.00812	0.969771
bamA	ECK0176_bamA_50as	0.995945	0.730732	0.997558	0.725673	0.996752	0.728202
lpxD	ECK0178_lpxD_7as	0.981031	0.85649	0.96959	0.871442	0.975311	0.863966
fabZ	ECK0179_fabZ_55as	1.01645	0.385768	1.01985	0.650425	1.01815	0.518097
lpxA	ECK0180_lpxA_17as	1.00233	0.6304	0.996359	0.6545	0.999342	0.64245
lpxB	ECK0181_lpxB_19as	0.974376	0.52429	0.999462	0.602543	0.986919	0.563417
dnaE	ECK0183_dnaE_13as	0.996572	0.564207	0.994702	0.633111	0.995637	0.598659
accA	ECK0184_accA_18as	1.00264	0.767065	1.00299	0.760896	1.00281	0.76398
tilS	ECK0187_tilS_35as	1.00445	1.00575	1.005	1.00113	1.00473	1.00344
proS	ECK0194_proS_14as	0.866029	0.38313	0.847421	0.443867	0.856725	0.413499
hemB	ECK0366_hemB_1as	0.994667	0.812246	0.991931	0.790597	0.993299	0.801421
secD	ECK0402_secD_2as	0.980757	0.953024	0.978635	0.962196	0.979696	0.95761
secF	ECK0403_secF_36as	1.00326	0.972805	1.00863	0.980705	1.00594	0.976755
ribD	ECK0408_ribD_2as	0.998059	0.996243	1.00866	0.991434	1.00336	0.993838
ribE	ECK0409_ribE_32as	0.944567	0.690489	0.945041	0.643777	0.944804	0.667133
thiL	ECK0411_thiL_23as	1.00427	0.951955	1.00293	0.949521	1.0036	0.950738
dxs	ECK0414_dxs_19as	0.891352	0.409586	0.887271	0.404208	0.889312	0.406897
ispA	ECK0415_ispA_12as	0.996428	0.807911	0.994708	0.797972	0.995568	0.802942
dnaX	ECK0464_dnaX_1as	NaN	NaN	NaN	NaN	NaN	NaN
adk	ECK0468_adk_28as	0.92553	0.461681	0.9671	0.581082	0.946315	0.521381
hemH	ECK0469_hemH_27as	0.973215	0.819382	0.961972	0.823308	0.967593	0.821345
lpxH	ECK0517_lpxH_48as	1.00208	0.787776	1.01404	0.847217	1.00806	0.817497
cysS	ECK0519_cysS_33as	0.753199	0.582171	0.733683	0.672081	0.743441	0.627126
holA	ECK0633_holA_17as	0.94724	0.979092	0.988055	0.910112	0.967647	0.944602
lptE	ECK0634_lptE_49as	0.996426	0.572958	0.879989	0.395336	0.938207	0.484147
leuS	ECK0635_leuS_1as	0.713333	0.615608	0.778218	0.575584	0.745775	0.595596
lnt	ECK0649_lnt_13as	0.84186	0.468457	0.886317	0.530379	0.864088	0.499418
glnS	ECK0668_glnS_20as	NaN	NaN	NaN	NaN	NaN	NaN
infA	ECK0875_infA_7as	0.937137	0.415743	0.981123	0.651858	0.95913	0.5338
serS	ECK0884_serS_14as	0.992444	0.729081	0.980337	0.700672	0.986391	0.714877
rpsA	ECK0902_rpsA_38as	0.922524	0.61347	0.951188	0.606391	0.936856	0.609931
lpxK	ECK0906_lpxK_32as	0.995431	0.627626	0.994552	0.642573	0.994991	0.6351
kdsB	ECK0909_kdsB_25as	0.97196	0.582143	0.96941	0.594251	0.970685	0.588197
mukF	ECK0913_mukF_17as	0.998149	1.00202	0.996753	1.006	0.997451	1.00401
mukE	ECK0914_mukE_64as	0.923019	0.715529	0.934923	0.758873	0.928971	0.737201
mukB	ECK0915_mukB_62as	0.914657	0.728864	0.935982	0.796361	0.925319	0.762612
asnS	ECK0921_asnS_15as	0.939932	0.546803	0.948169	0.631606	0.944051	0.589205
fabA	ECK0945_fabA_22as	0.981301	0.521569	0.995585	0.572814	0.988443	0.547192
ycbZ	ECK0946_ycbZ_7as	1.00673	1.00036	1.00798	1.0034	1.00736	1.00188
rne	ECK1069_rne_52as	0.931374	0.688987	0.997333	0.689036	0.964354	0.689011
fabD	ECK1078_fabD_27as	0.96275	0.470813	0.973506	0.521015	0.968128	0.495914
fabG	ECK1079_fabG_35as	0.93718	0.468223	0.952745	0.363684	0.944962	0.415953
acpP	ECK1080_acpP_74as	0.881799	0.531113	0.890099	0.388173	0.885949	0.459643
tmk	ECK1084_tmk_56as	0.981201	0.968683	0.977065	0.941708	0.979133	0.955195
holB	ECK1085_holB_16as	0.993511	0.599514	0.99428	0.595281	0.993895	0.597398
lolC	ECK1102_lolC_9as	0.723169	0.757726	0.794441	0.787904	0.758805	0.772815
lolD	ECK1103_lolD_15as	0.806213	0.835706	0.911281	0.881804	0.858747	0.858755
lolE	ECK1104_lolE_13as	0.984662	0.935435	0.981661	0.956138	0.983162	0.945787
pth	ECK1192_pth_26as	1.0012	0.969859	1.00046	0.980632	1.00083	0.975245
ispE	ECK1196_ispE_18as	0.998371	0.976216	0.996707	0.983999	0.997539	0.980108
lolB	ECK1197_lolB_6as	0.92181	0.786035	0.943794	0.801002	0.932802	0.793518
hemA	ECK1198_hemA_8as	0.759916	0.571353	0.806081	0.686182	0.782999	0.628767
prfA	ECK1199_prfA_1as	0.460323	0.377424	0.572498	0.44423	0.516411	0.410827
prmC	ECK1200_prmC_39as	0.751226	0.456999	0.779733	0.545801	0.76548	0.5014
kdsA	ECK1203_kdsA_1as	0.91264	0.46799	0.960123	0.453379	0.936381	0.460684
tsaB	ECK1805_tsaB_25as	1.01242	1.00486	1.00267	1.00945	1.00754	1.00716
ribA	ECK1272_ribA_28as	0.987906	0.68653	0.985792	0.677345	0.986849	0.681937
fabI	ECK1283_fabI_16as	0.885676	0.524249	0.935145	0.385817	0.91041	0.455033
tyrS	ECK1633_tyrS_53as	0.948501	0.748258	0.949206	0.781448	0.948853	0.764853
ribC	ECK1658_ribC_28as	0.993651	0.690345	0.985198	0.653225	0.989424	0.671785
pheT	ECK1711_pheT_41as	0.908451	0.682429	0.941576	0.65164	0.925013	0.667034
pheS	ECK1712_pheS_1as	0.812603	0.551542	0.799034	0.479134	0.805819	0.515338
rplT	ECK1714_rplT_98as	0.857161	0.5528	0.87445	0.621217	0.865805	0.587008
infC	ECK1716_infC_35as	0.873255	0.808634	0.957474	0.774874	0.915365	0.791754
thrS	ECK1717_thrS_6as	NaN	NaN	NaN	NaN	NaN	NaN
nadE	ECK1738_nadE_46as	1.0043	0.76165	1.0115	0.759821	1.0079	0.760735
gapA	ECK1777_gapA_36as	0.985566	0.639505	0.99077	0.704461	0.988168	0.671983
topA	ECK1268_topA_32as	1.03118	0.91809	1.02976	0.912441	1.03047	0.915265
aspS	ECK1867_aspS_29as	NaN	NaN	NaN	NaN	NaN	NaN
argS	ECK1877_argS_1as	0.89053	0.727522	0.9197	0.56838	0.905115	0.647951
pgsA	ECK1911_pgsA_17as	1.01192	0.826025	1.00958	0.848598	1.01075	0.837311
metG	ECK2107_metG_46as	0.781536	0.518607	0.818587	0.574521	0.800062	0.546564
folE	ECK2146_folE_6as	1.00822	0.620302	1.0212	0.513402	1.01471	0.566852
apbE	ECK2206_apbE_19as	1.00078	0.992912	0.993175	0.984331	0.99698	0.988621
gyrA	ECK2223_gyrA_11as	0.967556	0.823684	0.978085	0.876028	0.97282	0.849856
nrdA	ECK2226_nrdA_69as	1.00002	0.543301	0.968225	0.488698	0.984123	0.516
fabB	ECK2317_fabB_26as	0.99933	0.686503	1.00292	0.70564	1.00112	0.696072
gltX	ECK2394_gltX_27as	0.997421	0.505173	0.996235	0.518831	0.996828	0.512002
ligA	ECK2406_ligA_50as	0.960079	0.650975	0.953213	0.64505	0.956646	0.648013
zipA	ECK2407_zipA_49as	0.770855	0.338094	0.812884	0.393334	0.79187	0.365714
dapE	ECK2467_dapE_12as	1.00393	0.997028	1.00202	1.0034	1.00298	1.00022
dapA	ECK2474_dapA_1as	0.995646	0.631639	0.992813	0.669991	0.99423	0.650815
der	ECK2507_der_9as	0.870288	0.413075	0.901809	0.487029	0.886049	0.450052
hisS	ECK2510_hisS_22as	0.916707	0.895048	0.917484	0.906826	0.917096	0.900937
ispG	ECK2511_ispG_11as	0.997347	0.865411	0.997744	0.861044	0.997546	0.863227
acpS	ECK2561_acpS_64as	0.995837	0.921345	0.998364	0.941425	0.997101	0.931385
era	ECK2564_era_37as	0.994892	0.690712	0.986611	0.708819	0.990752	0.699765
lepB	ECK2566_lepB_19as	1.00193	0.921657	0.995017	0.929216	0.998474	0.925436
pssA	ECK2583_pssA_42as	1.00524	0.974609	1.00232	0.981774	1.00378	0.978191
bamD	ECK2593_bamD_32as	1.00539	0.985619	0.998369	0.984644	1.00188	0.985132
rplS	ECK2603_rplS_54as	0.958728	0.591376	0.991707	0.652781	0.975218	0.622079
trmD	ECK2604_trmD_23as	0.939342	0.773247	0.944396	0.770082	0.941869	0.771665
rpsP	ECK2606_rpsP_45as	0.541363	0.52513	0.658203	0.596602	0.599783	0.560866
ffh	ECK2607_ffh_19as	0.926943	0.363576	0.860282	0.389605	0.893612	0.37659
grpE	ECK2610_grpE_27as	1.00944	1.00349	1.00571	0.999235	1.00757	1.00136
nadK	ECK2611_nadK_42as	0.95793	0.57866	0.978954	0.611105	0.968442	0.594883
ispF	ECK2741_ispF_34as	0.997205	0.974046	0.992952	0.969407	0.995079	0.971726
ispD	ECK2742_ispD_10as	0.984631	0.756289	0.99328	0.798982	0.988955	0.777635
eno	ECK2773_eno_7as	0.995932	0.706608	1.00977	0.72922	1.00285	0.717914
pyrG	ECK2774_pyrG_28as	0.961281	0.460596	0.941664	0.490643	0.951473	0.475619
mazE	ECK2777_mazE_8as	1.00047	1.00742	0.997251	1.00714	0.998858	1.00728
lgt	ECK2824_lgt_7as	0.741927	0.553364	0.621448	0.66551	0.681688	0.609437
fbaA	ECK2921_fbaA_30as	0.961922	0.475303	0.974841	0.508684	0.968381	0.491993
pgk	ECK2922_pgk_1as	0.988468	0.808258	1.0025	0.850596	0.995481	0.829427
metK	ECK2937_metK_15as	0.998738	0.878174	0.999461	0.879301	0.9991	0.878737
yqgF	ECK2944_yqgF_14as	0.998498	1.00799	1.00165	1.0089	1.00007	1.00844
plsC	ECK3009_plsC_31as	0.90796	0.3474	0.939465	0.476619	0.923712	0.41201
parC	ECK3010_parC_23as	0.940951	0.651174	0.919825	0.688794	0.930388	0.669984
parE	ECK3021_parE_1as	0.710214	0.47252	0.777862	0.575229	0.744038	0.523874
ribB	ECK3032_ribB_1as	1.01141	1.00325	1.00907	0.996726	1.01024	0.999989
cca	ECK3046_cca_55as	0.98929	0.710684	1.00855	0.707513	0.99892	0.709098
tsaD	ECK3054_tsaD_28as	0.970775	0.774598	0.963023	0.773433	0.966899	0.774015
rpoD	ECK3057_rpoD_15as	0.931647	0.794924	0.974352	0.745072	0.953	0.769998
infB	ECK3157_infB_31as	0.972456	0.758091	0.948661	0.701055	0.960559	0.729573
nusA	ECK3158_nusA_34as	0.969977	0.544344	0.973922	0.548505	0.97195	0.546424
obgE	ECK3172_obgE_71as	NaN	NaN	NaN	NaN	NaN	NaN
rpmA	ECK3174_rpmA_28as	1.02815	0.404159	1.02692	0.440486	1.02753	0.422323
rplU	ECK3175_rplU_17as	0.977384	0.419889	0.963242	0.45936	0.970313	0.439624
ispB	ECK3176_ispB_32as	1.01018	0.899918	0.996886	0.885227	1.00353	0.892573
lptC	ECK3188_lptC_14as	0.746563	0.672033	0.866187	0.589759	0.806375	0.630896
lptA	ECK3189_lptA_47as	NaN	NaN	NaN	NaN	NaN	NaN
rplM	ECK3220_rplM_24as	0.990502	0.556017	0.957894	0.396657	0.974198	0.476337
accB	ECK3242_accB_59as	NaN	NaN	NaN	NaN	NaN	NaN
accC	ECK3243_accC_26as	NaN	NaN	NaN	NaN	NaN	NaN
def	ECK3273_def_31as	0.938591	0.575062	0.924065	0.523299	0.931328	0.54918
fmt	ECK3274_fmt_107as	0.997412	0.997274	0.989778	0.987595	0.993595	0.992435
rplQ	ECK3281_rplQ_8as	NaN	NaN	NaN	NaN	NaN	NaN
rpoA	ECK3282_rpoA_33as	0.822102	0.482004	0.909247	0.501219	0.865675	0.491612
rpsD	ECK3283_rpsD_21as	0.876223	0.440963	0.945439	0.526667	0.910831	0.483815
rpsK	ECK3284_rpsK_15as	0.771571	0.658043	0.810405	0.530602	0.790988	0.594323
rplO	ECK3288_rplO_24as	0.845499	0.527695	0.567365	0.611428	0.706432	0.569562
rpmD	ECK3289_rpmD_1as	0.977397	0.667691	0.996742	0.76805	0.987069	0.717871
rpsE	ECK3290_rpsE_59as	0.945521	0.656791	0.941335	0.864907	0.943428	0.760849
rplR	ECK3291_rplR_26as	0.935156	0.641694	0.952918	0.73322	0.944037	0.687457
rplF	ECK3292_rplF_24as	0.968025	0.963121	0.970798	0.924618	0.969412	0.94387
rpsH	ECK3293_rpsH_18as	0.842899	0.73233	0.897074	0.726311	0.869986	0.72932
rpsN	ECK3294_rpsN_112as	0.810422	0.678391	0.827973	0.579214	0.819197	0.628803
rplE	ECK3295_rplE_86as	NaN	NaN	NaN	NaN	NaN	NaN
rplX	ECK3296_rplX_17as	0.969142	0.468457	1.01013	0.584929	0.989635	0.526693
rplN	ECK3297_rplN_8as	0.801756	0.86629	0.911214	0.899751	0.856485	0.88302
rpmC	ECK3299_rpmC_49as	0.614575	0.531676	0.760937	0.617842	0.687756	0.574759
rpsC	ECK3301_rpsC_21as	0.814888	0.814009	0.895434	0.891108	0.855161	0.852558
rpsS	ECK3303_rpsS_1as	0.561985	0.479086	0.654082	0.564812	0.608034	0.521949
rplB	ECK3304_rplB_24as	0.489242	0.473009	0.754781	0.577382	0.622011	0.525196
rplW	ECK3305_rplW_42as	0.981565	0.74387	0.971755	0.645511	0.97666	0.694691
rplD	ECK3306_rplD_46as	0.874988	0.856518	0.898214	0.85156	0.886601	0.854039
rplC	ECK3307_rplC_37as	NaN	NaN	NaN	NaN	NaN	NaN
rpsJ	ECK3308_rpsJ_11as	1.0103	0.983111	0.99958	0.993885	1.00494	0.988498
fusA	ECK3327_fusA_18as	0.882058	0.644363	0.994515	0.668272	0.938287	0.656318
rpsL	ECK3329_rpsL_17as	NaN	NaN	NaN	NaN	NaN	NaN
trpS	ECK3371_trpS_12as	0.873856	0.590957	0.813146	0.645881	0.843501	0.618419
asd	ECK3419_asd_46as	1.00229	0.930364	0.999855	0.96032	1.00107	0.945342
rpoH	ECK3445_rpoH_34as	1.0109	1.00532	1.00082	0.996093	1.00586	1.00071
glyQ	ECK3548_glyQ_19as	0.86092	0.893819	0.835671	0.892577	0.848296	0.893198
waaA	ECK3623_waaA_23as	1.00043	0.787471	1.00197	0.791196	1.0012	0.789334
coaD	ECK3624_coaD_25as	1.00652	1.00366	1.01176	1.00587	1.00914	1.00476
rpmB	ECK3627_rpmB_7as	NaN	NaN	NaN	NaN	NaN	NaN
dfp	ECK3629_dfp_9as	1.01106	0.871725	1.014	0.89164	1.01253	0.881682
dut	ECK3630_dut_33as	0.957892	0.596997	0.721388	0.698784	0.83964	0.647891
gmk	ECK3638_gmk_37as	0.911549	0.669161	0.903508	0.617291	0.907528	0.643226
gyrB	ECK3691_gyrB_22as	0.983521	0.878081	0.986193	0.912769	0.984857	0.895425
dnaA	ECK3694_dnaA_34as	NaN	NaN	NaN	NaN	NaN	NaN
rpmH	ECK3695_rpmH_22as	NaN	NaN	NaN	NaN	NaN	NaN
rnpA	ECK3696_rnpA_22as	NaN	NaN	NaN	NaN	NaN	NaN
yidC	ECK3698_yidC_68as	0.951316	0.882858	0.958684	0.914889	0.955	0.898873
glmS	ECK3722_glmS_50as	0.997894	0.957627	0.998637	0.969952	0.998265	0.96379
glmU	ECK3723_glmU_32as	1.00348	0.95773	1.01175	0.974268	1.00761	0.965999
rho	ECK3775_rho_14as	1.02375	0.566045	0.998307	0.573383	1.01103	0.569714
hemD	ECK3798_hemD_24as	0.996108	0.84193	0.990467	0.832377	0.993288	0.837153
hemC	ECK3799_hemC_28as	0.980466	0.789159	0.979533	0.786316	0.98	0.787738
hemG	ECK3842_hemG_56as	0.99815	0.986161	1.00008	0.98678	0.999116	0.986471
secE	ECK3972_secE_17as	0.869876	0.828746	0.918508	0.846773	0.894192	0.837759
rplL	ECK3977_rplL_104as	0.952835	0.876337	0.935613	0.838182	0.944224	0.85726
plsB	ECK4033_plsB_7as	0.975173	0.498682	0.994853	0.57574	0.985013	0.537211
yihA	ECK3857_yihA_48as	0.987522	0.59591	0.997653	0.651253	0.992588	0.623582
nusG	ECK3973_nusG_16as	0.795628	0.290667	0.812104	0.507153	0.803866	0.39891
rpoC	ECK3979_rpoC_2as	0.913929	0.579098	0.956827	0.487527	0.935378	0.533312
lexA	ECK4035_lexA_20as	0.998855	0.937842	0.998385	0.944814	0.99862	0.941328
birA	ECK3965_birA_17as	0.981924	0.523578	0.978686	0.49667	0.980305	0.510124
rplJ	ECK3976_rplJ_59as	0.875497	0.646873	0.912443	0.608174	0.89397	0.627524
ubiA	ECK4032_ubiA_94as	0.997585	1.00512	1.00094	1.00158	0.999265	1.00335
dusA	ECK4041_dusA_41as	0.995717	0.980086	0.993789	0.982753	0.994753	0.98142
dnaB	ECK4044_dnaB_19as	0.883059	0.446575	0.957074	0.522476	0.920066	0.484525
chpS	ECK4220_chpS_14as	1.00217	1.00019	1.00623	1.00405	1.0042	1.00212
lptF	ECK4254_lptF_105as	0.97767	0.481839	0.986787	0.606683	0.982228	0.544261
ssb	ECK4051_ssb_8as	0.810389	0.501335	0.876183	0.659786	0.843286	0.580561
psd	ECK4156_psd_1as	0.997647	0.448533	0.990378	0.535788	0.994012	0.492161
ppa	ECK4222_ppa_39as	0.827139	0.428142	0.78744	0.413717	0.80729	0.42093
lptG	ECK4255_lptG_10as	1.01164	0.903366	1.00044	0.915075	1.00604	0.90922
alsK	ECK4077_alsK_56as	1.00527	1.00725	1.01	1.00151	1.00763	1.00438
tsaE	ECK4164_tsaE_51as	1.01097	0.929117	1.01805	0.903169	1.01451	0.916143
valS	ECK4251_valS_20as	0.913063	0.915857	0.888815	0.886182	0.900939	0.90102
dnaC	ECK4351_dnaC_20as	0.967446	0.54191	0.990897	0.682107	0.979171	0.612008
ythA	ECK4434_ythA_49as	1.0107	1.00657	1.01615	1.0119	1.01343	1.00923
ibsE	ECK4481_ibsE_51as	1.00375	1.00549	1.00138	1.00079	1.00257	1.00314
ykgR	ECK4486_ykgR_0as	1.00098	0.999321	0.998657	1.01108	0.999817	1.0052
yobI	ECK4492_yobI_60as	1.00322	0.985196	1.01607	1.00945	1.00965	0.997321
safA	ECK4475_safA_13as	1.00494	0.996606	1.00054	0.999717	1.00274	0.998161
ibsA	ECK4482_ibsA_50as	1.00202	1.00325	1.00143	1.00199	1.00173	1.00262
ynbG	ECK4489_ynbG_1as	1.01299	1.0114	0.998951	0.997635	1.00597	1.00452
yoeI	ECK4493_yoeI_-5as	0.995524	0.996903	0.999063	0.999536	0.997293	0.998219
sgrT	ECK4477_sgrT_1as	1.00808	1.0102	1.01433	1.02131	1.01121	1.01575
ibsB	ECK4483_ibsB_47as	1.00502	1.00234	1.00461	1.01406	1.00482	1.0082
yoaK	ECK4491_yoaK_25as	1.02042	1.01398	1.02449	1.01232	1.02246	1.01315
yohP	ECK4494_yohP_1as	1.00444	1.00335	1.00837	1.00328	1.00641	1.00331
ypdK	ECK4495_ypdK_50as	0.99799	0.995445	1.00001	0.997582	0.998998	0.996513
yqfG	ECK4499_yqfG_61as	1.01134	1.00419	1.00549	1.01048	1.00841	1.00733
pmrR	ECK4515_pmrR_12as	1.00957	1.0134	1.00891	1.00886	1.00924	1.01113
sokE	ECK4512_sokE_35as	0.996852	1.00508	0.997168	0.995929	0.99701	1.00051
yqcG	ECK4497_yqcG_53as	1.00837	1.01065	1.01435	1.00532	1.01136	1.00798
yshB	ECK4501_yshB_50as	1.00121	1.00366	1.01053	1.01335	1.00587	1.00851
ffs	ECK0449_ffs_22as	0.940748	0.500678	0.935137	0.533433	0.937942	0.517056
ilvX	ECK4484_ilvX_-10as	1.00259	1.00356	1.00159	1.00112	1.00209	1.00234
yqeL	ECK4498_yqeL_41as	1.00175	1.00567	1.00631	1.00396	1.00403	1.00482
ymiB	ECK4487_ymiB_66as	1.00583	1.01299	1.00047	0.997689	1.00315	1.00534
yjeV	ECK4485_yjeV_9as	1.01316	1.0024	1.00001	1.00043	1.00659	1.00141
yoaJ	ECK4490_yoaJ_-10as	1.00188	1.00278	1.01273	1.0088	1.0073	1.00579
ibsC	ECK4480_ibsC_51s	1.00203	1.00538	1.00248	1.00223	1.00226	1.0038
sokX	ECK4514_sokX_22as	1.00309	1.00682	1.00417	1.00242	1.00363	1.00462
tpke11	G0-8893_tpke11_6as	1.0104	0.917161	0.993705	0.942122	1.00205	0.929642
sroE	G0-9385_sroE_14as	0.905837	0.568828	0.880467	0.57077	0.893152	0.569799
mgrR	ECK4510_mgrR_28as	0.995627	0.995889	1.00126	1.00333	0.998445	0.99961
argU	ECK0529_argU_7as	1.00809	1.04258	1.00589	1.04293	1.00699	1.04276
C0614	G0-8907_C0614_5as	1.00649	1.00646	1.00491	1.00422	1.0057	1.00534
ibsD	ECK4479_ibsD_-16as	1.00389	1.00958	1.00312	0.99754	1.00351	1.00356
fnrS	ECK4511_fnrS_41as	1.00583	1.00813	1.00689	1.00631	1.00636	1.00722
leuW	ECK0660_leuW_30as	1.00499	0.943861	1.00505	0.94356	1.00502	0.94371
serT	ECK0962_serT_1as	0.994558	0.980258	1.0086	0.991945	1.00158	0.986102
rnpB	ECK3111_rnpB_1as	0.987188	1.00259	1.00702	0.994054	0.997105	0.998323
argX	ECK3789_argX_34as	0.988122	0.899889	0.982299	0.924744	0.985211	0.912317
thrU	ECK3967_thrU_5as	0.987487	0.92309	0.980612	0.927231	0.98405	0.925161
leuZ	ECK1908_leuZ_4as	1.00683	1.01995	1.00079	1.01392	1.00381	1.01693
leuU	ECK3163_leuU_4as	1.01345	0.963716	1.00762	0.959022	1.01054	0.961369
hisR	ECK3790_hisR_29as	1.00452	0.948723	1.00627	0.965455	1.00539	0.957089
glyT	ECK3969_glyT_28as	1.00065	0.966942	0.989626	0.975212	0.995136	0.971077
cysT	ECK1909_cysT_41as	1.00483	1.00475	0.997835	1.00476	1.00133	1.00476
trpT	ECK3755_trpT_30as	1.02654	0.896893	1.03919	0.892835	1.03286	0.894864
proM	ECK3792_proM_43as	1.00389	1.0152	1.00951	1.0062	1.0067	1.0107
mrdA	ECK0628_mrdA_43as	0.969695	0.807134	0.972407	0.839879	0.971051	0.823506
ftsQ	ECK0094_ftsQ_57as	NaN	NaN	NaN	NaN	NaN	NaN
nrdB	ECK2227_nrdB_14as	1.01715	0.921112	1.00547	0.929206	1.01131	0.925159
ftsY	ECK3448_ftsY_34as	0.996865	0.987944	0.994659	1.00168	0.995762	0.994811
ftsL	ECK0084_ftsL_57as	NaN	NaN	NaN	NaN	NaN	NaN
ftsA	ECK0095_ftsA_53as	NaN	NaN	NaN	NaN	NaN	NaN
ftsB	ECK2743_ftsB_91as	0.961525	0.601626	0.983164	0.649538	0.972345	0.625582
rpoB	ECK3978_rpoB_1as	0.973728	0.775016	0.985177	0.813556	0.979453	0.794286
ftsK	ECK0881_ftsK_9as	0.998775	0.846055	1.00346	0.898868	1.00112	0.872461
ftsE	ECK3447_ftsE_71as	0.995817	0.986974	0.990913	1.00047	0.993365	0.993722
murE	ECK0086_murE_27as	0.80803	0.591797	0.937261	0.628964	0.872645	0.61038
murD	ECK0089_murD_42as	0.873617	0.355292	0.904797	0.43927	0.889207	0.397281
murJ	ECK1054_murJ_1as	0.993822	0.811812	0.999045	0.878402	0.996433	0.845107
mreB	ECK3239_mreB_31as	0.790671	0.528379	0.814263	0.50447	0.802467	0.516424
accD	ECK2310_accD_39as	NaN	NaN	NaN	NaN	NaN	NaN
murG	ECK0091_murG_47as	0.826356	0.598795	1.05302	0.738748	0.939689	0.668772
murI	ECK3959_murI_61as	0.996645	0.788797	1.00977	0.807086	1.00321	0.797942
nadD	ECK0632_nadD_34as	1.012	1.00294	1.014	1.00335	1.013	1.00315
murC	ECK0092_murC_35as	0.945971	0.90207	0.995144	0.935947	0.970557	0.919008
mreC	ECK3238_mreC_9as	0.888164	0.482605	0.881965	0.477171	0.885065	0.479888
fldA	ECK0672_fldA_37as	1.0154	1.00962	1.00816	1.01136	1.01178	1.01049
degS	ECK3224_degS_26as	1.00297	0.936168	1.00269	0.947828	1.00283	0.941998
rplV	ECK3302_rplV_26as	0.796514	0.646948	0.810852	0.752511	0.803683	0.69973
rpsG	ECK3328_rpsG_1as	NaN	NaN	NaN	NaN	NaN	NaN
ftsH	ECK3167_ftsH_14as	1.00278	0.998202	0.999167	1.0014	1.00097	0.999799
murF	ECK0087_murF_17as	0.968299	0.638704	0.986781	0.69751	0.97754	0.668107
mraY	ECK0088_mraY_20as	0.978075	0.796298	0.967103	0.838115	0.972589	0.817206
murB	ECK3964_murB_9as	0.994885	0.533535	1.00828	0.510504	1.00158	0.522019
mreD	ECK3237_mreD_20as	0.973256	0.704007	0.971548	0.73246	0.972402	0.718234
coaE	ECK0103_coaE_19as	1.0021	0.899979	1.00079	0.900776	1.00144	0.900378
nusB	ECK0410_nusB_2as	0.942826	0.639055	0.955194	0.681035	0.94901	0.660045
folD	ECK0522_folD_88as	1.00416	0.845776	0.997734	0.844759	1.00095	0.845268
mnmA	ECK1119_mnmA_13as	0.994703	0.84534	0.991204	0.863602	0.992954	0.854471
yejM	ECK2182_yejM_27as	0.908484	0.604812	0.937565	0.678902	0.923025	0.641857
hda	ECK2492_hda_12as	0.911563	0.558795	0.92031	0.550782	0.915937	0.554788
suhB	ECK2530_suhB_1as	0.964829	0.766911	0.972952	0.774733	0.968891	0.770822
csrA	ECK2691_csrA_34as	NaN	NaN	NaN	NaN	NaN	NaN
alaS	ECK2692_alaS_16as	0.796091	0.386066	0.869884	0.445052	0.832988	0.415559
prfB	ECK2886_prfB_1as	0.912854	0.837653	0.899113	0.867343	0.905984	0.852498
dnaG	ECK3056_dnaG_1as	0.881451	0.810674	0.971851	0.887055	0.926651	0.848865
kdsC	ECK3187_kdsC_32as	0.873332	0.463664	0.9003	0.419398	0.886816	0.441531
lptB	ECK3190_lptB_27as	0.887271	0.358372	0.935472	0.442697	0.911372	0.400534
rpsI	ECK3219_rpsI_35as	0.951634	0.895999	0.928109	0.856043	0.939871	0.876021
tsaC	ECK3269_tsaC_14as	1.02469	1.00867	1.03894	1.00098	1.03181	1.00483
rpsM	ECK3285_rpsM_7as	0.804235	0.788002	0.860999	0.736824	0.832617	0.762413
rpsQ	ECK3298_rpsQ_7as	0.901845	0.924026	0.952639	0.921384	0.927242	0.922705
rplP	ECK3300_rplP_12as	NaN	NaN	NaN	NaN	NaN	NaN
glyS	ECK3547_glyS_48as	0.540942	0.524709	0.559906	0.603968	0.550424	0.564339
gpsA	ECK3598_gpsA_8as	0.918871	0.436314	0.939886	0.489763	0.929378	0.463038
polA	ECK3855_polA_15as	0.9838	0.852668	0.982817	0.875612	0.983309	0.86414
priA	ECK3927_priA_6as	0.994709	0.883686	0.989393	0.891223	0.992051	0.887454
coaA	ECK3966_coaA_33as	1.00064	0.750879	0.999045	0.75476	0.999841	0.75282
groL	ECK4137_groL_92as	0.997113	0.991897	1.0028	0.993926	0.999956	0.992912
efp	ECK4141_efp_0as	1.00363	1.00617	1.00462	1.01209	1.00413	1.00913
rsgA	ECK4157_rsgA_22as	NaN	NaN	NaN	NaN	NaN	NaN
orn	ECK4158_orn_11as	0.960644	0.584164	0.949511	0.523403	0.955078	0.553783
dnaT	ECK4352_dnaT_10as	NaN	NaN	NaN	NaN	NaN	NaN
serV	ECK2690_serV_13as	0.940356	0.560161	0.972786	0.458512	0.956571	0.509337
folB	ECK3048_folB_40as	1.01644	0.884656	1.00743	0.889735	1.01194	0.887196
glmM	ECK3165_glmM_28as	0.988711	0.642821	0.987174	0.678613	0.987943	0.660717
ftsX	ECK3446_ftsX_62as	0.962242	0.928661	0.984057	0.966838	0.97315	0.947749
yrfF	ECK3385_yrfF_41as	0.947049	0.726667	0.9808	0.741542	0.963924	0.734105
yagG	ECK0271_yagG_17as	1.01687	1.01654	1.01689	1.01236	1.01688	1.01445
cydA	ECK0721_cydA_41as	0.977782	0.732204	0.967335	0.699821	0.972559	0.716013
cydC	ECK0877_cydC_18as	1.00139	0.988917	0.998526	0.982645	0.999956	0.985781
purB	ECK1117_purB_13as	1.00068	0.968613	0.998607	0.961838	0.999641	0.965225
prs	ECK1195_prs_6as	0.947495	0.797929	0.958071	0.814707	0.952783	0.806318
racR	ECK1354_racR_26as	0.928121	0.939203	0.949102	0.936881	0.938611	0.938042
ydfB	ECK1566_ydfB_54as	1.00406	0.972784	1.02885	1.02172	1.01646	0.997251
ydiL	ECK1687_ydiL_21as	1.00425	1.00843	1.01233	0.999712	1.00829	1.00407
yefM	ECK2012_yefM_61as	0.999746	1.0005	1.00439	1.00478	1.00207	1.00264
tadA	ECK2557_tadA_23as	1.0053	0.995073	0.996793	0.993338	1.00105	0.994205
rnc	ECK2565_rnc_8as	0.988489	0.617242	0.990015	0.611787	0.989252	0.614514
rpoE	ECK2571_rpoE_23as	0.987461	0.725609	0.997984	0.765475	0.992722	0.745542
mqsA	ECK3012_mqsA_12as	0.999337	0.99529	1.00409	0.991316	1.00171	0.993303
tdcF	ECK3102_tdcF_31as	1.00184	1.00613	0.997724	0.997083	0.999784	1.00161
rsmI	ECK3134_rsmI_14as	0.974059	0.986819	0.975828	0.999041	0.974943	0.99293
yhbV	ECK3147_yhbV_14as	1.00631	1.00625	1.00314	1.00204	1.00472	1.00415
mlaB	ECK3180_mlaB_52as	0.987127	0.958974	0.98886	0.956306	0.987994	0.95764
yhhQ	ECK3455_yhhQ_77as	1.00561	1.00579	1.01116	1.00553	1.00838	1.00566
bcsB	ECK3517_bcsB_58as	1.00381	0.999177	1.0032	1.00195	1.0035	1.00056
waaU	ECK3613_waaU_65as	1.00601	1.0074	1.00338	1.00634	1.0047	1.00687
tnaB	ECK3702_tnaB_94as	1.00598	1.00865	1.0041	1.00295	1.00504	1.0058
wzyE	ECK3786_wzyE_27as	0.985904	0.497955	0.98436	0.552261	0.985132	0.525108
ubiJ	ECK3828_ubiJ_7as	0.9901	0.808326	0.987879	0.805381	0.988989	0.806853
ubiD	ECK3835_ubiD_11as	0.9995	0.956636	1.00041	0.950523	0.999953	0.95358
yabQ	ECK0058_yabQ_1as	NaN	NaN	NaN	NaN	NaN	NaN
ymfK	ECK1131_ymfK_14as	1.00431	1.00977	1.00072	0.990542	1.00252	1.00016
yqgD	ECK2936_yqgD_15as	1.00436	0.774768	0.999711	0.762625	1.00203	0.768697
minE	ECK1162_minE_46as	0.756471	0.365924	0.818539	0.36921	0.787505	0.367567
minD	ECK1163_minD_55as	1.00839	0.98605	1.00093	0.993934	1.00466	0.989992
dicA	ECK1564_dicA_57as	0.797573	0.779397	0.784787	0.778401	0.79118	0.778899
thrA	ECK0002_thrA_2as	1.00767	1.00719	1.00617	0.998574	1.00692	1.00288
thrB	ECK0003_thrB_20as	1.00645	1.00031	1.0083	1.00707	1.00737	1.00369
thrC	ECK0004_thrC_56as	NaN	NaN	NaN	NaN	NaN	NaN
carA	ECK0033_carA_41as	1.00783	1.00942	1.00467	1.01234	1.00625	1.01088
carB	ECK0034_carB_2as	1.00112	1.00338	1.00269	1.00011	1.00191	1.00175
pdxA	ECK0053_pdxA_13as	1.00231	0.988155	1.00266	0.991156	1.00249	0.989655
leuD	ECK0073_leuD_1as	0.999043	0.999227	1.00019	1.00541	0.999618	1.00232
leuC	ECK0074_leuC_55as	1.00641	1.00351	1.00162	1.00578	1.00401	1.00464
leuB	ECK0075_leuB_25as	1.01339	1.01073	1.00941	1.0059	1.0114	1.00831
leuA	ECK0076_leuA_1as	1.01023	1.00778	1.01655	1.00603	1.01339	1.00691
leuL	ECK0077_leuL_80as	1.0046	1.00675	1.0032	1.00631	1.0039	1.00653
nadC	ECK0108_nadC_6as	1.00548	1.00381	0.998979	1.00705	1.00223	1.00543
panD	ECK0130_panD_32as	1.007	0.999349	0.999972	1.00557	1.00349	1.00246
panC	ECK0132_panC_19as	0.989738	0.760819	0.980036	0.791883	0.984887	0.776351
panB	ECK0133_panB_22as	1.00608	1.00418	1.00616	1.00506	1.00612	1.00462
proB	ECK0243_proB_15as	1.00634	1.01808	1.01175	1.01645	1.00905	1.01726
proA	ECK0244_proA_26as	1.0053	1.00304	1.00449	1.00246	1.00489	1.00275
proC	ECK0381_proC_49as	NaN	NaN	NaN	NaN	NaN	NaN
purK	ECK0515_purK_20as	1.01465	1.01416	1.02216	1.00715	1.0184	1.01066
purE	ECK0516_purE_21as	1.00681	1.00598	0.998662	1.00072	1.00274	1.00335
fes	ECK0577_fes_54as	1.00434	0.989876	1.00999	0.992448	1.00717	0.991162
gltA	ECK0709_gltA_28as	1.00383	1.0065	1.00638	1.00248	1.0051	1.00449
nadA	ECK0739_nadA_22as	1.01559	1.01702	1.01384	1.011	1.01471	1.01401
bioA	ECK0763_bioA_22as	1.00622	1.00341	1.00435	1.00376	1.00528	1.00358
bioB	ECK0764_bioB_1as	1.02083	1.01898	1.01969	1.01885	1.02026	1.01891
bioF	ECK0765_bioF_53as	1.00965	1.0016	1.01258	1.00174	1.01111	1.00167
bioC	ECK0766_bioC_26as	1.00314	1.00444	0.997999	0.991374	1.00057	0.997906
bioD	ECK0767_bioD_26as	1.00253	1.00041	0.997855	1.00078	1.00019	1.00059
serC	ECK0898_serC_34as	0.995324	1.00769	1.00609	1.00359	1.00071	1.00564
aroA	ECK0899_aroA_11as	1.00741	0.988192	1.00434	0.988848	1.00588	0.98852
pyrD	ECK0936_pyrD_12as	1.00742	1.00603	1.00079	1.00628	1.0041	1.00615
pyrC	ECK1047_pyrC_12as	1.00738	1.01217	1.00124	1.00245	1.00431	1.00731
icd	ECK1122_icd_25as	1.00432	0.897608	1.00186	0.896208	1.00309	0.896908
trpA	ECK1254_trpA_28as	1.00706	1.00242	1.00239	1.00224	1.00472	1.00233
trpB	ECK1255_trpB_20as	1.00376	1.00837	1.00788	1.00858	1.00582	1.00848
trpC	ECK1256_trpC_58as	0.998755	1.00118	0.997212	0.996258	0.997984	0.998722
trpD	ECK1257_trpD_50as	1.00333	0.996877	0.991279	0.992529	0.997304	0.994703
trpE	ECK1258_trpE_18as	1.00666	1.0045	1.0054	1.00187	1.00603	1.00318
cysB	ECK1269_cysB_51as	0.999699	0.997083	0.997363	0.998175	0.998531	0.997629
pyrF	ECK1276_pyrF_29as	1.00277	0.996328	0.998188	0.995202	1.00048	0.995765
pdxH	ECK1634_pdxH_1as	1.0044	0.988473	1.00082	1.00307	1.00261	0.995771
aroD	ECK1691_aroD_11as	0.999808	1.007	1.00309	1.01894	1.00145	1.01297
pabB	ECK1810_pabB_19as	0.995839	0.991081	1.00124	0.995459	0.99854	0.99327
hisG	ECK2014_hisG_44as	1.00108	1.00319	1.00019	1.00125	1.00063	1.00222
hisD	ECK2015_hisD_2as	0.997308	0.994036	0.999476	0.993724	0.998392	0.99388
hisC	ECK2016_hisC_11as	1.0039	0.996374	0.998255	0.998361	1.00108	0.997367
hisB	ECK2017_hisB_41as	0.999374	0.994109	1.00142	0.995151	1.0004	0.99463
hisH	ECK2018_hisH_18as	0.996686	0.996886	1.0014	0.997623	0.999042	0.997254
hisA	ECK2019_hisA_13as	0.997057	0.996051	0.991855	0.9972	0.994456	0.996625
hisI	ECK2021_hisI_47as	1.00212	0.99822	1.00805	1.00918	1.00509	1.0037
ubiG	ECK2224_ubiG_22as	0.997752	0.740885	1.00238	0.694045	1.00007	0.717465
purF	ECK2306_purF_25as	1.00335	1.00697	1.00558	1.01148	1.00446	1.00923
pdxB	ECK2314_pdxB_11as	0.995284	0.991605	1.00262	0.992314	0.998951	0.991959
aroC	ECK2323_aroC_40as	0.999898	0.968638	0.999852	0.972976	0.999875	0.970807
cysK	ECK2409_cysK_2as	0.988276	0.998624	1.00117	0.988277	0.994723	0.993451
ptsI	ECK2411_ptsI_26as	0.983472	0.875373	0.992376	0.8944	0.987924	0.884887
cysA	ECK2417_cysA_19as	1.00191	1.001	1.00029	1.00251	1.0011	1.00176
cysU	ECK2419_cysU_16as	1.00159	1.00017	0.998738	0.99731	1.00016	0.998738
cysP	ECK2420_cysP_7as	1.00133	0.993139	0.998699	0.989158	1.00001	0.991149
purC	ECK2472_purC_43as	1.00365	1.0021	0.998458	1.00177	1.00106	1.00194
purM	ECK2495_purM_8as	1.00939	1.00461	1.0048	1.00801	1.00709	1.00631
guaA	ECK2503_guaA_32as	0.960851	0.536459	0.981024	0.567612	0.970938	0.552035
guaB	ECK2504_guaB_1as	0.992258	0.781268	0.990691	0.771184	0.991475	0.776226
iscS	ECK2527_iscS_12as	0.998942	0.94805	0.989486	0.951346	0.994214	0.949698
glyA	ECK2548_glyA_28as	0.998157	0.341128	1.00264	0.58387	1.0004	0.462499
purL	ECK2555_purL_27as	1.00256	0.999845	1.00412	1.00256	1.00334	1.0012
pdxJ	ECK2562_pdxJ_35as	0.934093	0.592584	0.948588	0.605685	0.941341	0.599134
nadB	ECK2572_nadB_15as	1.00988	1.00299	1.00266	1.00395	1.00627	1.00347
pheA	ECK2596_pheA_18as	1.00182	1.0061	1.00095	1.01056	1.00138	1.00833
tyrA	ECK2597_tyrA_19as	0.996889	1.00391	0.996567	1.00013	0.996728	1.00202
cysC	ECK2745_cysC_38as	0.999992	1.00441	0.997022	0.998606	0.998507	1.00151
cysN	ECK2746_cysN_10as	0.998488	0.997902	1.00006	0.997541	0.999272	0.997722
cysD	ECK2747_cysD_26as	0.995948	0.998169	0.995325	0.995553	0.995636	0.996861
cysH	ECK2757_cysH_7as	1.00115	1.00222	1.00074	1.00722	1.00095	1.00472
cysI	ECK2758_cysI_18as	1.00304	0.998898	1.0076	0.997243	1.00532	0.998071
cysJ	ECK2759_cysJ_17as	1.00417	1.00055	0.992962	1.00677	0.998567	1.00366
argA	ECK2814_argA_2as	0.995288	0.996496	1.0008	1.00062	0.998043	0.998558
thyA	ECK2823_thyA_1as	0.974302	0.967267	0.97542	0.983951	0.974861	0.975609
lysA	ECK2836_lysA_6as	1.00272	1.00228	0.999421	1.00246	1.00107	1.00237
serA	ECK2909_serA_62as	0.995327	1.00501	1.00006	0.999474	0.997692	1.00224
metC	ECK3000_metC_-1as	1.00728	1.01038	0.999497	1.01985	1.00339	1.01512
argG	ECK3161_argG_27as	1.00207	1.00289	0.997413	1.00001	0.999741	1.00145
folP	ECK3166_folP_16as	1.00368	0.983186	1.00446	0.986493	1.00407	0.984839
aroE	ECK3268_aroE_30as	1.00403	0.9982	1.00361	0.999102	1.00382	0.998651
pabA	ECK3348_pabA_1as	1.00405	1.0139	1.00868	1.01882	1.00636	1.01636
cysG	ECK3356_cysG_16as	1.01175	1.00679	1.00354	1.00967	1.00765	1.00823
aroB	ECK3376_aroB_41as	1.00623	0.971003	0.986925	0.959129	0.996579	0.965066
panM	ECK3443_panM_1as	0.999024	0.991344	0.996311	0.999772	0.997668	0.995558
cysE	ECK3597_cysE_46as	1.00346	0.990401	0.998581	0.987885	1.00102	0.989143
pyrE	ECK3632_pyrE_9as	1.00092	0.998682	0.999125	0.999005	1.00002	0.998844
ilvB	ECK3662_ilvB_43as	0.999124	1.00042	1.00107	1.00465	1.0001	1.00253
atpC	ECK3724_atpC_17as	0.992262	0.971584	0.997637	0.966369	0.99495	0.968976
atpB	ECK3731_atpB_24as	0.995467	0.958613	0.986866	0.974815	0.991166	0.966714
ilvE	ECK3762_ilvE_8as	1.00292	1.00198	1.00535	1.00091	1.00413	1.00145
ilvD	ECK3763_ilvD_7as	1.00093	1.00147	0.998442	1.00271	0.999685	1.00209
ilvA	ECK3764_ilvA_19as	1.00271	1.00233	0.996262	0.998987	0.999484	1.00066
ilvC	ECK3766_ilvC_2as	0.994774	0.997373	1.00283	1.00172	0.998801	0.999545
metR	ECK3822_metR_20as	1.00275	1.00003	1.00676	1.00381	1.00476	1.00192
metE	ECK3823_metE_23as	0.996073	0.995261	0.992908	1.00202	0.99449	0.998639
glnA	ECK3863_glnA_7as	0.992681	0.877281	0.998405	0.863311	0.995543	0.870296
tpiA	ECK3911_tpiA_12as	0.999109	0.985558	1.0046	0.982761	1.00185	0.98416
metB	ECK3931_metB_20as	1.00199	0.998437	1.00004	1.00328	1.00101	1.00086
metL	ECK3932_metL_124as	0.966877	0.9319	0.981371	0.976636	0.974124	0.954268
metF	ECK3933_metF_20as	NaN	NaN	NaN	NaN	NaN	NaN
ppc	ECK3947_ppc_19as	0.999729	0.999339	0.999206	1.00018	0.999468	0.999758
argE	ECK3948_argE_18as	1.00244	1.00378	0.996826	1.00111	0.999633	1.00244
argC	ECK3949_argC_1as	1.00182	0.99878	1.00473	1.00279	1.00327	1.00078
argB	ECK3950_argB_13as	1.00127	1.0018	0.999746	0.99942	1.00051	1.00061
argH	ECK3951_argH_29as	0.994286	0.995172	0.992442	0.995824	0.993364	0.995498
purD	ECK3997_purD_49as	0.994121	0.993317	0.992397	0.990687	0.993259	0.992002
purH	ECK3998_purH_1as	NaN	NaN	NaN	NaN	NaN	NaN
metA	ECK4005_metA_7as	0.999878	0.997445	0.996671	0.997349	0.998275	0.997397
purA	ECK4173_purA_32as	1.00741	0.990834	0.999567	0.983045	1.00349	0.986939
cysQ	ECK4210_cysQ_21as	1.00335	1.00183	1.00312	1.00037	1.00324	1.0011
pyrB	ECK4240_pyrB_12as	1.00285	1.00598	1.00748	1.0045	1.00517	1.00524
serB	ECK4380_serB_7as	1.0011	0.99374	0.999394	0.994597	1.00025	0.994168
mrcB	ECK0148_mrcB_8as	0.985337	1.00001	0.981587	1.0049	0.983462	1.00245
ampH	ECK0371_ampH_28as	1.0067	1.00572	1.00032	1.00652	1.00351	1.00612
dacA	ECK0625_dacA_1as	1.02654	1.01664	1.02228	1.01882	1.02441	1.01773
dacC	ECK0829_dacC_17as	1.01274	1.01348	1.01054	1.01393	1.01164	1.01371
dacD	ECK2004_dacD_11as	1.00105	0.999001	1.00366	1.00092	1.00235	0.999962
pbpG	ECK2127_pbpG_6as	1.00349	1.00818	1.00237	1.01378	1.00293	1.01098
yfeW	ECK2425_yfeW_59as	1.00115	0.997521	0.996682	0.992595	0.998918	0.995058
pbpC	ECK2515_pbpC_6as	0.99572	0.998841	1.00132	1.01189	0.998522	1.00536
dacB	ECK3171_dacB_14as	1.00945	1.00711	1.00882	1.00096	1.00913	1.00403
mrcA	ECK3383_mrcA_1as	0.983692	1.00715	0.98186	1.0201	0.982776	1.01362
ampC	ECK4146_ampC_25as	0.996335	1.00476	0.995481	1.00553	0.995908	1.00514
minC	ECK1164_minC_15as	0.985292	0.951113	0.979958	0.963494	0.982625	0.957304
dicC	ECK1563_dicC_108as	1.00376	1.00228	0.995359	0.99734	0.999558	0.999812
dicB	ECK1569_dicB_19as	0.996842	1.00131	1.0003	1.00013	0.998569	1.00072
ftsP	ECK3008_ftsP_66as	0.998295	0.993984	0.994598	0.998972	0.996447	0.996478
rlmE	ECK3168_rlmE_25as	0.992594	0.636047	1.00087	0.654441	0.99673	0.645244
serU	ECK1971_serU_12as	1.00493	1.0071	1.00516	0.997147	1.00504	1.00212
rcsF	ECK0196_rcsF_15as	0.998289	0.998131	1.00704	1.00553	1.00266	1.00183
rcsA	ECK1949_rcsA_2as	0.993169	0.996103	0.999543	0.998371	0.996356	0.997237
rcsD	ECK2209_rcsD_26as	0.999452	1.00432	0.99604	1.00011	0.997746	1.00221
rcsB	ECK2210_rcsB_29as	1.00115	1.0109	1.00836	1.01554	1.00475	1.01322
rcsC	ECK2211_rcsC_11as	0.995376	0.995137	0.996889	0.992252	0.996133	0.993694
mepH	ECK1651_mepH_18as	0.999827	1.00887	0.998176	1.00387	0.999001	1.00637
mepM	ECK1857_mepM_16as	0.989372	0.869684	0.996308	0.873291	0.99284	0.871487
mepS	ECK2169_mepS_19as	1.00259	1.02435	1.00628	1.03606	1.00444	1.0302
rodZ	ECK2512_rodZ_16as	0.972001	0.821217	0.976016	0.867666	0.974008	0.844442
dnaN	ECK3693_dnaN_0as	0.933597	0.726833	1.00144	0.667343	0.96752	0.697088
ftsZ	ECK0096_ftsZ_11as	0.974463	0.991282	0.98636	1.0284	0.980412	1.00984
secY	ECK3287_secY_15as	0.990864	1.0006	1.00177	0.99455	0.996317	0.997572
spoT	ECK3640_spoT_-1as	0.986895	0.949539	0.989638	0.94879	0.988267	0.949165
yrbN	ECK4500_yrbN_46as	0.986129	0.965628	0.99415	0.970875	0.99014	0.968252
msbA	ECK0905_msbA_40as	1.00496	0.75771	1.00737	0.770936	1.00616	0.764323
folC	ECK2309_folC_1as	1.00821	0.685174	1.00503	0.705224	1.00662	0.695199
dxr	ECK0172_dxr_16as	0.978407	0.694901	1.00339	0.731056	0.990899	0.712978
rpsR	ECK4198_rpsR_17as	NaN	NaN	NaN	NaN	NaN	NaN
ftsN	ECK3925_ftsN_26as	0.947663	0.624164	0.975642	0.699584	0.961653	0.661874
murA	ECK3178_murA_27as	NaN	NaN	NaN	NaN	NaN	NaN
lolA	ECK0882_lolA_16as	0.822416	0.572249	0.869916	0.643867	0.846166	0.608058
folA	ECK0049_folA_58as	1.01883	0.579326	0.997139	0.556546	1.00798	0.567936
ddlB	ECK0093_ddlB_23as	0.778106	0.35189	0.82574	0.600907	0.801923	0.476399
degS	ECK3224_degS_-6as	1.0066	1.00315	0.999579	1.00161	1.00309	1.00238
dnaE	ECK0183_dnaE_-11as	0.995849	0.678046	1.02207	0.78326	1.00896	0.730653
ftsI	ECK0085_ftsI_869as	NaN	NaN	NaN	NaN	NaN	NaN
ftsI	ECK0085_ftsI_1694as	NaN	NaN	NaN	NaN	NaN	NaN
ftsI	ECK0085_ftsI_-11s	1.00161	1.00051	0.995244	1.0325	0.998429	1.0165
ftsN	ECK3925_ftsN_503as	0.983019	0.991095	0.988927	1.01024	0.985973	1.00067
ftsN	ECK3925_ftsN_952as	0.980757	0.979241	0.989924	1.00858	0.985341	0.99391
ftsN	ECK3925_ftsN_933s	1.00645	0.998495	1.00308	0.999804	1.00476	0.999149
ftsZ	ECK0096_ftsZ_608as	0.844037	0.905799	0.854465	0.995239	0.849251	0.950519
ftsZ	ECK0096_ftsZ_1132as	0.689898	0.501335	0.520749	0.564812	0.605324	0.533073
ftsZ	ECK0096_ftsZ_-8s	1.00036	0.957194	1.00102	0.977565	1.00069	0.96738
holA	ECK0633_holA_-16as	1.01314	0.871943	1.00382	0.866021	1.00848	0.868982
recG	ECK3642_recG_0as	0.990341	0.96966	0.99521	0.97193	0.992775	0.970795
yrbN	ECK4500_yrbN_-14as	0.993417	0.947358	0.993573	0.945868	0.993495	0.946613
deaD	ECK3150_deaD_38as	0.988041	0.947725	0.99062	0.947275	0.989331	0.9475
tolB	ECK0729_tolB_-16as	0.996606	0.992053	1.0005	0.999183	0.998553	0.995618
pal	ECK0730_pal_22as	0.998435	0.987882	1.0023	0.999788	1.00037	0.993835
ybgF	ECK0731_ybgF_60as	1.00248	1.00872	1.00445	1.0084	1.00347	1.00856
lpxK	ECK0906_lpxK_-1as	0.947412	0.57208	0.948007	0.574809	0.94771	0.573444
rfp	rfp_124as	1	1.00074	0.998414	0.995704	0.999207	0.998221
mrdB	ECK0627_mrdB_15as	NaN	NaN	NaN	NaN	NaN	NaN
bioH	ECK3399_bioH_131as	NaN	NaN	NaN	NaN	NaN	NaN
btuB	ECK3958_btuB_37as	NaN	NaN	NaN	NaN	NaN	NaN
djlB	ECK0639_djlB_23as	1.00161	0.999439	1.00315	1.00159	1.00238	1.00052
hemE	ECK3989_hemE_7as	0.950422	0.73419	0.957169	0.728837	0.953796	0.731513
rplY	ECK2179_rplY_53as	0.975218	0.590748	0.983638	0.572316	0.979428	0.581532
rpsO	ECK3154_rpsO_67as	NaN	NaN	NaN	NaN	NaN	NaN
tpr	ECK1224_tpr	NaN	NaN	NaN	NaN	NaN	NaN
yiaD	ECK3539_yiaD_28as	NaN	NaN	NaN	NaN	NaN	NaN
NA	control_gfp	1.00235	1.00349	0.999845	1.0021	1.0011	1.00279
NA	control_c2	0.995089	0.99482	0.999904	0.998032	0.997497	0.996426
NA	control_c3	0.995943	0.996944	1.00028	1.00081	0.998114	0.998879
NA	control_c4	1.00168	1.00432	1.01201	1.00838	1.00685	1.00635
NA	control_c6	1.00776	1.00729	1.00348	1.00237	1.00562	1.00483
NA	control_c7	1.00218	1.00362	1.00659	1.01103	1.00439	1.00732
NA	control_c11	NaN	NaN	NaN	NaN	NaN	NaN
NA	control_c16	0.998595	0.997067	0.999989	1.00075	0.999292	0.998911
NA	control_c17	1.00815	1.00719	1.00818	1.00674	1.00816	1.00696
NA	control_c18	0.999433	0.999766	0.995148	1.00234	0.997291	1.00105
NA	control_c20	1.00307	1.00263	1.00043	1.00231	1.00175	1.00247
NA	control_c21	1.00016	1	0.992842	0.996293	0.996499	0.998146
NA	control_c23	1.00491	1.00654	1.00082	1.00311	1.00286	1.00482
NA	control_c24	0.99936	0.997354	0.992244	0.998989	0.995802	0.998172
NA	control_c26	1.00031	0.994111	1.0002	0.992343	1.00026	0.993227
NA	control_c27	1.00247	1.00447	1.00069	1.00491	1.00158	1.00469
NA	control_c28	0.995173	0.997833	0.995066	1.00213	0.99512	0.999981
NA	control_c29	1.00009	1.00165	0.996444	1.00166	0.998269	1.00165
NA	control_c31	1.00043	1.00032	1.00586	1.00146	1.00314	1.00089
NA	control_c32	0.991073	0.995551	0.989488	0.993143	0.99028	0.994347
NA	control_c34	0.998969	0.998511	0.999401	1.00154	0.999185	1.00002
NA	control_c35	0.99655	0.992512	1.00122	1.00492	0.998887	0.998717
NA	control_c36	1.00827	1.01286	1.0045	0.997747	1.00638	1.00531
NA	control_c38	1.00463	1.00014	1.00108	1.00437	1.00285	1.00226
NA	control_c40	1.0059	1	1.00101	0.999858	1.00346	0.999929
NA	control_c44	1.00135	1.00002	0.998299	0.999617	0.999824	0.999816
NA	control_c46	0.999087	0.998309	1.00024	1.00281	0.999665	1.00056
NA	control_c47	0.993585	0.991069	0.994542	0.992464	0.994064	0.991767
NA	control_c48	0.990639	0.994666	1.00086	0.998992	0.995748	0.996829
NA	control_c49	1.00276	0.992185	1.00679	0.998308	1.00477	0.995247
NA	control_c51	0.997785	0.999287	1.00426	0.993824	1.00102	0.996555
NA	control_c54	1.00055	1.00169	0.998218	0.999378	0.999385	1.00053
NA	control_c57	1.00273	1.00232	1	1.00474	1.00136	1.00353
NA	control_c59	0.9955	0.994534	1.00431	0.995814	0.999905	0.995174
NA	control_c61	1.00175	0.995474	0.997687	0.995403	0.999717	0.995438
NA	control_c62	0.995603	1.00928	0.997935	1.01041	0.996769	1.00985
NA	control_c63	1.00128	1.00268	1.00088	1.00247	1.00108	1.00257
NA	control_c64	1.00096	0.998946	1.00325	1.00292	1.0021	1.00093
NA	control_c66	0.999516	0.993293	0.9951	0.994702	0.997308	0.993997
NA	control_c67	0.985756	0.991264	0.985344	0.98467	0.98555	0.987967
NA	control_c68	0.99358	0.99725	0.993225	0.996956	0.993402	0.997103
NA	control_c70	0.997599	1.00293	0.996298	0.994873	0.996949	0.998904
NA	control_c72	0.995604	0.999347	0.995693	0.998406	0.995649	0.998876
NA	control_c74	0.991897	0.995935	0.996016	0.992857	0.993957	0.994396
NA	control_c75	0.998826	1.00728	1.0103	1.00103	1.00456	1.00415
NA	control_c77	1.00455	1.00258	1.00289	1	1.00372	1.00129
NA	control_c79	1.00205	1.00258	0.999516	1.00253	1.00078	1.00256
NA	control_c80	0.994915	1.00316	0.995803	0.993609	0.995359	0.998382
NA	control_c81	0.995187	0.991661	1.0029	0.997844	0.999044	0.994752

## Sheet: Individual growth and lag
Gene	Spacer.ID	Rep1 gr	Rep1 lag	Rep2 gr	Rep2 lag
ribF	ECK0026_ribF_36as	1.12395	0.57209	1.10509	0.697055
ileS	ECK0027_ileS_23as	1.06234	0.612953	1.0535	0.957027
lspA	ECK0028_lspA_87as	1.00412	0.638351	1.00833	0.923069
ispH	ECK0030_ispH_12as	1.11366	0.625051	1.0309	0.958492
dapB	ECK0032_dapB_21as	1.09634	0.638192	1.04297	0.827774
lptD	ECK0055_lptD_17as	1.03038	0.738817	NA	1.09192
lpxC	ECK0097_lpxC_62as	0.855988	0.665908	1.00898	0.784229
secM	ECK0098_secM_55as	0.993756	0.825736	1.05949	0.980293
secA	ECK0099_secA_53as	1.05883	0.782675	1.06371	1.00257
can	ECK0125_can_1as	1.1428	0.550221	1.10286	0.828195
folK	ECK0141_folK_22as	1.14243	0.489835	1.04942	0.784628
hemL	ECK0153_hemL_1as	1.16094	0.449517	1.06652	0.69741
erpA	ECK0155_erpA_25as	1.12686	0.734752	1.10008	0.870738
dapD	ECK0164_dapD_31as	1.05607	0.776408	1.04294	0.871847
map	ECK0166_map_22as	1.00799	0.78603	1.03177	0.871847
rpsB	ECK0168_rpsB_17as	0.972332	1.18031	1.01076	1.00204
pyrH	ECK0170_pyrH_11as	0.942047	1.08119	0.985734	1.13931
frr	ECK0171_frr_68as	1.01089	0.816392	1.01405	1.00255
ispU	ECK0173_ispU_25as	0.955979	1.08922	0.994641	1.04593
cdsA	ECK0174_cdsA_18as	0.933191	1.24258	0.982114	1.04593
rseP	ECK0175_rseP_62as	1.02063	0.862641	1.02991	0.934339
bamA	ECK0176_bamA_50as	0.994341	0.782277	1.04003	0.778354
lpxD	ECK0178_lpxD_7as	1.04331	0.76583	1.07731	0.762769
fabZ	ECK0179_fabZ_55as	0.960239	0.913121	1.0011	0.86029
lpxA	ECK0180_lpxA_17as	1.09468	0.800063	1.1151	0.828195
lpxB	ECK0181_lpxB_19as	0.940668	0.880954	1.00247	1.02438
dnaE	ECK0183_dnaE_13as	0.967647	0.888966	0.991036	0.975624
accA	ECK0184_accA_18as	1.02806	0.907761	NA	1.07425
tilS	ECK0187_tilS_35as	1.06017	0.925017	1.01878	0.914948
proS	ECK0194_proS_14as	0.952052	1.04167	0.959557	1.04593
hemB	ECK0366_hemB_1as	0.966368	0.954087	1.01159	0.931494
secD	ECK0402_secD_2as	1.02764	0.826157	1.00869	0.910308
secF	ECK0403_secF_36as	0.97402	0.844518	1.0374	0.865844
ribD	ECK0408_ribD_2as	1.0449	0.818254	1.05609	0.784628
ribE	ECK0409_ribE_32as	0.875231	0.956274	0.818422	0.865844
thiL	ECK0411_thiL_23as	1.02649	0.756409	1.05016	0.784429
ispA	ECK0415_ispA_12as	1.01942	0.77551	1.014	0.981316
dnaX	ECK0464_dnaX_1as	0.757221	1.33345	0.901166	1.13342
adk	ECK0468_adk_28as	1.08254	1.15637	1.02577	1.06384
hemH	ECK0469_hemH_27as	0.952601	0.888966	1.00787	0.891223
lpxH	ECK0517_lpxH_48as	1.02119	0.91666	1.00238	0.980293
cysS	ECK0519_cysS_33as	0.988207	1.27117	0.966433	1.08921
holA	ECK0633_holA_17as	0.506589	0.443722	0.692663	1.35142
lptE	ECK0634_lptE_49as	0.920705	1.04546	0.958125	0.941989
leuS	ECK0635_leuS_1as	0.956069	1.13016	0.985195	1.08977
lnt	ECK0649_lnt_13as	0.832564	1.15382	0.873073	1.13198
glnS	ECK0668_glnS_20as	NA	1.3299	1.00252	1.00474
infA	ECK0875_infA_7as	1.03619	0.939782	1.0564	1.08977
serS	ECK0884_serS_14as	1.05836	0.880954	1.03088	1.02438
rpsA	ECK0902_rpsA_38as	0.965639	1.11112	0.999396	1.02131
lpxK	ECK0906_lpxK_32as	1.01393	0.898954	1.02505	0.901053
kdsB	ECK0909_kdsB_25as	0.985023	1	0.997813	1.02483
mukF	ECK0913_mukF_17as	0.997713	1.19002	0.995712	0.935758
mukE	ECK0914_mukE_64as	0.988044	1.10501	0.927368	0.914948
mukB	ECK0915_mukB_62as	0.994355	1.04546	0.940908	0.980293
asnS	ECK0921_asnS_15as	0.975922	1.06123	1.00172	1.00368
fabA	ECK0945_fabA_22as	0.956115	0.953403	1.00897	0.915414
ycbZ	ECK0946_ycbZ_7as	1.01087	0.782675	1.04054	0.793684
rne	ECK1069_rne_52as	0.983719	0.933759	1.02436	0.914288
fabD	ECK1078_fabD_27as	1.0688	0.732365	1.0771	0.871847
fabG	ECK1079_fabG_35as	1.00594	0.840953	1.0118	0.871403
acpP	ECK1080_acpP_74as	1.01986	0.925017	0.981769	0.914948
tmk	ECK1084_tmk_56as	0.893926	1.33345	0.832632	1.30777
holB	ECK1085_holB_16as	1.02369	1.00211	0.929296	0.958737
lolC	ECK1102_lolC_9as	0.897629	1.36164	0.925693	1.36722
lolD	ECK1103_lolD_15as	0.976835	1.58908	0.987257	1.41104
lolE	ECK1104_lolE_13as	0.998977	0.808376	1.02354	0.871847
pth	ECK1192_pth_26as	1.00805	0.785216	1.03331	0.810371
ispE	ECK1196_ispE_18as	0.968317	0.826157	0.993062	0.827774
lolB	ECK1197_lolB_6as	0.976618	0.888966	0.990185	0.910348
hemA	ECK1198_hemA_8as	0.862183	0.306924	0.835922	1.04436
prfA	ECK1199_prfA_1as	0.963986	0.893691	1.08503	0.901053
prmC	ECK1200_prmC_39as	0.950973	1.15557	0.896882	1.00255
kdsA	ECK1203_kdsA_1as	1.02726	1.0792	1.01768	1.04812
tsaB	ECK1805_tsaB_25as	0.991467	1.15262	1.05622	0.784229
ribA	ECK1272_ribA_28as	0.976643	0.897951	1.01747	0.915414
fabI	ECK1283_fabI_16as	0.954866	1.0422	0.982959	1.0462
tyrS	ECK1633_tyrS_53as	0.998751	1	1.02664	1.18347
ribC	ECK1658_ribC_28as	0.989036	0.869639	1.0099	0.957027
pheT	ECK1711_pheT_41as	0.975914	1.04348	1.02984	0.941989
pheS	ECK1712_pheS_1as	0.954334	1.30413	1.00105	1.26833
rplT	ECK1714_rplT_98as	0.917916	1.54319	0.987731	1.30616
infC	ECK1716_infC_35as	0.971841	1.18183	1.01846	1.04491
thrS	ECK1717_thrS_6as	1.01043	0.847926	1.0466	1.06945
nadE	ECK1738_nadE_46as	1.04245	0.760862	NA	NA
gapA	ECK1777_gapA_36as	1.01934	1.06384	1.0676	0.865844
topA	ECK1268_topA_32as	1.03955	0.816392	1.04774	0.769208
aspS	ECK1867_aspS_29as	0.978192	1.58908	NA	1.23322
argS	ECK1877_argS_1as	0.998807	1.33004	1.01664	1.21948
pgsA	ECK1911_pgsA_17as	1.0743	0.77091	1.0553	0.871625
metG	ECK2107_metG_46as	0.982761	1.15382	1.00393	1.02483
folE	ECK2146_folE_6as	0.900509	0.869639	0.969606	0.941989
gyrA	ECK2223_gyrA_11as	0.998063	0.825947	0.991854	0.827774
gltX	ECK2394_gltX_27as	0.956418	0.694681	0.99357	1.17699
dapE	ECK2467_dapE_12as	1.10751	0.640751	1.06757	0.784628
dapA	ECK2474_dapA_1as	1.15783	0.560657	1.05911	0.697055
ispG	ECK2511_ispG_11as	1.10145	0.710094	1.10155	0.820297
pssA	ECK2583_pssA_42as	1.03225	0.875071	1.05908	0.784229
bamD	ECK2593_bamD_32as	0.986848	0.808578	1.09819	0.751933
rplS	ECK2603_rplS_54as	0.978492	1.10639	1.00401	1.06631
ffh	ECK2607_ffh_19as	0.753491	1.18504	0.758252	1.2923
grpE	ECK2610_grpE_27as	1.0084	0.77091	1.05893	0.793684
ispF	ECK2741_ispF_34as	1.01842	0.826157	1.07501	0.778323
pyrG	ECK2774_pyrG_28as	0.931529	0.998781	0.955496	1.02414
lgt	ECK2824_lgt_7as	0.924794	1.36182	0.931174	1.46344
fbaA	ECK2921_fbaA_30as	0.996443	0.847926	NA	0.976645
parC	ECK3010_parC_23as	0.975952	0.808376	1.01395	0.68181
parE	ECK3021_parE_1as	0.841772	0.695534	0.879092	0.65351
ribB	ECK3032_ribB_1as	NA	1.54313	1.06823	0.846601
tsaD	ECK3054_tsaD_28as	0.970335	0.909172	0.996365	0.871847
infB	ECK3157_infB_31as	0.933376	1.10639	0.996607	1.12188
rplU	ECK3175_rplU_17as	0.988964	1.20141	NA	1.26966
accB	ECK3242_accB_59as	0.915827	1.13016	0.907931	1.18494
def	ECK3273_def_31as	1.01086	1.06123	0.973524	1.23049
fmt	ECK3274_fmt_107as	0.994238	0.893691	1.06127	0.828195
rpsH	ECK3293_rpsH_18as	0.992843	1.2171	1.02642	1.16433
rpsN	ECK3294_rpsN_112as	0.983092	1.30446	NA	1.53852
rpsC	ECK3301_rpsC_21as	0.926058	1.77802	0.962956	1.7204
rpsS	ECK3303_rpsS_1as	0.932595	1.50012	0.923493	1.65622
rpsJ	ECK3308_rpsJ_11as	1.00779	1.33487	1.01616	1.42987
rpsL	ECK3329_rpsL_17as	0.95537	1.2767	0.963422	1.36584
dfp	ECK3629_dfp_9as	0.997215	0.781679	1.07805	0.737233
dut	ECK3630_dut_33as	0.72169	1.13045	0.783195	1.04436
dnaA	ECK3694_dnaA_34as	0.991359	1.20009	NA	1.51387
yidC	ECK3698_yidC_68as	0.97499	1.00211	0.968539	1.17073
glmS	ECK3722_glmS_50as	1.00042	0.816327	1.09377	0.819183
rho	ECK3775_rho_14as	0.950672	1.02308	NA	0.616759
hemD	ECK3798_hemD_24as	0.995566	0.782277	1.06715	0.740684
hemG	ECK3842_hemG_56as	1.06111	0.723284	1.20607	0.409665
secE	ECK3972_secE_17as	0.90677	1.09092	0.976133	1.25957
rplL	ECK3977_rplL_104as	1.03621	0.978722	1.04471	1.00255
plsB	ECK4033_plsB_7as	1.04171	0.897951	1.04662	0.957027
yihA	ECK3857_yihA_48as	1.02931	0.840986	1.07456	0.889871
nusG	ECK3973_nusG_16as	0.997722	0.925017	0.981505	1.0462
rpoC	ECK3979_rpoC_2as	1.00821	1.10612	1.00872	1.18347
lexA	ECK4035_lexA_20as	0.981672	0.869196	1.05247	0.871847
birA	ECK3965_birA_17as	1.01317	0.956518	1.04654	0.915414
rplJ	ECK3976_rplJ_59as	1.00806	1.18183	1.05387	1.13931
ubiA	ECK4032_ubiA_94as	1.02273	0.782675	1.06098	0.835517
dusA	ECK4041_dusA_41as	NA	NA	1.10132	0.772868
dnaB	ECK4044_dnaB_19as	0.950176	0.825736	1.0157	0.883223
chpS	ECK4220_chpS_14as	1.04211	0.608592	1.05346	0.818464
lptF	ECK4254_lptF_105as	1.0262	0.817271	1.06875	0.828195
ssb	ECK4051_ssb_8as	0.951375	1.08334	0.907487	1.26833
psd	ECK4156_psd_1as	1.05325	1.15557	0.993506	1.02568
ppa	ECK4222_ppa_39as	1.02148	1.15557	0.982132	1.12818
lptG	ECK4255_lptG_10as	1.02911	1.13045	1.00961	0.846381
alsK	ECK4077_alsK_56as	1.0131	0.77091	1.03914	0.853083
tsaE	ECK4164_tsaE_51as	0.988175	0.956031	1.04231	1.00257
valS	ECK4251_valS_20as	0.908687	1.53462	0.959255	1.41468
dnaC	ECK4351_dnaC_20as	0.997512	0.999491	1.03113	1.04812
ythA	ECK4434_ythA_49as	1.00207	0.869617	1.03094	0.877269
ibsE	ECK4481_ibsE_51as	0.978095	1.02308	1.03219	0.957027
ykgR	ECK4486_ykgR_0as	0.990495	0.799861	1.06657	0.751933
yobI	ECK4492_yobI_60as	1.08094	0.776408	1.09686	0.820297
safA	ECK4475_safA_13as	1.00742	0.933414	1.06225	0.727241
ibsA	ECK4482_ibsA_50as	0.986788	1.13638	1.02906	0.827774
ynbG	ECK4489_ynbG_1as	1.01499	1.18	1.00526	0.86362
yoeI	ECK4493_yoeI_-5as	1.04689	1.0207	0.947194	0.914948
sgrT	ECK4477_sgrT_1as	1.01029	1.13638	0.994487	1.0462
ibsB	ECK4483_ibsB_47as	0.975608	1.04295	1.03087	0.895712
yoaK	ECK4491_yoaK_25as	0.981777	1.17644	1.01556	1.02483
yohP	ECK4494_yohP_1as	1.00815	1.09092	1.00959	1.13789
ypdK	ECK4495_ypdK_50as	0.969542	0.906837	1.02427	0.958981
yqfG	ECK4499_yqfG_61as	0.969201	0.971925	1.00032	1.00129
pmrR	ECK4515_pmrR_12as	NA	NA	1.04445	0.801058
sokE	ECK4512_sokE_35as	1.04106	0.897951	1.08718	0.767741
yshB	ECK4501_yshB_50as	1.02804	0.776253	1.05318	0.784229
ffs	ECK0449_ffs_22as	1.02668	1.15557	1.0077	0.958981
ilvX	ECK4484_ilvX_-10as	0.993258	1.15557	1.03878	0.81819
yqeL	ECK4498_yqeL_41as	0.950359	0.954087	1.02144	0.91148
ymiB	ECK4487_ymiB_66as	1.01759	1.08202	1.02492	0.871625
yjeV	ECK4485_yjeV_9as	1.0017	0.999745	1.00591	0.935758
yoaJ	ECK4490_yoaJ_-10as	0.970497	1.08641	1.00135	1.00229
ibsC	ECK4480_ibsC_51s	1.01847	1.02222	1.00045	1
sokX	ECK4514_sokX_22as	1.00498	0.934388	1.02426	0.91148
tpke11	G0-8893_tpke11_6as	NA	0.971925	0.982388	1.02456
sroE	G0-9385_sroE_14as	1.04939	0.903857	1.05484	0.978806
mgrR	ECK4510_mgrR_28as	1.05941	0.921001	1.0467	0.838309
argU	ECK0529_argU_7as	1.06246	1.04	1.07406	0.802903
C0614	G0-8907_C0614_5as	0.999173	1.06242	1.04331	0.91148
ibsD	ECK4479_ibsD_-16as	1.0244	1.00211	1.03161	0.851103
fnrS	ECK4511_fnrS_41as	1.00801	1.13045	1.01252	0.871847
leuW	ECK0660_leuW_30as	0.977313	1.04384	1.01987	1.00257
serT	ECK0962_serT_1as	1.00538	1.13016	1.00519	0.935758
rnpB	ECK3111_rnpB_1as	0.980186	1.28738	0.97178	1.17699
argX	ECK3789_argX_34as	0.981129	1.19121	0.995774	1.15685
thrU	ECK3967_thrU_5as	0.898901	1.17363	0.918678	1.04388
leuZ	ECK1908_leuZ_4as	0.973413	0.956031	1.03799	0.827404
leuU	ECK3163_leuU_4as	1.06749	0.800907	1.09687	0.820297
hisR	ECK3790_hisR_29as	1.01265	1	NA	0.732436
glyT	ECK3969_glyT_28as	0.987633	1.02033	1.00034	0.890991
cysT	ECK1909_cysT_41as	1.02003	1.15382	1.03555	0.915181
trpT	ECK3755_trpT_30as	0.998537	1.13016	1.00613	1.02438
proM	ECK3792_proM_43as	1.02642	1.08334	1.01797	0.871625
mrdA	ECK0628_mrdA_43as	0.987801	0.908043	1.01442	0.926776
ftsQ	ECK0094_ftsQ_57as	0.868095	1.37511	0.809925	1.40441
nrdB	ECK2227_nrdB_14as	0.967523	1.04546	0.950815	0.914948
ftsY	ECK3448_ftsY_34as	1.02263	1.06357	1.01985	1.00229
ftsL	ECK0084_ftsL_57as	0.961549	1.06667	1.01791	0.941989
ftsA	ECK0095_ftsA_53as	0.955478	0.272051	0.781264	0.66736
ftsB	ECK2743_ftsB_91as	0.956592	0.723464	1.07316	0.708458
rpoB	ECK3978_rpoB_1as	0.970353	1.18031	NA	NA
ftsK	ECK0881_ftsK_9as	1.02698	1.02176	1.04005	0.838309
ftsE	ECK3447_ftsE_71as	1.03139	0.961048	NA	0.615346
murE	ECK0086_murE_27as	1.00973	1.04114	NA	NA
murD	ECK0089_murD_42as	0.997651	1.0792	0.961273	1.13284
murJ	ECK1054_murJ_1as	1.02822	0.902922	1.07775	0.871847
mreB	ECK3239_mreB_31as	0.881232	0.956518	0.914311	0.784229
accD	ECK2310_accD_39as	0.986434	1.0207	0.995013	1.02394
murG	ECK0091_murG_47as	0.947961	1.02067	0.986631	0.957027
murI	ECK3959_murI_61as	0.993871	0.869639	1.09698	0.695551
nadD	ECK0632_nadD_34as	1.05664	0.844518	1.05531	0.914249
murC	ECK0092_murC_35as	0.944734	0.978722	0.996967	0.958492
mreC	ECK3238_mreC_9as	1.02891	0.612294	1.02208	0.68181
fldA	ECK0672_fldA_37as	1.02139	0.869196	NA	1.18287
degS	ECK3224_degS_26as	1.04249	0.727337	1.05798	0.829271
ftsH	ECK3167_ftsH_14as	1.01073	0.826157	0.999242	0.838309
mraY	ECK0088_mraY_20as	1.0075	0.874004	1.02143	0.957761
mreD	ECK3237_mreD_20as	1.06244	0.652229	1.03188	0.740684
folD	ECK0522_folD_88as	1.10123	0.844952	1.04239	0.897119
mnmA	ECK1119_mnmA_13as	1.06041	0.826582	1.02716	1.04333
hda	ECK2492_hda_12as	0.797792	0.666811	0.849721	1.01961
suhB	ECK2530_suhB_1as	1.04119	0.790128	1.05292	0.824374
dnaG	ECK3056_dnaG_1as	0.925989	0.773151	0.915788	0.815548
tsaC	ECK3269_tsaC_14as	1.07035	0.826582	1.00973	0.936857
rpsM	ECK3285_rpsM_7as	1.04597	1.31892	0.984917	1.5523
rpsQ	ECK3298_rpsQ_7as	1.0084	1.43558	0.945957	1.82037
gpsA	ECK3598_gpsA_8as	1.07633	0.864157	1.06117	0.873199
coaA	ECK3966_coaA_33as	1.05746	0.909616	1.03195	0.906052
groL	ECK4137_groL_92as	1.03811	0.81861	1.01704	0.896117
efp	ECK4141_efp_0as	1.05417	0.800417	1.01033	1.01818
serV	ECK2690_serV_13as	1.04097	1.07094	1.04358	1.04065
folB	ECK3048_folB_40as	1.0826	0.92497	1.08313	0.969827
glmM	ECK3165_glmM_28as	1.0311	1.02358	1.03111	1.10849
yrfF	ECK3385_yrfF_41as	NA	1.0898	1.03658	1.02088
yagG	ECK0271_yagG_17as	1.04574	0.844732	1.06828	0.861849
cydA	ECK0721_cydA_41as	NA	1.38459	1.01064	1.12807
cydC	ECK0877_cydC_18as	NA	NA	1.07836	0.774577
racR	ECK1354_racR_26as	0.796453	0.81861	0.750649	0.842695
ydiL	ECK1687_ydiL_21as	1.04173	0.826371	0.978782	0.936783
yefM	ECK2012_yefM_61as	1.00587	1.13075	0.984385	1.20583
tadA	ECK2557_tadA_23as	1.04198	0.826371	1.01649	0.914788
mqsA	ECK3012_mqsA_12as	1.01875	1.04279	0.968852	1.10092
tdcF	ECK3102_tdcF_31as	1.04678	0.978297	1.01711	1.059
yhbV	ECK3147_yhbV_14as	1.05107	0.782616	1.06093	0.956377
mlaB	ECK3180_mlaB_52as	1.08206	0.81861	1.01487	0.997962
waaU	ECK3613_waaU_65as	1.01314	0.913313	1.01815	1.11675
tnaB	ECK3702_tnaB_94as	1.03542	0.826161	1.0162	0.95335
wzyE	ECK3786_wzyE_27as	1.06766	0.826582	1.05205	0.846194
ubiJ	ECK3828_ubiJ_7as	1.00312	1.1196	1.03316	1.12807
ubiD	ECK3835_ubiD_11as	1.03802	0.869842	1.0455	0.954322
minD	ECK1163_minD_55as	1.08698	0.844952	0.993343	1.08329
dicA	ECK1564_dicA_57as	0.916193	0.73015	NA	NA
thrA	ECK0002_thrA_2as	NA	0.818863	1.02738	0.932389
thrB	ECK0003_thrB_20as	1.05096	0.973628	1.0574	0.910936
carA	ECK0033_carA_41as	1.02565	1.02229	1.01791	1.08467
carB	ECK0034_carB_2as	1.02021	1.04275	1.00617	1.15284
pdxA	ECK0053_pdxA_13as	1.05794	0.836585	1.04454	0.867329
leuD	ECK0073_leuD_1as	1.06224	1.00053	0.980939	1.12807
leuC	ECK0074_leuC_55as	1.08392	0.771165	1.07754	0.824374
leuB	ECK0075_leuB_25as	1.02546	0.92497	1.01767	0.789059
leuL	ECK0077_leuL_80as	1.07623	0.773151	1.0525	0.846194
nadC	ECK0108_nadC_6as	NA	0.779717	0.999893	0.861849
panC	ECK0132_panC_19as	1.04246	0.82756	1.11996	0.842695
panB	ECK0133_panB_22as	1.03798	0.790128	0.971568	1.02014
proB	ECK0243_proB_15as	1.02942	0.913313	1.02729	1.12807
proA	ECK0244_proA_26as	1.07319	0.864157	1.04699	0.952588
purE	ECK0516_purE_21as	1.06723	0.876218	1.01571	0.867771
gltA	ECK0709_gltA_28as	1.14353	0.743671	1.07925	0.790022
nadA	ECK0739_nadA_22as	1.07087	0.625295	1.09705	0.82336
bioA	ECK0763_bioA_22as	1.05259	0.696051	0.998986	0.780664
bioB	ECK0764_bioB_1as	1.06196	0.712262	0.979579	0.867329
bioF	ECK0765_bioF_53as	1.07772	0.82756	1.00981	0.969827
bioC	ECK0766_bioC_26as	1.06766	0.861938	0.97212	0.997708
bioD	ECK0767_bioD_26as	1.0878	0.782616	1.18615	0.774577
serC	ECK0898_serC_34as	1.0574	0.907279	1.00309	1.13398
aroA	ECK0899_aroA_11as	1.05202	0.782616	0.990583	0.93402
pyrD	ECK0936_pyrD_12as	1.05741	0.81861	0.952195	0.975779
pyrC	ECK1047_pyrC_12as	1.07773	0.870064	1.02487	1.12663
icd	ECK1122_icd_25as	1.03859	0.782815	0.984569	1.02014
trpA	ECK1254_trpA_28as	1.11435	0.739345	1.04396	1.06014
trpB	ECK1255_trpB_20as	1.04498	0.782815	0.983413	0.996675
trpC	ECK1256_trpC_58as	1.101	0.808792	0.996498	0.956377
trpD	ECK1257_trpD_50as	1.07767	0.776652	0.996728	0.956377
cysB	ECK1269_cysB_51as	1.03753	0.782616	1.00853	0.975779
pyrF	ECK1276_pyrF_29as	1.12851	0.783015	0.998067	1.06018
pdxH	ECK1634_pdxH_1as	1.12176	0.81861	1.07392	0.879155
hisG	ECK2014_hisG_44as	1.04126	0.8894	1.02012	0.974552
hisD	ECK2015_hisD_2as	1.09767	0.696051	1.05588	0.879155
hisC	ECK2016_hisC_11as	1.07512	0.870064	1.04973	1.06018
hisB	ECK2017_hisB_41as	1.04371	0.870064	0.948598	1.17783
hisH	ECK2018_hisH_18as	1.03463	0.955074	0.944473	1.15139
hisI	ECK2021_hisI_47as	1.03934	0.909616	0.975074	0.823954
ubiG	ECK2224_ubiG_22as	1.01541	0.95581	0.998483	1.12778
purF	ECK2306_purF_25as	1.07534	1.08756	1.00252	1.22832
pdxB	ECK2314_pdxB_11as	1.0298	1.00053	0.950076	1.17788
aroC	ECK2323_aroC_40as	1.04099	1.00053	1.05452	1.08106
cysK	ECK2409_cysK_2as	1.06545	0.909616	0.970157	1.13398
ptsI	ECK2411_ptsI_26as	0.98783	0.91308	0.988099	0.919088
cysA	ECK2417_cysA_19as	1.03309	0.913546	1.01816	1.01826
cysU	ECK2419_cysU_16as	1.08434	0.826582	1.00333	0.936857
cysP	ECK2420_cysP_7as	1.11776	0.876218	1.05145	0.919124
purC	ECK2472_purC_43as	1.09125	0.727692	0.968243	0.815515
purM	ECK2495_purM_8as	1.06394	0.844732	1.07716	0.846194
guaA	ECK2503_guaA_32as	1.00769	1.06896	1.03003	1.15139
guaB	ECK2504_guaB_1as	1.02965	0.952621	0.991672	0.997962
iscS	ECK2527_iscS_12as	1.03671	0.817557	1.04184	0.93768
glyA	ECK2548_glyA_28as	NA	0.974647	1.01809	0.997962
purL	ECK2555_purL_27as	1.00144	0.952621	1.00434	1.08106
pdxJ	ECK2562_pdxJ_35as	NA	1.07206	1.02982	1
nadB	ECK2572_nadB_15as	1.03114	0.836585	0.963608	1.02014
pheA	ECK2596_pheA_18as	NA	0.34115	1.06817	1.01961
tyrA	ECK2597_tyrA_19as	1.11134	0.783015	1.03202	1.01961
cysC	ECK2745_cysC_38as	1.1041	0.844952	1.07534	0.919124
cysN	ECK2746_cysN_10as	1.08613	0.776652	0.997561	0.997962
cysD	ECK2747_cysD_26as	1.06531	0.955074	1.05109	1.01961
cysH	ECK2757_cysH_7as	1.01846	0.826161	0.955678	0.919124
cysI	ECK2758_cysI_18as	0.986212	0.739533	1.03634	0.807724
argA	ECK2814_argA_2as	1.071	0.8894	1.01072	0.884665
thyA	ECK2823_thyA_1as	0.983846	1.20063	0.994063	1.22327
lysA	ECK2836_lysA_6as	1.02612	0.909616	1.00648	0.807724
serA	ECK2909_serA_62as	1.03157	0.870064	1.05412	0.86279
metC	ECK3000_metC_-1as	1.04818	0.743671	1.05757	0.814638
argG	ECK3161_argG_27as	1.08039	0.739345	1.07123	0.884665
folP	ECK3166_folP_16as	1.08911	0.782616	1.11228	0.846194
aroE	ECK3268_aroE_30as	1.10001	0.864157	1.02625	0.914788
pabA	ECK3348_pabA_1as	1.08139	0.864157	1.0416	0.937867
cysG	ECK3356_cysG_16as	1.0463	0.81861	1.00116	0.931418
aroB	ECK3376_aroB_41as	1.06114	0.909616	1.02805	0.86279
panM	ECK3443_panM_1as	1.06611	0.771165	1.03863	0.95335
cysE	ECK3597_cysE_46as	1.04372	0.817593	0.948692	0.975779
pyrE	ECK3632_pyrE_9as	0.991358	0.782019	0.983513	1.01935
ilvB	ECK3662_ilvB_43as	1.06083	0.955074	0.967972	1.10406
atpC	ECK3724_atpC_17as	1.07057	0.817507	1.02017	0.976727
atpB	ECK3731_atpB_24as	1.07948	0.81861	1.09347	0.815515
ilvE	ECK3762_ilvE_8as	1.06965	0.816507	1.03407	1.06027
ilvD	ECK3763_ilvD_7as	1.07409	0.783015	1.05259	0.956377
ilvA	ECK3764_ilvA_19as	1.06307	0.81861	0.998049	0.997962
ilvC	ECK3766_ilvC_2as	1.07168	0.81861	1.09763	0.849094
metR	ECK3822_metR_20as	1.05389	0.682145	1.15345	0.67939
metE	ECK3823_metE_23as	1.08537	0.8894	1.15804	0.867771
glnA	ECK3863_glnA_7as	1.09912	0.776652	1.01795	0.867771
tpiA	ECK3911_tpiA_12as	1.06783	0.864157	1.02733	0.954322
metB	ECK3931_metB_20as	1.05669	0.864157	1.0558	0.759249
metL	ECK3932_metL_124as	1.02185	0.869621	1.0313	0.914788
ppc	ECK3947_ppc_19as	1.04015	0.800417	1.04323	0.831611
argE	ECK3948_argE_18as	1.07563	0.697124	1.02296	0.969827
argC	ECK3949_argC_1as	1.07577	0.782815	1.14794	0.730784
argB	ECK3950_argB_13as	1.06294	0.82756	0.961807	0.954322
argH	ECK3951_argH_29as	1.0354	0.725824	0.977254	0.954079
purD	ECK3997_purD_49as	1.03726	0.952621	1.02505	1.15139
metA	ECK4005_metA_7as	1.07542	0.782616	1.0616	0.914788
purA	ECK4173_purA_32as	1.07005	0.861938	1.00138	0.997962
cysQ	ECK4210_cysQ_21as	1.06634	0.782815	1.03435	0.860779
pyrB	ECK4240_pyrB_12as	1.0763	0.808792	1.07817	0.831611
serB	ECK4380_serB_7as	1.0736	0.696051	1.15426	0.692389
ampH	ECK0371_ampH_28as	1.09778	0.650667	1.00134	0.954322
dacA	ECK0625_dacA_1as	NA	NA	1.0121	0.969827
dacC	ECK0829_dacC_17as	1.06892	0.778902	1.01476	0.86755
mrcA	ECK3383_mrcA_1as	1.09052	0.870017	1.06035	0.974299
rlmE	ECK3168_rlmE_25as	1.04771	0.863046	1.09291	0.934253
rcsF	ECK0196_rcsF_15as	NA	NA	1.07204	0.975511
rcsD	ECK2209_rcsD_26as	1.06831	0.826582	1.09694	0.814638
rcsB	ECK2210_rcsB_29as	1.08027	0.864157	1.08088	0.878194
rcsC	ECK2211_rcsC_11as	1.04048	0.82756	1.0539	0.897083
degS	ECK3224_degS_-6as	1.0235	1.02229	1.10023	0.954565
ftsI	ECK0085_ftsI_869as	NA	0.846223	1.04272	0.974217
ftsZ	ECK0096_ftsZ_1132as	0.959567	0.695874	0.973376	0.954565
ftsZ	ECK0096_ftsZ_-8s	1.07305	0.864157	1.11275	0.887056
rfp	rfp_124as	1.14108	0.694861	1.12461	0.799218
btuB	ECK3958_btuB_37as	1.04023	0.890328	1.19264	0.799218
