# Supplementary material for: Morphological and Transcriptional Responses to CRISPRi Knockdown of Essential Genes in Escherichia coli
Source: mBio. 2021 Oct 12;12(5):e02561-21. doi: 10.1128/mBio.02561-21 (PMC8510551; doi:10.1128/mBio.02561-21)
Supplement: TABLE S3 [file mbio.02561-21-st003.xlsx]

## Sheet: Key
Shape data for E. coli CRISPRi library
Sheet	Description
Uninduced shape	Description of strain dimensions when grown without CRISPRi induction
Induced shape	Description of strain dimensions when grown with CRISPRi induction (1mM IPTG)
Column	Description
Gene	Gene being targeted
Spacer.ID	SpacerID, corresponding to Table S1
length	Median length
width	Median width
length.CV	Coefficient of variation of length, calculated as ﻿1.4826*median absolute deviation divided by the median length
width.CV	Coefficient of variation of width, calculated as ﻿1.4826*median absolute deviation divided by the median width
total.cells	Total number of cells imaged for the strain
cells.passing.threshold	Number of cells passing basic segmentation threshold, see methods.

## Sheet: Uninduced shape
Gene	Spacer.ID	length	width	length.CV	width.CV	total.cells	cells.passing.threshold
ribF	ECK0026_ribF_36as	3.87994	1.12784	0.319074	0.131529	2155	2135
ileS	ECK0027_ileS_23as	4.05076	1.24025	0.366169	0.126902	1224	1220
lspA	ECK0028_lspA_87as	4.33806	1.22602	0.341702	0.156372	913	906
ispH	ECK0030_ispH_12as	3.9165	1.15244	0.39354	0.179667	1173	1160
dapB	ECK0032_dapB_21as	2.75295	1.04806	0.252554	0.24077	154	135
lptD	ECK0055_lptD_17as	2.8706	1.03814	0.334844	0.232674	321	289
lpxC	ECK0097_lpxC_62as	2.89158	0.991727	0.27333	0.305814	188	167
secM	ECK0098_secM_55as	2.74216	0.970811	0.285794	0.266418	157	125
folK	ECK0141_folK_22as	3.16394	1.12622	0.42129	0.245727	302	258
hemL	ECK0153_hemL_1as	2.77623	0.991203	0.257886	0.255789	388	333
erpA	ECK0155_erpA_25as	3.74539	1.17047	0.315902	0.128917	2362	2352
dapD	ECK0164_dapD_31as	4.41035	1.21797	0.329434	0.15156	753	750
map	ECK0166_map_22as	4.1128	1.1519	0.366467	0.147972	855	847
rpsB	ECK0168_rpsB_17as	3.89477	1.12518	0.349077	0.138288	385	374
pyrH	ECK0170_pyrH_11as	4.17493	1.21186	0.359659	0.134112	1184	1159
frr	ECK0171_frr_68as	2.96315	1.04574	0.318442	0.256516	152	126
ispU	ECK0173_ispU_25as	3.45148	1.12535	0.557908	0.1504	308	294
cdsA	ECK0174_cdsA_18as	3.14953	1.02236	0.387054	0.184455	382	320
rseP	ECK0175_rseP_62as	2.90024	1.0156	0.339219	0.290936	254	207
bamA	ECK0176_bamA_50as	2.80452	0.968139	0.258947	0.261366	159	126
lpxD	ECK0178_lpxD_7as	2.70871	0.963357	0.204065	0.236753	774	635
fabZ	ECK0179_fabZ_55as	2.72386	0.976736	0.223376	0.25899	1074	894
lpxB	ECK0181_lpxB_19as	3.95718	1.18587	0.284733	0.0968181	1942	1936
accA	ECK0184_accA_18as	4.51187	1.25022	0.345002	0.134218	661	654
tilS	ECK0187_tilS_35as	4.05575	1.20483	0.351059	0.139544	834	829
hemB	ECK0366_hemB_1as	2.75906	1.00435	0.251031	0.25816	179	154
secD	ECK0402_secD_2as	3.05767	1.06917	0.386293	0.283802	145	130
secF	ECK0403_secF_36as	2.97161	1.04984	0.343337	0.313933	487	411
ribD	ECK0408_ribD_2as	2.78108	0.946856	0.269673	0.264193	188	148
ribE	ECK0409_ribE_32as	2.81388	0.990979	0.296799	0.295681	129	105
thiL	ECK0411_thiL_23as	2.7525	0.963315	0.251426	0.256581	664	546
ispA	ECK0415_ispA_12as	3.14551	1.06163	0.258846	0.0922647	2832	2789
dnaX	ECK0464_dnaX_1as	3.51957	1.04686	0.535578	0.12345	1358	1304
adk	ECK0468_adk_28as	2.95222	1.07024	0.279652	0.0988856	3324	3235
hemH	ECK0469_hemH_27as	2.7432	1.01296	0.276417	0.0934952	2784	2726
lpxH	ECK0517_lpxH_48as	2.79711	1.02619	0.262883	0.122064	5933	5852
cysS	ECK0519_cysS_33as	2.52993	1.01548	0.403192	0.1015	3322	3260
holA	ECK0633_holA_17as	3.76767	1.01586	0.568722	0.110846	1772	1719
lptE	ECK0634_lptE_49as	2.917	0.990863	0.281993	0.126287	5369	5292
leuS	ECK0635_leuS_1as	2.80067	1.00764	0.307857	0.105858	3070	3020
lnt	ECK0649_lnt_13as	3.1569	1.09354	0.374437	0.166708	1838	1783
glnS	ECK0668_glnS_20as	2.44289	0.975588	0.324246	0.112864	3264	3194
serS	ECK0884_serS_14as	2.86043	0.906868	0.267939	0.252851	316	242
kdsB	ECK0909_kdsB_25as	4.01005	1.24123	0.337377	0.13542	911	894
mukF	ECK0913_mukF_17as	4.13605	1.18056	0.333212	0.144418	1016	1007
mukB	ECK0915_mukB_62as	2.70245	0.973637	0.246043	0.244896	250	211
asnS	ECK0921_asnS_15as	3.72725	1.15438	0.294444	0.110703	2119	2101
fabA	ECK0945_fabA_22as	3.37703	1.13225	0.468949	0.16303	375	349
ycbZ	ECK0946_ycbZ_7as	2.89508	0.99154	0.248937	0.270263	156	129
rne	ECK1069_rne_52as	2.6812	0.969974	0.217312	0.241462	839	725
fabD	ECK1078_fabD_27as	3.64392	1.30869	0.318508	0.127728	104	101
acpP	ECK1080_acpP_74as	2.75334	0.95345	0.230085	0.262963	240	202
holB	ECK1085_holB_16as	4.79865	1.27192	0.355238	0.130217	567	559
lolC	ECK1102_lolC_9as	3.78955	1.31249	0.328876	0.266934	743	673
lolD	ECK1103_lolD_15as	3.76328	1.2183	0.500101	0.196388	221	197
lolE	ECK1104_lolE_13as	4.17184	1.24252	0.397708	0.121808	271	259
pth	ECK1192_pth_26as	4.22456	1.25681	0.294663	0.104908	731	728
ispE	ECK1196_ispE_18as	3.84512	1.2083	0.347144	0.098606	533	516
lolB	ECK1197_lolB_6as	3.27839	1.175	0.428891	0.161862	210	196
hemA	ECK1198_hemA_8as	2.71205	0.974336	0.228782	0.244592	915	771
prfA	ECK1199_prfA_1as	3.82899	1.22756	0.500631	0.136526	167	152
prmC	ECK1200_prmC_39as	2.68513	1.03249	0.187267	0.236709	246	215
kdsA	ECK1203_kdsA_1as	2.74396	0.925419	0.231243	0.221201	287	234
tsaB	ECK1805_tsaB_25as	2.73488	0.995085	0.249323	0.253809	312	243
ribA	ECK1272_ribA_28as	4.43886	1.28759	0.400161	0.107987	141	135
fabI	ECK1283_fabI_16as	4.50185	1.17219	0.445148	0.15549	504	488
tyrS	ECK1633_tyrS_53as	3.98612	1.19982	0.392989	0.128247	955	932
ribC	ECK1658_ribC_28as	2.90219	1.11042	0.316622	0.283321	216	193
rplT	ECK1714_rplT_98as	2.62097	0.998579	0.185228	0.217403	184	170
infC	ECK1716_infC_35as	2.70028	0.971924	0.21	0.253882	936	786
thrS	ECK1717_thrS_6as	2.7551	0.950884	0.22646	0.239113	274	234
gapA	ECK1777_gapA_36as	2.69414	0.973977	0.219726	0.229428	613	528
topA	ECK1268_topA_32as	2.85608	0.995646	0.302568	0.319803	132	114
aspS	ECK1867_aspS_29as	2.66553	0.954615	0.203736	0.232366	374	312
argS	ECK1877_argS_1as	2.85977	1.03346	0.312913	0.270823	413	348
pgsA	ECK1911_pgsA_17as	2.72686	0.973019	0.2362	0.266599	995	806
metG	ECK2107_metG_46as	2.75643	0.981729	0.236842	0.242093	834	681
folE	ECK2146_folE_6as	2.74071	0.966245	0.230618	0.259723	1386	1112
gyrA	ECK2223_gyrA_11as	3.11912	1.12628	0.379056	0.209594	1282	1140
gltX	ECK2394_gltX_27as	2.74398	1.01405	0.356203	0.133833	634	624
dapE	ECK2467_dapE_12as	2.81504	1.0214	0.256755	0.106802	2124	2115
dapA	ECK2474_dapA_1as	2.49528	0.985821	0.254462	0.137122	9106	9056
ispG	ECK2511_ispG_11as	2.46449	1.07585	0.233242	0.093122	378	369
pssA	ECK2583_pssA_42as	2.84218	1.02553	0.319296	0.126457	2118	2044
bamD	ECK2593_bamD_32as	3.18246	1.05383	0.258636	0.0773461	993	976
rplS	ECK2603_rplS_54as	3.85622	1.10906	0.321428	0.117081	473	464
ffh	ECK2607_ffh_19as	2.8728	1.05164	0.29957	0.0998682	1744	1727
grpE	ECK2610_grpE_27as	2.59551	1.02764	0.227101	0.0861954	4345	4328
ispF	ECK2741_ispF_34as	2.10579	0.961507	0.308476	0.191105	303	263
pyrG	ECK2774_pyrG_28as	2.10741	0.934053	0.36499	0.195021	363	322
lgt	ECK2824_lgt_7as	3.55261	1.18364	0.270209	0.213337	356	342
fbaA	ECK2921_fbaA_30as	3.25926	1.12301	0.301455	0.107208	1422	1412
parC	ECK3010_parC_23as	2.5859	1.03173	0.244924	0.117247	4478	4444
parE	ECK3021_parE_1as	1.8092	0.883327	0.259431	0.237303	301	243
ribB	ECK3032_ribB_1as	2.30429	0.980751	0.388167	0.1634	210	188
tsaD	ECK3054_tsaD_28as	2.67155	0.982427	0.284102	0.128207	1283	1266
infB	ECK3157_infB_31as	3.82213	1.1554	0.279075	0.0954629	1408	1400
rplU	ECK3175_rplU_17as	2.97653	1.05372	0.426445	0.118913	549	521
accB	ECK3242_accB_59as	2.87487	1.08333	0.420119	0.095141	2177	2159
def	ECK3273_def_31as	3.01421	1.07121	0.466023	0.193872	278	251
fmt	ECK3274_fmt_107as	2.61092	0.984295	0.258479	0.123474	2686	2676
rpsH	ECK3293_rpsH_18as	2.05698	1.02425	0.372198	0.228368	175	153
rpsN	ECK3294_rpsN_112as	2.39207	0.989651	0.497107	0.218511	163	133
rpsC	ECK3301_rpsC_21as	2.88265	1.14873	0.4588	0.121451	272	259
rpsS	ECK3303_rpsS_1as	2.56783	1.06153	0.428497	0.131556	266	260
rpsJ	ECK3308_rpsJ_11as	1.77901	0.854895	0.210128	0.229408	458	385
dfp	ECK3629_dfp_9as	3.33162	1.11391	0.269468	0.0885404	600	597
dnaA	ECK3694_dnaA_34as	3.6513	1.07058	0.430306	0.0874806	180	169
yidC	ECK3698_yidC_68as	3.09908	1.12848	0.304801	0.0892756	321	313
glmS	ECK3722_glmS_50as	3.07017	1.06699	0.296781	0.120093	1174	1164
rho	ECK3775_rho_14as	3.13736	1.03398	0.291373	0.0856039	833	827
hemD	ECK3798_hemD_24as	3.42349	1.10153	0.285414	0.0954736	571	561
hemG	ECK3842_hemG_56as	3.00425	1.08858	0.403872	0.108032	288	281
secE	ECK3972_secE_17as	3.07592	0.977965	0.601325	0.210498	122	105
rplL	ECK3977_rplL_104as	3.29315	1.10921	0.262465	0.0949275	4109	4063
plsB	ECK4033_plsB_7as	3.02028	1.07407	0.280138	0.135347	2391	2338
yihA	ECK3857_yihA_48as	3.10843	1.06862	0.371539	0.131722	840	779
nusG	ECK3973_nusG_16as	3.56414	1.04611	0.408046	0.148882	862	826
rpoC	ECK3979_rpoC_2as	2.45675	0.999967	0.389723	0.246682	206	188
lexA	ECK4035_lexA_20as	2.78784	1.0962	0.315846	0.0907781	221	202
birA	ECK3965_birA_17as	2.88365	1.09287	0.326393	0.125582	321	297
rplJ	ECK3976_rplJ_59as	2.87789	1.05972	0.441701	0.164065	236	214
ubiA	ECK4032_ubiA_94as	2.98479	1.03397	0.367746	0.11974	703	660
dusA	ECK4041_dusA_41as	2.89885	1.0332	0.381266	0.170783	1023	958
dnaB	ECK4044_dnaB_19as	3.40833	0.999643	0.469989	0.128928	850	790
chpS	ECK4220_chpS_14as	2.71971	1.00779	0.371895	0.19256	1064	991
lptF	ECK4254_lptF_105as	2.83179	1.01389	0.292683	0.13896	8980	8908
ssb	ECK4051_ssb_8as	3.74488	1.03676	0.441554	0.0938954	1181	1152
psd	ECK4156_psd_1as	3.27259	1.05837	0.294361	0.116529	2207	2169
ppa	ECK4222_ppa_39as	2.93823	1.0682	0.404265	0.100094	739	717
lptG	ECK4255_lptG_10as	3.19181	1.03321	0.322356	0.12578	2089	2041
alsK	ECK4077_alsK_56as	2.38101	0.973782	0.357125	0.199067	530	449
tsaE	ECK4164_tsaE_51as	2.67888	1.03031	0.409332	0.155449	277	245
valS	ECK4251_valS_20as	2.86173	1.04202	0.371358	0.116515	647	617
dnaC	ECK4351_dnaC_20as	2.66781	1.03303	0.446271	0.137529	362	334
ythA	ECK4434_ythA_49as	3.21957	1.07735	0.286101	0.0928542	1028	979
ibsE	ECK4481_ibsE_51as	3.19503	1.04559	0.459492	0.156872	697	664
ykgR	ECK4486_ykgR_0as	2.7763	1.04409	0.346884	0.143927	1334	1253
yobI	ECK4492_yobI_60as	2.83457	1.03108	0.281678	0.134484	8517	8457
safA	ECK4475_safA_13as	3.1284	1.05348	0.281583	0.0932335	3420	3359
ibsA	ECK4482_ibsA_50as	3.09491	1.04659	0.3072	0.109104	3056	2985
ynbG	ECK4489_ynbG_1as	3.15198	1.05471	0.297804	0.108867	2961	2933
yoeI	ECK4493_yoeI_-5as	3.3573	1.04876	0.317364	0.103537	984	959
sgrT	ECK4477_sgrT_1as	2.90054	1.10361	0.305482	0.0982425	324	296
ibsB	ECK4483_ibsB_47as	3.16081	1.07983	0.366494	0.0860876	517	479
yoaK	ECK4491_yoaK_25as	2.84663	1.04761	0.423772	0.141	359	326
yohP	ECK4494_yohP_1as	2.97706	1.05709	0.365182	0.115296	802	749
ypdK	ECK4495_ypdK_50as	2.78579	1.04248	0.435954	0.162504	179	150
yqfG	ECK4499_yqfG_61as	3.19764	1.07055	0.44399	0.0959798	521	493
pmrR	ECK4515_pmrR_12as	2.9257	1.02997	0.400022	0.138806	937	882
sokE	ECK4512_sokE_35as	2.88306	1.03114	0.264914	0.11398	6843	6806
yshB	ECK4501_yshB_50as	3.15552	1.08889	0.241824	0.0953814	3159	3137
ffs	ECK0449_ffs_22as	2.85792	1.07992	0.241635	0.101562	4511	4478
ilvX	ECK4484_ilvX_-10as	3.05208	1.05929	0.245468	0.090309	3852	3829
yqeL	ECK4498_yqeL_41as	2.70901	1.02651	0.253651	0.111648	6450	6382
ymiB	ECK4487_ymiB_66as	3.17889	1.07424	0.243827	0.0858719	3407	3373
yjeV	ECK4485_yjeV_9as	2.90226	1.03469	0.247238	0.100598	4866	4815
yoaJ	ECK4490_yoaJ_-10as	2.95793	1.03666	0.241858	0.0971407	4700	4668
ibsC	ECK4480_ibsC_51s	3.00109	1.0147	0.256488	0.117427	5116	5089
sokX	ECK4514_sokX_22as	2.98176	0.990482	0.258159	0.127458	5572	5509
tpke11	G0-8893_tpke11_6as	3.13594	1.06211	0.268154	0.095095	4201	4180
sroE	G0-9385_sroE_14as	2.8015	1.02523	0.323692	0.129558	4083	3977
mgrR	ECK4510_mgrR_28as	3.08017	1.055	0.278655	0.106607	3215	3176
argU	ECK0529_argU_7as	3.01074	1.04721	0.401634	0.118946	1899	1820
C0614	G0-8907_C0614_5as	3.01004	1.04803	0.3339	0.124559	2617	2590
ibsD	ECK4479_ibsD_-16as	2.94566	1.06283	0.358467	0.115623	1893	1848
fnrS	ECK4511_fnrS_41as	3.12806	1.06924	0.292758	0.0864638	2222	2208
leuW	ECK0660_leuW_30as	3.00947	1.06453	0.360967	0.111102	642	612
serT	ECK0962_serT_1as	2.97919	1.08842	0.291941	0.0945855	773	745
rnpB	ECK3111_rnpB_1as	2.26354	0.923407	0.273891	0.277972	268	217
argX	ECK3789_argX_34as	2.47788	1.02576	0.336511	0.177167	668	572
thrU	ECK3967_thrU_5as	2.61625	1.05547	0.305949	0.125432	398	358
leuZ	ECK1908_leuZ_4as	2.90494	1.06544	0.257543	0.0814689	372	352
leuU	ECK3163_leuU_4as	2.81916	1.00547	0.324798	0.136224	4451	4376
hisR	ECK3790_hisR_29as	2.84614	1.01932	0.329976	0.13174	4324	4215
glyT	ECK3969_glyT_28as	2.89258	1.02321	0.310691	0.112932	3769	3717
cysT	ECK1909_cysT_41as	2.88912	1.0335	0.350703	0.134998	2366	2328
trpT	ECK3755_trpT_30as	3.35345	1.09456	0.280072	0.0670744	1299	1287
proM	ECK3792_proM_43as	3.31912	1.09688	0.281246	0.0719689	310	299
mrdA	ECK0628_mrdA_43as	3.3564	1.16318	0.302195	0.100028	1938	1904
ftsQ	ECK0094_ftsQ_57as	2.55936	0.909856	0.396358	0.198222	484	424
nrdB	ECK2227_nrdB_14as	2.97731	1.05901	0.373056	0.14314	580	540
ftsY	ECK3448_ftsY_34as	2.76516	1.04768	0.393665	0.111274	431	373
ftsL	ECK0084_ftsL_57as	2.67425	1.06499	0.46624	0.206385	311	268
ftsA	ECK0095_ftsA_53as	2.86996	0.94746	0.558156	0.181692	420	394
ftsB	ECK2743_ftsB_91as	2.92711	0.97434	0.342156	0.135338	4136	4031
rpoB	ECK3978_rpoB_1as	3.24765	1.07674	0.405164	0.108037	1170	1142
ftsK	ECK0881_ftsK_9as	2.98653	1.00961	0.382527	0.146973	3107	3075
ftsE	ECK3447_ftsE_71as	3.13122	1.03111	0.397176	0.124384	2338	2316
murE	ECK0086_murE_27as	3.7907	1.1399	0.477716	0.124285	489	476
murD	ECK0089_murD_42as	3.66634	1.06294	0.474904	0.122307	907	889
murJ	ECK1054_murJ_1as	3.3318	1.1125	0.294186	0.0910222	2001	1954
mreB	ECK3239_mreB_31as	3.55757	1.22167	0.32537	0.106889	1147	1121
murG	ECK0091_murG_47as	2.80305	1.03275	0.50436	0.188145	411	382
murI	ECK3959_murI_61as	2.3699	0.970593	0.345809	0.242406	417	362
nadD	ECK0632_nadD_34as	2.40119	1.01576	0.3283	0.210218	320	287
ftsH	ECK3167_ftsH_14as	2.51745	0.92866	0.302077	0.179054	5070	4868
mraY	ECK0088_mraY_20as	2.49672	1.02048	0.378085	0.198601	236	211
mreD	ECK3237_mreD_20as	3.02618	1.11427	0.360948	0.119205	1953	1831
folD	ECK0522_folD_88as	2.9049	1.045	0.253102	0.128282	2481	2452
mnmA	ECK1119_mnmA_13as	2.99123	1.06847	0.272083	0.13764	1505	1482
hda	ECK2492_hda_12as	3.49098	1.10846	0.398634	0.140922	1417	1380
suhB	ECK2530_suhB_1as	2.76345	1.03336	0.248675	0.104778	3402	3358
dnaG	ECK3056_dnaG_1as	3.06124	1.00253	0.410101	0.169398	2154	2090
tsaC	ECK3269_tsaC_14as	3.72076	1.10035	0.287386	0.112892	1319	1295
rpsM	ECK3285_rpsM_7as	2.18854	0.956373	0.429813	0.204826	143	126
rpsQ	ECK3298_rpsQ_7as	2.20472	0.998419	0.421856	0.122811	207	183
gpsA	ECK3598_gpsA_8as	2.89796	1.08054	0.370653	0.120844	511	495
coaA	ECK3966_coaA_33as	2.58234	1.00878	0.282208	0.12667	4058	4017
groL	ECK4137_groL_92as	2.62465	1.03261	0.341364	0.119283	2113	2017
efp	ECK4141_efp_0as	2.47352	1.00829	0.348722	0.124467	800	742
serV	ECK2690_serV_13as	2.24706	1.0278	0.489752	0.197563	169	154
folB	ECK3048_folB_40as	3.78116	1.14758	0.32786	0.0958864	908	889
glmM	ECK3165_glmM_28as	2.86446	1.0644	0.27179	0.117975	2864	2825
yrfF	ECK3385_yrfF_41as	2.77681	1.05114	0.270118	0.0885349	2618	2593
yagG	ECK0271_yagG_17as	2.89394	1.01034	0.293846	0.109857	2769	2686
cydA	ECK0721_cydA_41as	2.55285	0.97383	0.291878	0.10591	4995	4940
cydC	ECK0877_cydC_18as	2.81614	1.04686	0.297879	0.0982036	2919	2845
racR	ECK1354_racR_26as	3.59712	1.10113	0.501545	0.173884	1580	1543
ydiL	ECK1687_ydiL_21as	2.91619	1.07801	0.265333	0.107894	4195	4162
yefM	ECK2012_yefM_61as	2.89799	1.05492	0.253561	0.100076	5227	5152
tadA	ECK2557_tadA_23as	2.75064	1.00548	0.261591	0.117317	6877	6798
mqsA	ECK3012_mqsA_12as	2.85887	1.02923	0.244042	0.12439	6168	6122
tdcF	ECK3102_tdcF_31as	2.69306	0.972219	0.270719	0.149687	8083	7982
yhbV	ECK3147_yhbV_14as	2.36847	1.02003	0.241094	0.132988	10207	10135
mlaB	ECK3180_mlaB_52as	3.27239	1.08634	0.43323	0.130868	296	285
waaU	ECK3613_waaU_65as	2.97755	1.03529	0.327756	0.124836	780	768
tnaB	ECK3702_tnaB_94as	2.65516	1.01937	0.442642	0.196854	143	133
wzyE	ECK3786_wzyE_27as	2.91736	1.10177	0.270073	0.105595	387	378
ubiJ	ECK3828_ubiJ_7as	2.785	1.0375	0.244326	0.0991152	2183	2176
ubiD	ECK3835_ubiD_11as	2.90532	1.03881	0.27506	0.110065	2266	2233
minD	ECK1163_minD_55as	2.95645	1.10985	0.644547	0.167744	391	374
dicA	ECK1564_dicA_57as	3.1027	1.04406	0.611965	0.203513	507	476
thrA	ECK0002_thrA_2as	3.33799	1.0899	0.50257	0.152555	224	206
thrB	ECK0003_thrB_20as	1.84917	0.948128	0.30176	0.21828	146	128
carA	ECK0033_carA_41as	3.90395	1.16817	0.414865	0.0959781	296	285
carB	ECK0034_carB_2as	4.23971	1.19084	0.287997	0.074005	506	501
pdxA	ECK0053_pdxA_13as	3.11405	1.04457	0.265118	0.091715	1475	1457
leuD	ECK0073_leuD_1as	2.88717	1.08136	0.308119	0.0937925	1611	1561
leuC	ECK0074_leuC_55as	3.03056	1.08244	0.286739	0.0948375	1566	1549
leuB	ECK0075_leuB_25as	3.04308	1.03809	0.301655	0.108522	1282	1264
leuL	ECK0077_leuL_80as	3.21825	1.14305	0.287159	0.0933628	446	438
nadC	ECK0108_nadC_6as	2.83272	1.03274	0.40209	0.173316	376	368
panC	ECK0132_panC_19as	2.98238	1.1892	0.487164	0.232546	285	253
panB	ECK0133_panB_22as	2.73754	1.07437	0.626738	0.218934	135	120
proB	ECK0243_proB_15as	3.41373	1.1269	0.26397	0.101553	210	196
proA	ECK0244_proA_26as	3.15921	1.0917	0.267151	0.0966344	1075	1060
purE	ECK0516_purE_21as	3.20758	1.10383	0.273861	0.107327	1387	1378
gltA	ECK0709_gltA_28as	2.90788	1.04075	0.262004	0.0876339	2480	2466
nadA	ECK0739_nadA_22as	2.93361	1.07646	0.454272	0.115308	552	527
bioA	ECK0763_bioA_22as	2.66435	1.07645	0.442103	0.144935	899	845
bioB	ECK0764_bioB_1as	3.02243	1.10064	0.392427	0.108535	964	943
bioF	ECK0765_bioF_53as	3.15607	1.1006	0.342089	0.10194	1257	1227
bioC	ECK0766_bioC_26as	3.17013	1.06817	0.368199	0.103258	349	321
bioD	ECK0767_bioD_26as	3.71072	1.07527	0.553617	0.103361	601	572
serC	ECK0898_serC_34as	3.2002	1.05639	0.265171	0.0813333	2350	2334
aroA	ECK0899_aroA_11as	3.10861	1.08118	0.291084	0.100785	2175	2131
pyrD	ECK0936_pyrD_12as	2.79699	1.02855	0.340253	0.100054	2596	2523
pyrC	ECK1047_pyrC_12as	2.8992	1.05727	0.299121	0.0955711	2700	2653
icd	ECK1122_icd_25as	2.88399	1.06508	0.307553	0.113353	1588	1523
trpA	ECK1254_trpA_28as	2.96736	1.07218	0.263835	0.0771766	1051	1041
trpB	ECK1255_trpB_20as	2.80313	1.06349	0.285073	0.076723	938	933
trpC	ECK1256_trpC_58as	2.74111	1.03245	0.330023	0.107587	534	531
trpD	ECK1257_trpD_50as	2.77434	1.05495	0.306132	0.100214	698	694
cysB	ECK1269_cysB_51as	2.56898	1.01358	0.413833	0.14095	500	460
pyrF	ECK1276_pyrF_29as	2.54179	1.00305	0.314888	0.11336	874	835
pdxH	ECK1634_pdxH_1as	2.6288	1.04249	0.317038	0.117079	829	783
hisG	ECK2014_hisG_44as	2.98708	1.06206	0.258901	0.0832983	399	397
hisD	ECK2015_hisD_2as	2.85238	1.05738	0.286991	0.100737	124	120
hisC	ECK2016_hisC_11as	2.7468	1.0459	0.303306	0.0943843	689	687
hisB	ECK2017_hisB_41as	3.28705	1.0713	0.223022	0.0738127	612	608
hisH	ECK2018_hisH_18as	3.03773	1.05388	0.273376	0.0745378	680	672
hisI	ECK2021_hisI_47as	2.98695	1.05161	0.325628	0.0982293	699	695
ubiG	ECK2224_ubiG_22as	2.93502	1.05272	0.373394	0.081856	608	603
purF	ECK2306_purF_25as	3.03698	1.05591	0.227835	0.0613634	398	395
pdxB	ECK2314_pdxB_11as	2.79077	1.03022	0.277271	0.0670651	659	638
aroC	ECK2323_aroC_40as	2.67443	1.00405	0.377525	0.103785	813	796
cysK	ECK2409_cysK_2as	2.99025	1.01864	0.369425	0.0852044	309	303
ptsI	ECK2411_ptsI_26as	3.19584	1.04483	0.250276	0.0557894	294	290
cysA	ECK2417_cysA_19as	3.23436	1.07558	0.257868	0.0720691	205	204
cysU	ECK2419_cysU_16as	2.86785	1.05675	0.262995	0.0836693	901	898
cysP	ECK2420_cysP_7as	3.12816	1.06581	0.295266	0.0737536	550	545
purC	ECK2472_purC_43as	3.1402	1.05488	0.285989	0.0685528	259	257
purM	ECK2495_purM_8as	2.94199	1.05238	0.242303	0.0666475	633	631
guaA	ECK2503_guaA_32as	3.32232	1.08605	0.280031	0.0820525	257	249
guaB	ECK2504_guaB_1as	3.38568	1.04752	0.263049	0.0742763	302	302
iscS	ECK2527_iscS_12as	2.96667	1.05314	0.310229	0.0877545	239	235
glyA	ECK2548_glyA_28as	2.93049	1.03961	0.363384	0.103428	581	579
purL	ECK2555_purL_27as	2.94419	1.04836	0.339233	0.0851772	297	287
pdxJ	ECK2562_pdxJ_35as	3.08497	1.00786	0.359936	0.0762126	616	614
nadB	ECK2572_nadB_15as	3.00418	1.04651	0.338218	0.0885078	332	327
tyrA	ECK2597_tyrA_19as	3.50846	1.14839	0.30462	0.0842889	762	742
cysC	ECK2745_cysC_38as	3.26444	1.12967	0.258532	0.0827136	2895	2885
cysN	ECK2746_cysN_10as	3.0936	1.09894	0.252248	0.0937133	3513	3494
cysD	ECK2747_cysD_26as	2.97244	1.06379	0.275465	0.100764	4647	4585
cysH	ECK2757_cysH_7as	2.85507	1.0571	0.248335	0.112651	5687	5624
cysI	ECK2758_cysI_18as	2.96383	1.05783	0.280194	0.115447	4735	4685
argA	ECK2814_argA_2as	2.77703	1.03512	0.262902	0.132642	6470	6355
thyA	ECK2823_thyA_1as	2.5892	1.04595	0.32743	0.191451	5756	5537
lysA	ECK2836_lysA_6as	2.53402	0.957533	0.27547	0.146759	12356	12237
serA	ECK2909_serA_62as	2.53843	0.987882	0.271813	0.146033	9745	9672
metC	ECK3000_metC_-1as	2.74423	1.00399	0.266834	0.126552	6772	6666
argG	ECK3161_argG_27as	2.82003	1.05498	0.326335	0.10801	918	913
folP	ECK3166_folP_16as	3.11902	1.0412	0.319906	0.0954327	665	661
aroE	ECK3268_aroE_30as	2.43589	1.02838	0.290259	0.0971096	943	941
pabA	ECK3348_pabA_1as	2.45906	1.02556	0.326293	0.106684	1026	1025
cysG	ECK3356_cysG_16as	2.56416	1.01586	0.353704	0.0916396	891	883
aroB	ECK3376_aroB_41as	2.9507	1.03077	0.295152	0.0777049	343	340
panM	ECK3443_panM_1as	2.98432	1.05212	0.379682	0.061651	243	238
cysE	ECK3597_cysE_46as	3.24565	1.06046	0.261495	0.0609923	115	113
pyrE	ECK3632_pyrE_9as	2.87287	1.07125	0.316065	0.0755665	538	532
atpC	ECK3724_atpC_17as	2.83195	1.05228	0.323828	0.0898789	172	163
ilvE	ECK3762_ilvE_8as	2.13017	0.99098	0.306513	0.141676	4643	4624
ilvD	ECK3763_ilvD_7as	2.99293	1.05335	0.307613	0.0936863	676	674
ilvA	ECK3764_ilvA_19as	2.63802	1.03266	0.343046	0.0892243	941	933
ilvC	ECK3766_ilvC_2as	2.41128	0.978762	0.321756	0.111059	1412	1409
metR	ECK3822_metR_20as	2.6595	0.986431	0.34506	0.0945785	531	526
metE	ECK3823_metE_23as	2.96715	1.03939	0.300233	0.0828131	273	269
glnA	ECK3863_glnA_7as	2.81725	1.0283	0.356752	0.0846041	204	199
tpiA	ECK3911_tpiA_12as	3.0362	1.05529	0.36431	0.0840403	437	428
metB	ECK3931_metB_20as	2.86496	1.02536	0.364707	0.115506	186	182
metL	ECK3932_metL_124as	3.42777	1.10426	0.245845	0.0930944	169	166
ppc	ECK3947_ppc_19as	2.37749	0.971057	0.314787	0.159301	1598	1552
argE	ECK3948_argE_18as	2.08546	0.95786	0.304842	0.15881	7494	7472
argC	ECK3949_argC_1as	2.96834	1.04729	0.334732	0.0883622	920	915
argB	ECK3950_argB_13as	2.61213	1.03453	0.365839	0.132596	557	548
argH	ECK3951_argH_29as	2.71145	1.04882	0.348444	0.103454	672	668
purD	ECK3997_purD_49as	3.3083	1.06588	0.28781	0.0712426	258	256
metA	ECK4005_metA_7as	3.03227	1.06242	0.414169	0.0901092	207	201
purA	ECK4173_purA_32as	2.86481	1.03422	0.36058	0.119559	264	257
cysQ	ECK4210_cysQ_21as	2.98534	1.0401	0.347128	0.107333	298	295
pyrB	ECK4240_pyrB_12as	3.34193	1.0853	0.287141	0.0722276	133	132
serB	ECK4380_serB_7as	3.53621	1.07252	0.272745	0.085284	107	104
ampH	ECK0371_ampH_28as	2.22649	1.01857	0.348458	0.148138	2375	2320
dacA	ECK0625_dacA_1as	3.28677	1.10305	0.27024	0.0859623	257	251
dacC	ECK0829_dacC_17as	3.11169	1.07623	0.242876	0.0703008	481	469
mrcA	ECK3383_mrcA_1as	2.95238	1.03981	0.314738	0.083765	434	425
rlmE	ECK3168_rlmE_25as	3.23524	1.07468	0.271124	0.110248	2299	2280
rcsF	ECK0196_rcsF_15as	2.82763	1.02034	0.258794	0.119549	4295	4246
rcsD	ECK2209_rcsD_26as	2.76133	1.00914	0.300254	0.135481	8463	8386
rcsB	ECK2210_rcsB_29as	2.95683	1.01898	0.306975	0.135668	4156	4096
rcsC	ECK2211_rcsC_11as	2.82358	1.02208	0.346725	0.123114	3474	3389
degS	ECK3224_degS_-6as	3.08914	1.05426	0.269069	0.100818	2186	2178
ftsZ	ECK0096_ftsZ_-8s	3.20634	1.06158	0.286363	0.10225	1502	1493
rfp	rfp_124as	2.8143	1.08917	0.272099	0.0963505	1957	1936
btuB	ECK3958_btuB_37as	3.10384	1.06771	0.282766	0.091956	1910	1893

## Sheet: Induced shape
Gene	Spacer.ID	length	width	length.CV	width.CV	total.cells	cells.passing.threshold
ribF	ECK0026_ribF_36as	2.22575	0.713412	0.250864	0.134833	4178	3212
ileS	ECK0027_ileS_23as	2.08305	1.05921	0.251044	0.127315	352	349
ispH	ECK0030_ispH_12as	2.58621	0.782871	0.265479	0.178155	3770	3377
dapB	ECK0032_dapB_21as	2.49438	0.7814	0.27429	0.197058	3812	3312
lptD	ECK0055_lptD_17as	2.87627	0.758715	0.380314	0.147258	3927	3410
lpxC	ECK0097_lpxC_62as	2.47121	0.732331	0.255094	0.140772	7282	5263
secM	ECK0098_secM_55as	3.6274	0.749733	0.417894	0.152593	1151	965
secA	ECK0099_secA_53as	3.92119	0.733228	0.489052	0.150574	1369	1094
can	ECK0125_can_1as	2.2883	0.723283	0.264501	0.143908	9398	7115
folK	ECK0141_folK_22as	2.3319	0.716043	0.264456	0.139536	10324	7660
hemL	ECK0153_hemL_1as	2.27548	0.711288	0.246883	0.120557	11874	9891
erpA	ECK0155_erpA_25as	2.47185	0.776249	0.245363	0.133763	10294	9457
dapD	ECK0164_dapD_31as	2.41701	0.875121	0.256166	0.158354	4605	4502
map	ECK0166_map_22as	2.31742	0.711654	0.278323	0.111376	11391	8680
frr	ECK0171_frr_68as	2.75012	0.791786	0.261252	0.11999	7571	7188
cdsA	ECK0174_cdsA_18as	4.45568	0.992177	0.313308	0.132372	120	109
rseP	ECK0175_rseP_62as	2.72427	0.788206	0.295902	0.1079	2951	2840
bamA	ECK0176_bamA_50as	3.1559	0.791067	0.375359	0.130558	1702	1594
lpxD	ECK0178_lpxD_7as	2.65433	0.785157	0.288266	0.142131	11290	10086
fabZ	ECK0179_fabZ_55as	4.58331	0.897559	0.521105	0.20438	2790	2296
lpxA	ECK0180_lpxA_17as	3.66059	1.1551	0.344347	0.107668	900	888
lpxB	ECK0181_lpxB_19as	4.43206	1.0599	0.447434	0.185133	146	126
dnaE	ECK0183_dnaE_13as	6.38202	0.751388	0.673517	0.145259	2784	2154
accA	ECK0184_accA_18as	2.27385	0.761366	0.288007	0.122575	3057	2865
tilS	ECK0187_tilS_35as	2.43243	0.711181	0.26213	0.136689	21988	14876
proS	ECK0194_proS_14as	2.15766	0.861023	0.280555	0.140398	974	943
hemB	ECK0366_hemB_1as	2.32713	0.720146	0.257948	0.134852	12705	8751
secD	ECK0402_secD_2as	2.69702	0.791122	0.267045	0.139873	1492	1410
secF	ECK0403_secF_36as	2.70156	0.798245	0.255181	0.129301	2158	2073
ribD	ECK0408_ribD_2as	2.61611	0.781517	0.258036	0.117451	9615	9034
ribE	ECK0409_ribE_32as	2.61278	0.786094	0.259521	0.0865442	4003	3918
thiL	ECK0411_thiL_23as	2.39047	0.729431	0.264335	0.137838	28484	23130
ispA	ECK0415_ispA_12as	2.46612	0.750349	0.247734	0.109354	16509	15365
dnaX	ECK0464_dnaX_1as	12.9705	0.9185	0.739249	0.14711	1000	752
adk	ECK0468_adk_28as	2.23413	0.839379	0.272347	0.137658	2596	2533
hemH	ECK0469_hemH_27as	2.39876	0.763919	0.253746	0.112465	6945	6541
lpxH	ECK0517_lpxH_48as	3.33687	0.942878	0.339752	0.185586	944	884
cysS	ECK0519_cysS_33as	1.83909	0.80326	0.285177	0.117202	340	326
lptE	ECK0634_lptE_49as	4.60172	0.804767	0.479132	0.187953	801	642
leuS	ECK0635_leuS_1as	2.12678	0.905643	0.247619	0.138134	181	173
lnt	ECK0649_lnt_13as	4.43319	1.11526	0.289831	0.157992	192	178
glnS	ECK0668_glnS_20as	2.395	0.895842	0.272848	0.117471	765	753
serS	ECK0884_serS_14as	2.57313	0.841119	0.244433	0.119573	600	594
rpsA	ECK0902_rpsA_38as	3.36924	0.969113	0.256831	0.103763	563	549
lpxK	ECK0906_lpxK_32as	4.27518	0.828324	0.454525	0.183131	3830	3296
kdsB	ECK0909_kdsB_25as	3.24872	0.897702	0.341056	0.167571	4359	4061
mukF	ECK0913_mukF_17as	2.82972	0.732668	0.292126	0.14874	22486	16261
mukE	ECK0914_mukE_64as	3.47817	0.790003	0.442505	0.174889	3098	2597
mukB	ECK0915_mukB_62as	3.35548	0.749321	0.460785	0.168093	2944	2317
asnS	ECK0921_asnS_15as	2.45122	0.810663	0.310906	0.152129	1846	1751
fabA	ECK0945_fabA_22as	4.65235	0.969797	0.356618	0.0773503	114	112
ycbZ	ECK0946_ycbZ_7as	2.56668	0.745513	0.264198	0.135331	16403	14605
rne	ECK1069_rne_52as	3.17506	0.709653	0.343867	0.135822	5706	4202
fabG	ECK1079_fabG_35as	3.31455	0.897965	0.32506	0.131567	114	102
acpP	ECK1080_acpP_74as	3.42757	0.985941	0.31416	0.118574	694	678
tmk	ECK1084_tmk_56as	9.55803	0.978246	0.789745	0.191636	1101	852
holB	ECK1085_holB_16as	4.4106	0.830018	0.513507	0.198952	3951	3141
lolC	ECK1102_lolC_9as	4.16123	1.40048	0.216795	0.16128	116	107
lolD	ECK1103_lolD_15as	4.26395	1.34344	0.244018	0.157739	204	176
lolE	ECK1104_lolE_13as	2.57918	0.830109	0.265031	0.177211	8430	7467
pth	ECK1192_pth_26as	2.48354	0.736906	0.269727	0.163691	35673	27624
ispE	ECK1196_ispE_18as	2.64427	0.760887	0.266688	0.137987	26137	22771
lolB	ECK1197_lolB_6as	3.24654	0.893939	0.281427	0.143882	1498	1453
hemA	ECK1198_hemA_8as	3.20846	1.00859	0.24595	0.127439	1072	1035
kdsA	ECK1203_kdsA_1as	2.47891	0.84856	0.253817	0.133755	709	686
tsaB	ECK1805_tsaB_25as	2.51665	0.732789	0.260963	0.167674	23656	17015
ribA	ECK1272_ribA_28as	2.10584	0.765986	0.248469	0.157639	9154	7582
fabI	ECK1283_fabI_16as	3.61299	1.07968	0.360877	0.139145	221	213
tyrS	ECK1633_tyrS_53as	2.49077	0.802509	0.30678	0.114261	5584	5352
ribC	ECK1658_ribC_28as	2.32231	0.838831	0.265956	0.100991	10371	10189
pheT	ECK1711_pheT_41as	2.69144	0.864498	0.302367	0.145234	2853	2718
pheS	ECK1712_pheS_1as	2.4607	0.900601	0.270481	0.11411	1038	1021
gapA	ECK1777_gapA_36as	3.16397	0.89999	0.308656	0.0797605	372	346
topA	ECK1268_topA_32as	2.7584	0.93368	0.216887	0.0865407	190	186
aspS	ECK1867_aspS_29as	2.06014	0.870928	0.22851	0.114893	216	214
argS	ECK1877_argS_1as	2.06826	0.838066	0.229438	0.135406	1468	1419
pgsA	ECK1911_pgsA_17as	3.03048	0.781704	0.27458	0.155217	8863	8045
metG	ECK2107_metG_46as	2.02832	0.841231	0.2231	0.105258	181	170
folE	ECK2146_folE_6as	2.98219	0.831626	0.315639	0.174105	6323	5820
gyrA	ECK2223_gyrA_11as	3.5907	0.789107	0.571255	0.165292	3024	2540
gltX	ECK2394_gltX_27as	2.32755	0.924642	0.211289	0.09854	389	376
dapE	ECK2467_dapE_12as	2.49133	0.755568	0.262853	0.171197	3750	3055
dapA	ECK2474_dapA_1as	2.96905	0.952801	0.301072	0.249794	994	901
ispG	ECK2511_ispG_11as	2.35283	0.780464	0.23748	0.157795	7809	6900
pssA	ECK2583_pssA_42as	5.0953	0.850004	0.542884	0.169371	2113	1818
bamD	ECK2593_bamD_32as	2.49456	0.7236	0.257089	0.120067	10016	8727
rplS	ECK2603_rplS_54as	3.55126	0.950772	0.318193	0.169284	819	782
ffh	ECK2607_ffh_19as	3.79307	1.03747	0.37589	0.131641	1350	1245
grpE	ECK2610_grpE_27as	2.55224	0.776085	0.262529	0.12639	7196	6530
ispF	ECK2741_ispF_34as	2.18421	0.757912	0.251724	0.135968	9650	8124
pyrG	ECK2774_pyrG_28as	3.63566	0.787927	0.376995	0.163387	471	380
fbaA	ECK2921_fbaA_30as	2.82337	1.18952	0.237544	0.130747	182	173
parC	ECK3010_parC_23as	3.67614	0.792753	0.374378	0.173718	2581	2163
parE	ECK3021_parE_1as	3.87369	0.821988	0.290439	0.167784	1197	971
ribB	ECK3032_ribB_1as	2.4639	0.793257	0.244069	0.111514	10030	9542
tsaD	ECK3054_tsaD_28as	1.99035	0.740809	0.30166	0.124448	4735	4129
infB	ECK3157_infB_31as	3.70597	1.0441	0.250222	0.0651549	499	491
rplU	ECK3175_rplU_17as	6.44919	1.09199	0.563373	0.129348	160	135
accB	ECK3242_accB_59as	2.56693	1.05148	0.313216	0.111985	729	709
fmt	ECK3274_fmt_107as	2.39149	0.770678	0.246726	0.12724	28501	26313
rpsC	ECK3301_rpsC_21as	4.22328	0.988183	0.310913	0.177246	408	380
rpsL	ECK3329_rpsL_17as	3.30014	0.917696	0.427027	0.0966319	121	110
dfp	ECK3629_dfp_9as	2.50828	0.810011	0.270538	0.123903	8568	8331
dut	ECK3630_dut_33as	8.63955	0.927197	0.895154	0.126413	397	339
yidC	ECK3698_yidC_68as	5.01196	0.885589	0.370379	0.212812	415	385
glmS	ECK3722_glmS_50as	2.59563	0.89127	0.27622	0.133705	14723	14186
hemD	ECK3798_hemD_24as	2.31285	0.822649	0.2398	0.123588	4369	4242
hemG	ECK3842_hemG_56as	2.4773	0.799821	0.275598	0.115642	7615	7291
rplL	ECK3977_rplL_104as	3.77618	1.0081	0.280014	0.102299	221	198
plsB	ECK4033_plsB_7as	5.35654	1.10073	0.312802	0.0732796	372	347
yihA	ECK3857_yihA_48as	2.35337	0.746555	0.280881	0.163715	12747	10267
nusG	ECK3973_nusG_16as	5.84554	0.905299	0.470247	0.188325	202	182
rpoC	ECK3979_rpoC_2as	14.8779	1.10772	0.801157	0.156083	201	137
lexA	ECK4035_lexA_20as	3.81977	0.691481	0.491697	0.11896	9643	6734
ubiA	ECK4032_ubiA_94as	2.31019	0.767577	0.248016	0.125668	10038	9143
dusA	ECK4041_dusA_41as	2.41265	0.800339	0.252052	0.118268	5159	4837
dnaB	ECK4044_dnaB_19as	5.48916	0.759302	0.672674	0.164001	3017	2299
chpS	ECK4220_chpS_14as	2.75005	0.825102	0.275483	0.0856706	1683	1648
lptF	ECK4254_lptF_105as	3.25985	0.869278	0.498158	0.172498	938	859
ssb	ECK4051_ssb_8as	5.24338	1.03668	0.474944	0.0799716	177	159
psd	ECK4156_psd_1as	6.18349	0.966211	0.63779	0.11795	152	131
ppa	ECK4222_ppa_39as	1.71415	0.836651	0.257631	0.1285	361	347
lptG	ECK4255_lptG_10as	2.65977	0.742229	0.274357	0.131701	22179	18608
alsK	ECK4077_alsK_56as	2.53806	0.781831	0.258582	0.124547	12573	11806
tsaE	ECK4164_tsaE_51as	2.43548	0.78446	0.288663	0.12328	9307	8761
dnaC	ECK4351_dnaC_20as	5.18671	0.723137	0.598496	0.151597	2657	1880
ythA	ECK4434_ythA_49as	2.62933	0.808851	0.255532	0.113367	7828	7515
ibsE	ECK4481_ibsE_51as	2.51866	0.808541	0.257879	0.115746	10929	10442
ykgR	ECK4486_ykgR_0as	2.36795	0.781768	0.253264	0.131186	22779	20433
yobI	ECK4492_yobI_60as	2.86161	0.86914	0.296043	0.0957398	413	371
safA	ECK4475_safA_13as	2.45381	0.789101	0.244642	0.111208	17439	16638
ibsA	ECK4482_ibsA_50as	2.4637	0.752183	0.252012	0.119987	15538	14354
ynbG	ECK4489_ynbG_1as	2.46465	0.730859	0.260815	0.136119	30821	23740
yoeI	ECK4493_yoeI_-5as	2.41622	0.696135	0.259661	0.131632	21223	13778
sgrT	ECK4477_sgrT_1as	2.42598	0.736015	0.259306	0.143318	16297	12837
ibsB	ECK4483_ibsB_47as	2.3917	0.683337	0.261459	0.122826	17093	10221
yoaK	ECK4491_yoaK_25as	2.49887	0.735213	0.258065	0.14912	15305	10538
yohP	ECK4494_yohP_1as	2.5165	0.732841	0.265895	0.153007	9575	6588
ypdK	ECK4495_ypdK_50as	2.43095	0.713331	0.258306	0.128877	14760	11616
yqfG	ECK4499_yqfG_61as	2.53971	0.763889	0.254512	0.119767	25193	23102
pmrR	ECK4515_pmrR_12as	2.32841	0.771986	0.261247	0.149273	5749	4927
yshB	ECK4501_yshB_50as	2.45913	0.73881	0.255937	0.138371	27008	21457
ffs	ECK0449_ffs_22as	3.20043	0.874239	0.327964	0.178896	7090	6489
ilvX	ECK4484_ilvX_-10as	2.58161	0.762101	0.268355	0.138542	20433	17452
yqeL	ECK4498_yqeL_41as	2.52486	0.758766	0.262212	0.144152	21056	17395
ymiB	ECK4487_ymiB_66as	2.57522	0.762167	0.260863	0.133336	25808	22439
yjeV	ECK4485_yjeV_9as	2.35024	0.668405	0.269399	0.103824	21656	11795
yoaJ	ECK4490_yoaJ_-10as	2.50026	0.731652	0.26408	0.137909	24716	19777
ibsC	ECK4480_ibsC_51s	2.40613	0.7036	0.261655	0.128021	38900	28775
sokX	ECK4514_sokX_22as	2.44258	0.703918	0.262507	0.121315	36583	28738
tpke11	G0-8893_tpke11_6as	3.17256	0.731287	0.303643	0.137785	15577	12579
argU	ECK0529_argU_7as	2.37977	0.778826	0.252378	0.134436	20138	18459
C0614	G0-8907_C0614_5as	2.51109	0.757164	0.260281	0.13887	25221	21378
ibsD	ECK4479_ibsD_-16as	2.5252	0.753766	0.264387	0.136036	26543	22911
fnrS	ECK4511_fnrS_41as	2.56577	0.781282	0.269116	0.129376	19259	17839
leuW	ECK0660_leuW_30as	2.57031	0.76007	0.290276	0.157035	6714	5667
serT	ECK0962_serT_1as	2.49555	0.714443	0.27502	0.155206	15435	9771
rnpB	ECK3111_rnpB_1as	5.18269	1.03011	0.283714	0.0685026	303	293
argX	ECK3789_argX_34as	5.61269	1.1082	0.319507	0.13494	224	209
thrU	ECK3967_thrU_5as	3.81211	1.03966	0.285027	0.0947534	837	819
leuZ	ECK1908_leuZ_4as	2.51129	0.769687	0.284647	0.142809	5960	5207
glyT	ECK3969_glyT_28as	3.04688	0.896599	0.331448	0.129304	674	664
cysT	ECK1909_cysT_41as	2.49626	0.721958	0.263616	0.151699	25663	18029
trpT	ECK3755_trpT_30as	2.72743	0.752492	0.27915	0.160339	18147	14864
proM	ECK3792_proM_43as	2.56441	0.713491	0.276839	0.138258	34356	26358
mrdA	ECK0628_mrdA_43as	2.72742	1.26661	0.269581	0.201906	977	888
nrdB	ECK2227_nrdB_14as	2.76123	0.826911	0.299596	0.141296	4830	4409
ftsY	ECK3448_ftsY_34as	3.03815	0.68085	0.285323	0.119692	43835	26853
rpoB	ECK3978_rpoB_1as	2.92076	0.911552	0.373038	0.0968334	164	156
ftsK	ECK0881_ftsK_9as	3.23321	0.801895	0.446174	0.191091	215	165
ftsE	ECK3447_ftsE_71as	2.90805	0.759026	0.280338	0.131569	27828	25259
murJ	ECK1054_murJ_1as	3.05679	0.899499	0.325296	0.219506	3249	2921
accD	ECK2310_accD_39as	2.46937	1.01085	0.33835	0.144223	495	491
murI	ECK3959_murI_61as	3.91093	1.18685	0.306777	0.143381	152	140
nadD	ECK0632_nadD_34as	2.45364	0.74619	0.272721	0.154603	7493	5818
degS	ECK3224_degS_26as	2.69453	0.946091	0.242189	0.0611813	126	125
ftsH	ECK3167_ftsH_14as	2.87316	0.722538	0.318623	0.111366	734	641
mreD	ECK3237_mreD_20as	2.76522	1.32648	0.29336	0.227739	221	204
folD	ECK0522_folD_88as	2.37587	0.755928	0.25416	0.13285	12337	11163
mnmA	ECK1119_mnmA_13as	2.25639	0.780167	0.250745	0.210746	4799	4149
hda	ECK2492_hda_12as	2.6853	0.745199	0.351654	0.164051	19068	14444
suhB	ECK2530_suhB_1as	2.26936	0.713007	0.290122	0.126668	15801	11650
dnaG	ECK3056_dnaG_1as	10.59	1.06394	0.653337	0.106559	280	228
tsaC	ECK3269_tsaC_14as	2.36478	0.777855	0.249253	0.127814	15015	13995
rpsM	ECK3285_rpsM_7as	2.38132	0.751564	0.250192	0.133269	17288	15240
gpsA	ECK3598_gpsA_8as	4.00699	0.797793	0.561462	0.177273	4388	3674
coaA	ECK3966_coaA_33as	2.91096	0.868569	0.272472	0.0782497	950	939
groL	ECK4137_groL_92as	2.47351	0.778375	0.261233	0.117591	24319	22641
efp	ECK4141_efp_0as	2.39947	0.791096	0.253503	0.121451	2540	2364
serV	ECK2690_serV_13as	4.00724	0.905814	0.320244	0.209224	952	886
folB	ECK3048_folB_40as	2.49416	0.725106	0.257183	0.141252	25584	20190
glmM	ECK3165_glmM_28as	2.84195	1.0529	0.350432	0.19823	1166	1088
yrfF	ECK3385_yrfF_41as	1.62289	0.775656	0.236587	0.110238	3561	3343
yagG	ECK0271_yagG_17as	2.48333	0.720115	0.260158	0.157791	11642	6887
cydA	ECK0721_cydA_41as	2.06509	0.78879	0.232648	0.148157	7748	7147
cydC	ECK0877_cydC_18as	2.40488	0.751137	0.256432	0.128753	28000	24781
racR	ECK1354_racR_26as	4.09993	0.91883	0.345733	0.126359	123	101
ydiL	ECK1687_ydiL_21as	2.51696	0.7181	0.266652	0.136741	28291	20043
yefM	ECK2012_yefM_61as	2.5374	0.724324	0.27055	0.13744	25388	19845
tadA	ECK2557_tadA_23as	2.50633	0.735067	0.262987	0.153058	33430	25397
mqsA	ECK3012_mqsA_12as	2.46337	0.683511	0.264759	0.125085	19228	9694
tdcF	ECK3102_tdcF_31as	2.52244	0.74013	0.263186	0.141091	24963	20383
yhbV	ECK3147_yhbV_14as	2.44454	0.747011	0.302901	0.164284	172	144
waaU	ECK3613_waaU_65as	2.5325	0.743836	0.268174	0.153369	20310	16317
tnaB	ECK3702_tnaB_94as	2.61735	0.743522	0.270034	0.139637	22285	17976
wzyE	ECK3786_wzyE_27as	3.92517	1.1036	0.339682	0.17989	911	818
ubiJ	ECK3828_ubiJ_7as	2.44568	0.740102	0.276697	0.139942	8276	6952
ubiD	ECK3835_ubiD_11as	2.47353	0.728385	0.258305	0.140679	22731	15769
thrA	ECK0002_thrA_2as	2.51925	0.76848	0.259417	0.132831	23817	21569
thrB	ECK0003_thrB_20as	2.52138	0.725008	0.267973	0.162741	23138	16350
carA	ECK0033_carA_41as	2.83029	0.822931	0.27845	0.131425	13569	12724
carB	ECK0034_carB_2as	2.50951	0.705235	0.271404	0.130293	27050	20166
pdxA	ECK0053_pdxA_13as	2.61287	0.75573	0.276565	0.13205	11577	10372
leuD	ECK0073_leuD_1as	2.55253	0.728408	0.268487	0.144813	17247	13234
leuC	ECK0074_leuC_55as	2.7181	0.791648	0.268874	0.139748	9394	8953
leuB	ECK0075_leuB_25as	2.62627	0.770359	0.276112	0.138237	13856	12732
nadC	ECK0108_nadC_6as	2.76553	0.921251	0.273236	0.0912558	159	154
panC	ECK0132_panC_19as	2.4696	1.1692	0.272306	0.247671	1005	759
panB	ECK0133_panB_22as	2.42539	0.715792	0.259956	0.14427	31338	23821
proB	ECK0243_proB_15as	2.32067	0.751854	0.272546	0.14681	19524	16208
proA	ECK0244_proA_26as	2.47081	0.781277	0.28257	0.135813	19118	17749
purE	ECK0516_purE_21as	2.61224	0.788292	0.270437	0.138006	10553	9876
gltA	ECK0709_gltA_28as	2.3041	0.730504	0.272508	0.136515	481	385
bioF	ECK0765_bioF_53as	2.92397	0.878818	0.29295	0.100549	842	792
bioC	ECK0766_bioC_26as	2.71607	0.848832	0.277664	0.110991	2937	2833
bioD	ECK0767_bioD_26as	2.68624	0.885369	0.259281	0.0995567	2715	2669
serC	ECK0898_serC_34as	2.45299	0.803935	0.275078	0.180414	7523	6215
aroA	ECK0899_aroA_11as	2.89212	0.840355	0.267262	0.140659	5848	5581
pyrD	ECK0936_pyrD_12as	2.63615	0.846945	0.263716	0.117779	7065	6854
pyrC	ECK1047_pyrC_12as	2.74611	0.818257	0.275862	0.110095	6718	6455
icd	ECK1122_icd_25as	2.55052	0.826031	0.249086	0.16889	1756	1655
pdxH	ECK1634_pdxH_1as	5.29111	1.1621	0.512636	0.159422	778	764
ubiG	ECK2224_ubiG_22as	2.16124	0.974287	0.227242	0.0431414	1870	1861
iscS	ECK2527_iscS_12as	2.68507	1.11834	0.22155	0.0501801	2435	2419
glyA	ECK2548_glyA_28as	1.87739	1.1014	0.463436	0.0663672	143	124
folP	ECK3166_folP_16as	2.81953	1.15414	0.320804	0.0768331	520	503
degS	ECK3224_degS_-6as	2.95403	1.06689	0.255046	0.0607524	2390	2382
ftsZ	ECK0096_ftsZ_-8s	4.03902	1.01592	0.303092	0.116166	1936	1920
btuB	ECK3958_btuB_37as	2.94053	1.0728	0.253512	0.0889437	3148	3133
